# Supplementary material for: Widespread PERK-dependent repression of ER targets in response to ER stress
Source: Sci Rep. 2019 Mar 13;9:4330. doi: 10.1038/s41598-019-38705-5 (PMC6416471; doi:10.1038/s41598-019-38705-5)
Supplement: Supplementary file 2 — Table S1 [file 41598_2019_38705_MOESM2_ESM.xlsx]

## Sheet: A
Category	Term	Count	Genes	Fold Enrichment	Benjamini		Table S1A: Early induction cluster enriched pathways
KEGG_PATHWAY	mmu05322:Systemic lupus erythematosus	26	HIST1H2AB, HIST1H4N, HIST1H4M, HIST4H4, HIST2H2AB, HIST1H2BM, HIST1H2BN, HIST1H4A, HIST1H2BJ, HIST1H4F, HIST3H2A, HIST1H4C, HIST1H4I, HIST3H2BA, HIST1H2BA, HIST1H2BB, HIST1H2BC, HIST1H2BE, HIST1H2BF, HIST1H2BH, HIST2H4, HIST1H3A, HIST1H3C, HIST1H3E, HIST1H3G, HIST1H3I	10.8176	5.06379e-18
UP_KEYWORDS	Nucleosome core	26	HIST1H2AB, HIST1H4N, HIST1H4M, HIST4H4, HIST2H2AB, HIST1H2BM, HIST1H2BN, HIST1H4A, HIST1H2BJ, HIST1H4F, HIST3H2A, HIST1H4C, HIST1H4I, HIST3H2BA, HIST1H2BA, HIST1H2BB, HIST1H2BC, HIST1H2BE, HIST1H2BF, HIST1H2BH, HIST2H4, HIST1H3A, HIST1H3C, HIST1H3E, HIST1H3G, HIST1H3I	11.0768	1.63798e-17
GOTERM_CC_DIRECT	GO:0000786~nucleosome	25	HIST1H4N, HIST1H2BA, HIST1H2AB, HIST1H4M, HIST1H2BB, HIST4H4, HIST1H1D, HIST1H1B, HIST1H1A, HIST1H2BH, HIST2H4, HIST2H2AB, HIST1H2BM, HIST1H4A, HIST1H2BJ, HIST1H3A, HIST1H3C, HIST1H4F, HIST1H4C, HIST3H2A, HIST1H3E, HIST1H4I, HIST1H3G, HIST3H2BA, HIST1H3I	10.006	1.68189e-15
INTERPRO	IPR009072:Histone-fold	27	HIST1H2AB, HIST1H4N, HIST1H4M, HIST4H4, HIST2H2AB, HIST1H2BM, HIST1H2BN, HIST1H4A, HIST1H2BJ, HIST1H4F, HIST3H2A, HIST1H4C, HIST1H4I, HIST3H2BA, HIST1H2BA, HIST1H2BB, HIST1H2BC, HIST1H2BE, HIST1H2BF, TAF8, HIST1H2BH, HIST2H4, HIST1H3A, HIST1H3C, HIST1H3E, HIST1H3G, HIST1H3I	8.73084	5.53045e-15
GOTERM_BP_DIRECT	GO:0006334~nucleosome assembly	26	HIST1H4N, HIST1H4M, HIST4H4, HIST1H2BM, HIST1H2BN, HIST1H4A, HIST1H2BJ, HIST1H4F, HIST1H4C, HIST1H4I, HIST3H2BA, HIST1H2BA, HIST1H2BB, HIST1H2BC, HIST1H1D, HIST1H2BE, HIST1H1B, HIST1H2BF, HIST1H1A, HIST1H2BH, HIST2H4, HIST1H3A, HIST1H3C, HIST1H3E, HIST1H3G, HIST1H3I	8.99831	2.75568e-14
KEGG_PATHWAY	mmu05034:Alcoholism	26	HIST1H2AB, HIST1H4N, HIST1H4M, HIST4H4, HIST2H2AB, HIST1H2BM, HIST1H2BN, HIST1H4A, HIST1H2BJ, HIST1H4F, HIST3H2A, HIST1H4C, HIST1H4I, HIST3H2BA, HIST1H2BA, HIST1H2BB, HIST1H2BC, HIST1H2BE, HIST1H2BF, HIST1H2BH, HIST2H4, HIST1H3A, HIST1H3C, HIST1H3E, HIST1H3G, HIST1H3I	6.42295	2.3872e-12
UP_KEYWORDS	DNA-binding	73	HIST4H4, FOSL2, XRCC2, ZFP335, TAF1D, ZKSCAN3, ZFP787, ZFP580, PHC3, HIST2H2AB, HIST1H2BM, HIST1H2BN, HIST1H2BJ, HIST3H2A, ZFP687, HIST3H2BA, ZFP36, ZFP35, HIST1H1D, HIST1H1B, POLG, HIST1H1A, MND1, FOXN2, RMI2, JUNB, ZFP593, HIST2H4, HES1, ZFP120, FOXC1, TBX18, HIST1H2AB, HIST1H4N, HIST1H4M, ZBTB6, CIC, TCF7L2, HIC1, ZFP36L1, VDR, HIST1H4A, POU2F1, HIST1H4F, GTF3C5, HIST1H4C, HIST1H4I, HIST1H2BA,…	2.48083	2.61224e-11
GOTERM_CC_DIRECT	GO:0000788~nuclear nucleosome	16	HIST1H2BA, HIST1H2BB, HIST1H2BC, HIST1H2BE, HIST1H2BF, HIST1H2BH, HIST1H2BM, HIST1H2BN, HIST1H3A, HIST1H2BJ, HIST1H3C, HIST3H2A, HIST1H3E, HIST1H3G, HIST3H2BA, HIST1H3I	12.8077	3.61957e-11
UP_KEYWORDS	Citrullination	21	HIST1H2AB, HIST1H4N, ING4, HIST1H4M, HIST4H4, HIST1H1D, HIST1H1B, HIST1H1A, HIST2H4, CXCL10, HIST2H2AB, HIST1H4A, HIST1H3A, HIST1H4F, HIST1H3C, HIST3H2A, HIST1H4C, HIST1H3E, HIST1H4I, HIST1H3G, HIST1H3I	7.52829	1.56275e-10
INTERPRO	IPR007125:Histone core	18	HIST1H2AB, HIST1H2BA, HIST1H2BB, HIST1H2BC, HIST1H2BE, HIST1H2BF, HIST1H2BH, HIST2H2AB, HIST1H2BM, HIST1H2BN, HIST1H3A, HIST1H2BJ, HIST1H3C, HIST3H2A, HIST1H3E, HIST1H3G, HIST3H2BA, HIST1H3I	9.13226	9.62299e-10
GOTERM_BP_DIRECT	GO:0032776~DNA methylation on cytosine	13	HIST1H4N, HIST1H4M, HIST4H4, HIST1H4A, HIST1H3A, HIST1H3C, HIST1H4F, HIST1H4C, HIST1H3E, HIST1H4I, HIST1H3G, HIST2H4, HIST1H3I	12.8976	5.34228e-08
GOTERM_BP_DIRECT	GO:0045815~positive regulation of gene expression, epigenetic	13	HIST1H4N, HIST1H4M, HIST4H4, HIST1H4A, HIST1H3A, HIST1H3C, HIST1H4F, HIST1H4C, HIST1H3E, HIST1H4I, HIST1H3G, HIST2H4, HIST1H3I	12.0915	8.75608e-08
GOTERM_BP_DIRECT	GO:0006335~DNA replication-dependent nucleosome assembly	13	HIST1H4N, HIST1H4M, HIST4H4, HIST1H4A, HIST1H3A, HIST1H3C, HIST1H4F, HIST1H4C, HIST1H3E, HIST1H4I, HIST1H3G, HIST2H4, HIST1H3I	11.7251	1.00148e-07
GOTERM_BP_DIRECT	GO:0051290~protein heterotetramerization	14	HIST1H4N, HIST1H4M, HIST4H4, HIST1H4A, HIST1H3A, HIST1H3C, HIST1H4F, HIST1H4C, HIST1H3E, HIST1H4I, HIST1H3G, PDSS2, HIST2H4, HIST1H3I	10.1632	1.03169e-07
INTERPRO	IPR015880:Zinc finger, C2H2-like	32	ZFP971, ZFP65, ZFP715, ZBTB6, ZFP335, ZKSCAN3, ZFP84, ZFP787, ZFP580, ZFP111, HIC1, ZSCAN25, ZFP687, IKZF5, KLF6, ZFP35, KLF7, ZFP57, ZFP449, ZFP408, ZFP574, ZFP142, GM14326, ZFHX4, 2700081O15RIK, ZFP120, TRPS1, ZFP868, ZFP263, PRDM2, ZFP961, ZFHX3	3.59404	1.61948e-07
GOTERM_MF_DIRECT	GO:0003677~DNA binding	76	IER2, HIST4H4, FOSL2, XRCC2, ZFP335, TAF1D, ZKSCAN3, ZFP787, ZFP580, FBXL19, PHC3, HIST2H2AB, HIST1H2BM, HIST1H2BN, HIST1H2BJ, HIST3H2A, ZFP687, HIST3H2BA, ZFP36, ZFP35, HIST1H1D, HIST1H1B, POLG, HIST1H1A, MND1, RMI2, JUNB, ZFP593, HIST2H4, HES1, ZFP120, ZFP263, PRDM2, FOXC1, SRCAP, TBX18, HIST1H2AB, HIST1H4N, HIST1H4M, ZBTB6, CXXC5, CIC, TCF7L2, HIC1, ZFP36L1, VDR, HIST1H4A, POU2F1, GTF3C5, HIST…	2.0507	1.69401e-07
INTERPRO	IPR000558:Histone H2B	10	HIST1H2BA, HIST1H2BB, HIST1H2BM, HIST1H2BC, HIST1H2BN, HIST1H2BE, HIST1H2BF, HIST1H2BJ, HIST1H2BH, HIST3H2BA	16.3479	2.56225e-07
INTERPRO	IPR013087:Zinc finger C2H2-type/integrase DNA-binding domain	29	ZFP971, ZFP65, ZFP715, ZBTB6, ZFP335, ZKSCAN3, ZFP84, ZFP787, ZFP580, HIC1, ZFP111, ZSCAN25, IKZF5, KLF6, ZFP35, KLF7, ZFP57, ZFP449, ZFP408, ZFP574, ZFP142, GM14326, ZFHX4, ZFP120, ZFP868, ZFP263, PRDM2, ZFP961, ZFHX3	3.72646	3.17771e-07
GOTERM_BP_DIRECT	GO:0000183~chromatin silencing at rDNA	15	HIST1H4N, HIST1H4M, HIST4H4, HIST1H4A, TAF1D, HIST1H3A, HIST1H3C, HIST1H4F, HIST1H4C, ZNRD1, HIST1H3E, HIST1H4I, HIST1H3G, HIST2H4, HIST1H3I	8.26768	3.51847e-07
INTERPRO	IPR007087:Zinc finger, C2H2	32	ZFP971, ZFP65, ZFP715, ZBTB6, ZFP335, ZKSCAN3, ZFP84, ZFP787, ZFP580, ZFP111, HIC1, ZSCAN25, ZFP687, IKZF5, KLF6, ZFP35, KLF7, ZFP57, ZFP449, ZFP408, ZFP593, ZFP574, ZFP142, GM14326, ZFHX4, ZFP120, TRPS1, ZFP868, ZFP263, PRDM2, ZFP961, ZFHX3	3.32734	5.39229e-07
SMART	SM00427:H2B	10	HIST1H2BA, HIST1H2BB, HIST1H2BM, HIST1H2BC, HIST1H2BN, HIST1H2BE, HIST1H2BF, HIST1H2BJ, HIST1H2BH, HIST3H2BA	13.3158	1.46892e-06
UP_KEYWORDS	Methylation	53	HIST4H4, HIST2H2AB, HIST1H2BM, HIST1H2BN, HIST1H2BJ, HIST3H2A, ZFP687, HIST3H2BA, HIST1H1B, CRYAB, GSE1, HIST2H4, KIF1C, RND3, KRT19, HSPB8, RIPK3, HIST1H4N, HIST1H2AB, KMT2D, HIST1H4M, MPLKIP, SNX15, HSPA1B, CIC, HIC1, HIST1H4A, GPSM1, HIST1H4F, HIST1H4C, HIST1H4I, PLEC, HIST1H2BA, HIST1H2BB, HIST1H2BC, CRIP1, TAOK2, HIST1H2BE, HIST1H2BF, HIST1H2BH, PPP1R10, ZFP574, SON, RGS3, PTP4A1, HIST1H3A, …	2.23529	2.31412e-06
GOTERM_CC_DIRECT	GO:0000228~nuclear chromosome	13	HIST1H4N, HIST1H4M, HIST4H4, HIST1H4A, HIST1H3A, HIST1H3C, HIST1H4F, HIST1H4C, HIST1H3E, HIST1H4I, HIST1H3G, HIST2H4, HIST1H3I	8.02147	3.53801e-06
SMART	SM00355:ZnF_C2H2	32	ZFP971, ZFP65, ZFP715, ZBTB6, ZFP335, ZKSCAN3, ZFP84, ZFP787, ZFP580, ZFP111, HIC1, ZSCAN25, ZFP687, IKZF5, KLF6, ZFP35, KLF7, ZFP57, ZFP449, ZFP408, ZFP574, ZFP142, GM14326, ZFHX4, 2700081O15RIK, ZFP120, TRPS1, ZFP868, ZFP263, PRDM2, ZFP961, ZFHX3	2.92744	4.33473e-06
INTERPRO	IPR019809:Histone H4, conserved site	8	HIST1H4N, HIST1H4M, HIST4H4, HIST1H4A, HIST1H4F, HIST1H4C, HIST1H4I, HIST2H4	18.1084	5.19924e-06
INTERPRO	IPR001951:Histone H4	8	HIST1H4N, HIST1H4M, HIST4H4, HIST1H4A, HIST1H4F, HIST1H4C, HIST1H4I, HIST2H4	18.1084	5.19924e-06
INTERPRO	IPR001909:Krueppel-associated box	16	ZFP971, GM14288, ZFP65, ZFP715, ZFP57, ZFP84, ZKSCAN3, GM14440, ZFP111, GM14326, ZFP781, ZFP120, ZFP868, ZFP263, ZSCAN25, ZFP961	5.67252	6.27608e-06
SMART	SM00417:H4	8	HIST1H4N, HIST1H4M, HIST4H4, HIST1H4A, HIST1H4F, HIST1H4C, HIST1H4I, HIST2H4	14.7498	1.21376e-05
INTERPRO	IPR004823:TATA box binding protein associated factor (TAF)	8	HIST1H4N, HIST1H4M, HIST4H4, HIST1H4A, HIST1H4F, HIST1H4C, HIST1H4I, HIST2H4	15.694	1.43009e-05
KEGG_PATHWAY	mmu05203:Viral carcinogenesis	20	HIST1H4N, HIST1H2BA, HIST1H4M, HIST1H2BB, HIST4H4, HIST1H2BC, HIST1H2BE, HIST1H2BF, HIST1H2BH, NFKBIA, HIST2H4, IRF9, HIST1H2BM, HIST1H2BN, HIST1H4A, HIST1H2BJ, HIST1H4F, HIST1H4C, HIST1H4I, HIST3H2BA	3.87984	2.02252e-05
UP_SEQ_FEATURE	chain:Histone H4	8	HIST1H4N, HIST1H4M, HIST4H4, HIST1H4A, HIST1H4F, HIST1H4C, HIST1H4I, HIST2H4	19.6626	3.17005e-05
SMART	SM00803:TAF	8	HIST1H4N, HIST1H4M, HIST4H4, HIST1H4A, HIST1H4F, HIST1H4C, HIST1H4I, HIST2H4	12.7832	3.17933e-05
GOTERM_BP_DIRECT	GO:0045653~negative regulation of megakaryocyte differentiation	8	HIST1H4N, HIST1H4M, HIST4H4, HIST1H4A, HIST1H4F, HIST1H4C, HIST1H4I, HIST2H4	14.8818	7.46687e-05
UP_KEYWORDS	Zinc	69	ZFP971, ZFP335, CAR5B, ZFP84, ZKSCAN3, RNF213, ZFP787, ZFP580, FBXL19, PHC3, MBTD1, ZFP687, 2010111I01RIK, ZFP36, ZFP35, CRYAB, TRIM41, ZSWIM6, ZFP593, ZSWIM4, ZFP120, ZFP868, ZFAND2A, LIMCH1, ZFYVE28, ZFP263, RNF25, ADAMTS1, ZFP961, ADAMTS5, ADAMTS4, KMT2E, ING4, KMT2D, ZFP65, ZFP715, ZC4H2, ZBTB6, ZNRD1, CXXC5, ZFAND1, RABGGTB, ZFP111, HIC1, TRIM11, ZFP36L1, VDR, ZSCAN25, CCS, IKZF5, KLF6, KLF7…	1.77613	7.59733e-05
UP_SEQ_FEATURE	cross-link:Glycyl lysine isopeptide (Lys-Gly) (interchain with G-Cter in ubiquitin); alternate	8	HIST1H4N, HIST1H4M, HIST4H4, HIST1H4A, HIST1H4F, HIST1H4C, HIST1H4I, HIST2H4	15.9758	9.74763e-05
UP_KEYWORDS	Chromosome	29	HIST1H2AB, HIST1H4N, HIST1H4M, HIST4H4, HIST2H2AB, HIST1H2BM, HIST1H2BN, HIST1H4A, HIST1H2BJ, HIST1H4F, HIST3H2A, HIST1H4C, HIST1H4I, HIST3H2BA, HIST1H2BA, HIST1H2BB, HIST1H2BC, HIST1H1D, HIST1H2BE, HIST1H2BF, HIST1H1B, HIST1H1A, HIST1H2BH, HIST2H4, HIST1H3A, HIST1H3C, HIST1H3E, HIST1H3G, HIST1H3I	2.71493	9.94454e-05
SMART	SM00349:KRAB	15	ZFP971, GM14288, ZFP65, ZFP715, ZFP57, ZFP84, ZKSCAN3, GM14440, ZFP111, GM14326, ZFP781, ZFP120, ZFP868, ZFP263, ZFP961	4.49408	0.0001037
UP_KEYWORDS	Zinc-finger	55	ZFP971, ZFP335, ZFP84, ZKSCAN3, RNF213, ZFP787, ZFP580, FBXL19, PHC3, MBTD1, ZFP687, ZFP36, ZFP35, TRIM41, ZSWIM6, ZSWIM4, ZFP593, ZFP120, ZFAND2A, ZFP868, ZFYVE28, ZFP263, RNF25, ZFP961, KMT2E, ING4, KMT2D, ZFP65, ZFP715, ZC4H2, ZBTB6, ZNRD1, CXXC5, ZFAND1, ZFP111, TRIM11, HIC1, ZFP36L1, VDR, ZSCAN25, IKZF5, KLF6, KLF7, ZFP57, ZFP449, NR4A1, PPP1R10, ZFP574, GM14326, ZFHX4, PHF19, RNF5, TRPS1, Z…	1.8778	0.00018236
GOTERM_CC_DIRECT	GO:0000784~nuclear chromosome, telomeric region	16	HIST1H4N, HIST1H2BA, HIST1H4M, HIST1H2BB, HIST4H4, PPP1R10, HIST2H4, HIST1H4A, HIST1H3A, HIST1H4F, HIST1H3C, HIST1H4C, HIST1H3E, HIST1H4I, HIST1H3G, HIST1H3I	4.12073	0.000433163
UP_SEQ_FEATURE	cross-link:Glycyl lysine isopeptide (Lys-Gly) (interchain with G-Cter in ubiquitin)	19	HIST1H2AB, HIST1H2BA, HIST1H2BB, HIST1H2BC, TNRC18, HIST1H2BE, HIST1H2BF, HIST1H2BH, NFKBIA, HIST2H2AB, HIST1H2BM, HIST1H2BN, HIST1H2BJ, ZFYVE28, HIST1H3C, HIST3H2A, HIST1H3E, CEP170B, HIST3H2BA	3.65712	0.00104167
GOTERM_BP_DIRECT	GO:0006336~DNA replication-independent nucleosome assembly	8	HIST1H4N, HIST1H4M, HIST4H4, HIST1H4A, HIST1H4F, HIST1H4C, HIST1H4I, HIST2H4	9.52436	0.00211557
SMART	SM00033:CH	9	LIMCH1, IQGAP3, SPTBN1, GAS2L1, DST, FLNB, IQGAP1, MICALL1, PLEC	5.39289	0.00426941
UP_KEYWORDS	Metal-binding	87	ZFP971, PTGS2, ZFP335, CAR5B, ZKSCAN3, ZFP84, RNF213, ZFP787, ZFP580, FBXL19, PHC3, MBTD1, CH25H, ZFP687, 2010111I01RIK, ZFP36, ZFP35, CRYAB, GTPBP8, TRIM41, ZSWIM6, PIM1, PDE4D, ZFP593, ZSWIM4, ISCA2, ZFP120, ZFP868, ZFAND2A, LIMCH1, ZFYVE28, RNF25, ZFP263, ADAMTS1, ZFP961, DST, ADAMTS5, ADAMTS4, INPP1, KMT2E, ING4, KMT2D, ZFP65, ZFP715, ZBTB6, ZC4H2, CYTB, ZNRD1, CXXC5, ZFAND1, RABGGTB, ZFP111,…	1.44653	0.00483858
INTERPRO	IPR001715:Calponin homology domain	9	LIMCH1, IQGAP3, SPTBN1, GAS2L1, DST, FLNB, IQGAP1, MICALL1, PLEC	5.88523	0.00601857
UP_KEYWORDS	Ubl conjugation	62	HIST4H4, FOSL2, CRABP2, RNF213, HIST2H2AB, HIST1H2BM, HIST1H2BN, HIST1H2BJ, HIST3H2A, ZFP687, HIST3H2BA, SERTAD1, ZFP36, HIST1H1B, TRIM41, PIM1, PDE4D, FLNB, JUNB, HIST2H4, JOSD1, ZFYVE28, RIPK3, RNF25, DST, HIST1H2AB, HIST1H4N, KMT2D, HIST1H4M, NFKBIA, TCF7L2, HIC1, ZFP36L1, MOAP1, HIST1H4A, PER1, HIST1H4F, HIST1H4C, CCS, HIST1H4I, IKZF5, HIST1H2BA, HIST1H2BB, HIST1H2BC, HIST1H2BE, CEBPD, HIST1H…	1.54063	0.0112447
GOTERM_BP_DIRECT	GO:0006352~DNA-templated transcription, initiation	8	HIST1H4N, HIST1H4M, HIST4H4, HIST1H4A, HIST1H4F, HIST1H4C, HIST1H4I, HIST2H4	7.21543	0.0132063
UP_KEYWORDS	Isopeptide bond	45	HIST1H4N, HIST1H2AB, HIST1H4M, KMT2D, HIST4H4, FOSL2, TNRC18, CRABP2, NFKBIA, RNF213, TCF7L2, HIC1, HIST2H2AB, HIST1H2BM, HIST1H2BN, HIST1H4A, HIST1H2BJ, HIST1H4F, HIST1H4C, HIST3H2A, CCS, ZFP687, CEP170B, HIST1H4I, HIST3H2BA, IKZF5, HIST1H2BA, HIST1H2BB, HIST1H2BC, HIST1H2BE, CEBPD, HIST1H2BF, HIST1H1B, HIST1H2BH, TRIM41, PDE4D, FLNB, JUNB, HIST2H4, ZFHX4, SON, TRPS1, ZFYVE28, ZFHX3, DST	1.66603	0.0168737
UP_KEYWORDS	Ubiquinone	6	ND1, ND4L, ND4, ND5, ND3, CYTB	7.05508	0.0272135
UP_SEQ_FEATURE	zinc finger region:C2H2-type 2	14	IKZF5, KLF6, ZFP35, KLF7, ZBTB6, ZFP57, ZFP787, ZFP580, HIC1, ZFP574, ZFHX4, ZFP120, ZFP687, ZFHX3	3.41468	0.0287617
GOTERM_MF_DIRECT	GO:0046872~metal ion binding	89	ZFP971, PTGS2, ZFP335, CAR5B, ZKSCAN3, ZFP84, RNF213, ZFP787, ZFP580, FBXL19, PHC3, MBTD1, CH25H, ZFP687, 2010111I01RIK, ZFP36, ZFP35, CRYAB, GTPBP8, TRIM41, ZSWIM6, PDE4D, ZFP593, ZSWIM4, ISCA2, ZFP120, ZFP868, ZFAND2A, LIMCH1, ZFYVE28, RNF25, ZFP263, PRDM2, ADAMTS1, ZFP961, DST, ADAMTS5, ADAMTS4, INPP1, KMT2E, ING4, KMT2D, ZFP65, ZFP715, ZBTB6, ZC4H2, CYTB, ZNRD1, CXXC5, ZFAND1, RABGGTB, ZFP111…	1.42465	0.0325086
UP_SEQ_FEATURE	zinc finger region:C2H2-type 4	12	IKZF5, ZFP35, ZFHX4, ZFP120, ZBTB6, ZFP57, TRPS1, ZFP687, ZFP787, ZFHX3, HIC1, ZFP574	3.95278	0.0327611
UP_SEQ_FEATURE	zinc finger region:C2H2-type 3	14	IKZF5, KLF6, ZFP35, KLF7, ZBTB6, ZFP57, ZFP787, ZFP580, HIC1, ZFP574, ZFHX4, ZFP120, ZFP687, ZFHX3	3.49471	0.034085
GOTERM_MF_DIRECT	GO:0043565~sequence-specific DNA binding	22	ZFP65, FOSL2, CEBPD, ZFP449, FOXN2, NR4A1, CXXC5, ZKSCAN3, TCF7L2, JUNB, HIC1, HES1, VDR, DLX2, ZFHX4, CSRNP1, TRPS1, POU2F1, ZFP263, ZSCAN25, FOXC1, ZFHX3	2.33241	0.0418384
GOTERM_MF_DIRECT	GO:0042393~histone binding	13	HIST1H4N, HIST1H4M, HIST4H4, HIST1H4A, HIST1H3A, HIST1H3C, HIST1H4F, HIST1H4C, HIST1H3E, HIST1H4I, HIST1H3G, HIST2H4, HIST1H3I	3.45205	0.0423356

## Sheet: B
Category	Term	Count	Genes	Fold Enrichment	Benjamini		Table S1B: Late induction cluster enriched pathways
KEGG_PATHWAY	mmu05034:Alcoholism	32	HIST1H2AC, HIST1H2AA, HIST1H4K, HIST1H2AF, HIST1H2AG, HIST1H2AD, HIST1H2AE, HIST2H3C2, HIST2H3C1, GNG12, HIST1H2BP, HIST1H2BL, HIST2H2AC, CREB3L2, GNG2, HIST1H4D, GNG5, HIST1H4J, HIST1H4H, HIST2H3B, CREB3, GM5601, CREB5, HIST1H2AP, ATF4, HIST1H3B, GNB5, HIST1H3D, HIST1H2AK, HIST1H3F, HIST1H2AO, HIST1H2AN	3.61024	4.63178e-08
UP_KEYWORDS	Nucleosome core	23	HIST1H2AC, HIST2H3B, HIST1H2AA, HIST1H4K, HIST1H2AF, HIST1H2AG, HIST1H2AD, HIST1H2AE, HIST2H3C2, HIST2H3C1, HIST1H2AP, HIST1H2BP, HIST1H2BL, HIST2H2AC, HIST1H3B, HIST1H2AK, HIST1H3D, HIST1H4D, HIST1H3F, HIST1H4J, HIST1H2AO, HIST1H2AN, HIST1H4H	4.73302	2.33889e-07
KEGG_PATHWAY	mmu05322:Systemic lupus erythematosus	23	HIST1H2AC, HIST2H3B, HIST1H2AA, HIST1H4K, HIST1H2AF, HIST1H2AG, HIST1H2AD, HIST1H2AE, HIST2H3C2, HIST2H3C1, HIST1H2AP, HIST1H2BP, HIST1H2BL, HIST2H2AC, HIST1H3B, HIST1H2AK, HIST1H3D, HIST1H4D, HIST1H3F, HIST1H4J, HIST1H2AO, HIST1H2AN, HIST1H4H	4.37029	3.21908e-07
GOTERM_CC_DIRECT	GO:0000786~nucleosome	22	HIST1H2AC, HIST2H3B, HIST1H2AA, HIST1H4K, HIST1H2AF, HIST1H2AG, HIST1H2AD, HIST1H2AE, HIST2H3C2, HIST2H3C1, HIST1H2AP, HIST1H2BP, HIST2H2AC, HIST1H3B, HIST1H2AK, HIST1H3D, HIST1H4D, HIST1H3F, HIST1H4J, HIST1H2AO, HIST1H2AN, HIST1H4H	4.27143	5.92605e-06
INTERPRO	IPR007125:Histone core	19	HIST1H2AC, HIST2H3B, HIST1H2AA, HIST1H2AF, HIST1H2AG, HIST1H2AD, HIST1H2AE, HIST2H3C2, HIST2H3C1, HIST1H2AP, HIST1H2BP, HIST1H2BL, HIST2H2AC, HIST1H3B, HIST1H2AK, HIST1H3D, HIST1H3F, HIST1H2AO, HIST1H2AN	4.73246	3.56221e-05
GOTERM_BP_DIRECT	GO:0030968~endoplasmic reticulum unfolded protein response	16	HERPUD1, SYVN1, STC2, CREB3, WFS1, AARS, EDEM1, DDIT3, ATF6, ATF3, XBP1, CREB3L2, CDK5RAP3, EIF2AK3, PPP1R15A, SERP1	5.88082	4.68209e-05
INTERPRO	IPR009072:Histone-fold	23	HIST1H2AC, HIST2H3B, HIST1H2AA, HIST1H4K, HIST1H2AF, HIST1H2AG, HIST1H2AD, HIST1H2AE, HIST2H3C2, HIST2H3C1, HIST1H2AP, HIST1H2BP, HIST1H2BL, HIST2H2AC, HIST1H3B, HIST1H2AK, HIST1H3D, HIST1H4D, HIST1H3F, HIST1H4J, HIST1H2AO, HIST1H2AN, HIST1H4H	3.6513	8.22187e-05
INTERPRO	IPR004827:Basic-leucine zipper domain	14	ATF6, ATF5, ATF4, CEBPB, ATF3, CREBZF, CREB3, XBP1, CEBPG, JUND, CREB3L2, CREB5, NFIL3, DDIT3	5.61807	0.000135425
SMART	SM00338:BRLZ	13	ATF6, ATF5, ATF4, CEBPB, ATF3, CREB3, XBP1, CEBPG, JUND, CREB3L2, CREB5, NFIL3, DDIT3	5.43886	0.000172367
SMART	SM00414:H2A	11	HIST1H2AP, HIST1H2AC, HIST1H2AA, HIST1H2AF, HIST1H2AG, HIST1H2AD, HIST2H2AC, HIST1H2AE, HIST1H2AK, HIST1H2AO, HIST1H2AN	7.00322	0.000204367
INTERPRO	IPR002119:Histone H2A	11	HIST1H2AP, HIST1H2AC, HIST1H2AA, HIST1H2AF, HIST1H2AG, HIST1H2AD, HIST2H2AC, HIST1H2AE, HIST1H2AK, HIST1H2AO, HIST1H2AN	6.90918	0.000310805
UP_KEYWORDS	Citrullination	20	HIST1H2AC, HIST2H3B, HIST1H4K, HIST1H2AF, HIST1H2AG, HIST1H2AD, HIST1H2AE, HIST2H3C2, HIST2H3C1, HIST1H2AP, HIST2H2AC, HIST1H3B, HIST1H2AK, HIST1H3D, HIST1H4D, HIST1H3F, HIST1H4J, HIST1H2AO, HIST1H2AN, HIST1H4H	3.46319	0.000427096
UP_KEYWORDS	DNA-binding	96	RAD51C, PPARD, ZFP46, FOXO3, GLI2, CDT1, IGHMBP2, HIST1H2BP, LONP1, MIER2, HIST1H2BL, HIST2H2AC, GATA3, CREB3L2, E4F1, NFIL3, SCX, PITX2, SSBP2, RXRB, EMX2, SOX12, ARID5A, RUNX1T1, RAD52, DDIT3, MNT, ZFP516, ZFP513, DEAF1, ZC3H3, HIST1H2AC, HIST1H2AA, HIST1H4K, HIST1H2AF, HIST1H2AG, HIST1H2AD, TFE3, HIST1H2AE, SOX4, HIST2H3C2, HIST2H3C1, ZBTB17, ZFP319, NR1H2, XBP1, JUND, CHD2, HBP1, MLXIP, BCL6,…	1.57585	0.00047908
GOTERM_MF_DIRECT	GO:0003700~transcription factor activity, sequence-specific DNA binding	55	PPARD, RAI1, ZFP46, ZXDB, FOXO3, GLI2, CITED2, GATA3, CREB3L2, E4F1, NFIL3, PITX2, ZFP623, RXRB, RELB, RUNX1T1, DDIT3, MNT, ZFP516, DEAF1, ZFP358, TFE3, SOX4, ZBTB17, NR1H2, TSC22D3, XBP1, JUND, BCL6, MLXIP, TCF4, RUNX2, NFATC1, ZBTB7B, ERF, CEBPB, CREB3, CREBZF, SMAD7, CEBPG, KLF16, CREB5, TEAD3, ZFP746, ZFP444, ATF6, ATF5, ATF4, ATF3, HOXB7, ETS2, EBF1, ID3, KLF2, KLF4	2.00925	0.000564801
UP_KEYWORDS	Amino-acid biosynthesis	10	ADI1, MRI1, PYCR1, CTH, ALDH18A1, GOT1, PHGDH, ASNS, PSPH, PSAT1	6.45412	0.000654076
GOTERM_BP_DIRECT	GO:0034976~response to endoplasmic reticulum stress	18	HERPUD1, CEBPB, STC2, CREB3, WFS1, TRIB3, PDIA4, DDIT3, HYOU1, ATF4, BBC3, XBP1, SDF2L1, CREB3L2, HSPA5, EIF2AK3, PPP1R15A, SEL1L	4.09557	0.0010138
GOTERM_BP_DIRECT	GO:0006342~chromatin silencing	13	HIST1H2AP, HIST1H2AC, HIST1H2AA, HIST1H2AF, HIST1H2AG, HIST1H2AD, HIST2H2AC, HIST1H2AE, HIST1H2AK, CBX8, HIST1H2AO, HIST1H2AN, MSL3L2	5.03645	0.00346649
UP_SEQ_FEATURE	domain:Leucine-zipper	19	CEBPB, CREBZF, CREB3, CEBPG, RELB, TFE3, CREB5, DDIT3, ATF5, TSC22D3, ATF4, ATF3, XBP1, JUND, MNT, CREB3L2, MLXIP, TCF4, NFIL3	3.58125	0.00460556
GOTERM_BP_DIRECT	GO:0008652~cellular amino acid biosynthetic process	10	ADI1, MRI1, PYCR1, CTH, ALDH18A1, GOT1, PHGDH, ASNS, PSPH, PSAT1	6.51568	0.00480768
UP_SEQ_FEATURE	chain:Histone H2A type 1-H	7	HIST1H2AP, HIST1H2AC, HIST1H2AG, HIST1H2AD, HIST1H2AE, HIST1H2AO, HIST1H2AN	10.9951	0.0061747
UP_SEQ_FEATURE	chain:Histone H2A type 1	7	HIST1H2AP, HIST1H2AC, HIST1H2AG, HIST1H2AD, HIST1H2AE, HIST1H2AO, HIST1H2AN	10.9951	0.0061747
UP_SEQ_FEATURE	DNA-binding region:Basic motif	17	CEBPB, CREBZF, CREB3, CEBPG, TFE3, CREB5, ATF5, ATF4, ATF3, XBP1, JUND, MNT, CREB3L2, MLXIP, TCF4, NFIL3, SCX	3.53413	0.00706865
UP_KEYWORDS	Unfolded protein response	10	ATF6, HERPUD1, CREB3, CHAC1, XBP1, CREB3L2, EIF2AK3, EDEM1, MANF, DDIT3	4.73302	0.00899638
GOTERM_MF_DIRECT	GO:0001077~transcriptional activator activity, RNA polymerase II core promoter proximal region sequence-specific binding	23	ZBTB7B, SSBP2, CEBPB, CREB3, CEBPG, SOX12, RELB, TFE3, SOX4, CREB5, GLI2, DDIT3, NR1H2, ATF4, GATA3, JUND, EBF1, CREB3L2, TCF4, RUNX2, KLF4, NFATC1, PITX2	2.63979	0.0160034
GOTERM_MF_DIRECT	GO:0003677~DNA binding	104	RAD51C, FOXO3, IGHMBP2, HIST1H2BP, MIER2, HIST1H2BL, GATA3, CREB3L2, PITX2, TFPT, RXRB, RELB, EMX2, DDIT3, MNT, ZFP516, ZFP513, ZC3H3, DEAF1, HIST1H4K, TFE3, SOX4, NR1H2, JUND, HIST1H4D, TCF4, RUNX2, HIST1H4J, HIST1H4H, RECQL4, HIST2H3B, SMAD7, KLF10, AKAP8L, KLF16, TEAD3, ZFP746, CTC1, ATF6, ATF5, ATF4, ATF3, HOXB7, ZFP771, POLD1, ETS2, EBF1, HIST1H3B, HOXB9, HIST1H3D, KLF2, HIST1H3F, KLF4, ADAR…	1.43963	0.0165962
UP_SEQ_FEATURE	cross-link:Glycyl lysine isopeptide (Lys-Gly) (interchain with G-Cter in ubiquitin)	27	HIST1H2AC, HIST1H2AF, HIST1H2AG, HIST1H2AD, HIST1H2AE, HIST2H3C2, HIST2H3C1, UQCRQ, HIST1H2BP, HIST1H2BL, HIST2H2AC, TXNIP, ARL2, HIST2H3B, GM5621, SLC3A2, HIST1H2AP, TARS, HOXB7, KXD1, HIST1H3B, HIST1H3D, HIST1H2AK, HIST1H3F, KLF4, HIST1H2AO, HIST1H2AN	2.29931	0.0336792
KEGG_PATHWAY	mmu00260:Glycine, serine and threonine metabolism	7	CTH, SHMT2, PHGDH, GCAT, BPGM, PSPH, PSAT1	5.94627	0.0476901

## Sheet: C
Category	Term	Count	Genes	Fold Enrichment	Benjamini		Table S1C: Repression cluster enriched pathways
UP_KEYWORDS	Disulfide bond	124	ADGRA3, CMC4, HGSNAT, CADM1, ATP1B3, PGF, FAM20B, FST, F2RL1, EDIL3, DNASE1L1, HS2ST1, ST3GAL5, CD44, CTGF, SEMA7A, TIMM9, CCBE1, PDGFD, RAB27B, TMEFF1, OLFML2B, EFNB1, MGP, SIRPA, PCOLCE2, NCAM1, VEGFC, LPAR6, TFPI, TPST1, PAM, HMGB1, GCNT4, HMGB3, TMX3, PTK7, CNPY4, TIMP2, CHCHD7, MDK, ITGB1, TIMP3, ALCAM, ITGAV, NPM1, MFAP3L, EMB, ANGPTL2, B4GALT5, COL18A1, PLAT, CACNA2D1, IL1RL1, MET, MRC2, N…	2.29201	4.94447e-17
UP_KEYWORDS	Glycoprotein	155	HGSNAT, ADGRA3, CTHRC1, CADM1, ATP1B3, TSPAN2, PGF, HMGCR, FAM20B, FST, F2RL1, TSPAN5, EDIL3, SIDT2, AQP1, UXS1, HS2ST1, DNASE1L1, CD44, ST3GAL5, PLOD2, SEMA7A, BC004004, CCBE1, PDGFD, ELOVL6, GGTA1, TMEFF1, PDPN, OLFML2B, EFNB1, TMEM200A, STIM1, MOGS, SIRPA, LPCAT4, OGFOD3, PCOLCE2, NCAM1, VEGFC, RNF130, KRT18, CD34, LPAR6, TFPI, TPST1, GCNT4, PAM, TMX3, PTK7, NKAIN1, NRN1, ITGB1, IKBIP, ALCAM, …	1.88948	6.95e-14
UP_SEQ_FEATURE	glycosylation site:N-linked (GlcNAc...)	144	HGSNAT, ADGRA3, S100A4, CTHRC1, CADM1, TSPAN2, ATP1B3, PGF, HMGCR, FAM20B, FST, F2RL1, TSPAN5, AQP1, SIDT2, UXS1, HS2ST1, DNASE1L1, CD44, ST3GAL5, PLOD2, SEMA7A, CCBE1, PDGFD, GGTA1, TMEFF1, PDPN, OLFML2B, EFNB1, TMEM200A, STIM1, MOGS, SIRPA, LPCAT4, OGFOD3, TMA7, PCOLCE2, NCAM1, RNF130, VEGFC, CD34, LPAR6, TFPI, TPST1, PAM, TMX3, PTK7, NKAIN1, ITGB1, IKBIP, ALCAM, ITGAV, B3GLCT, MFAP3L, EMB, ANG…	1.95964	3.51497e-13
UP_SEQ_FEATURE	disulfide bond	99	ATP1B3, CADM1, PGF, FST, F2RL1, EDIL3, DNASE1L1, ST3GAL5, CD44, CTGF, SEMA7A, CCBE1, TIMM9, PDGFD, RAB27B, TMEFF1, EFNB1, OLFML2B, MGP, SIRPA, PCOLCE2, TMA7, NCAM1, VEGFC, LPAR6, TFPI, PAM, TMX3, PTK7, CNPY4, TIMP2, ITGB1, TIMP3, MDK, ALCAM, ITGAV, EMB, MFAP3L, ANGPTL2, B4GALT5, PLAT, COL18A1, IL1RL1, MRC2, NTN4, FURIN, LAMP1, GNGT1, ITGA6, SFRP2, PON2, ANTXR2, PLAU, TLL1, PXDN, FAM3C, NPNT, CANX…	2.34069	3.51497e-13
UP_SEQ_FEATURE	topological domain:Cytoplasmic	128	HGSNAT, ADGRA3, S100A4, SLC44A1, CADM1, ATP1B3, TSPAN2, F2RL1, TSPAN5, AQP1, SIDT2, UXS1, HS2ST1, MFF, SMIM7, ST3GAL5, CD44, GGTA1, TMEFF1, C1GALT1C1, PDPN, EFNB1, TMEM200A, VTI1B, STIM1, MOGS, SIRPA, OGFOD3, TMA7, NCAM1, RNF130, ATP2C1, LPAR6, CD34, VAMP5, VAMP4, HAS2, TPST1, PAM, TMX3, PTK7, ITGB1, ALCAM, ITGAV, STX16, B3GLCT, SLC30A4, MFAP3L, EMB, B4GALT5, TMEM120A, CACNA2D1, IL1RL1, RYK, SYT1…	2.03354	4.68625e-13
UP_KEYWORDS	Transmembrane helix	221	HGSNAT, ADGRA3, SC5D, ATP1B3, CADM1, FAM20B, SIDT2, AQP1, UXS1, HS2ST1, ATP2B1, CD44, NT5C3, BC004004, CCBE1, PHTF2, ATP8, GGTA1, TMEFF1, C1GALT1C1, PDPN, EFNB1, AIG1, UGCG, TMEM200A, VTI1B, SIRPA, LPCAT4, OGFOD3, EBPL, ATP2C1, LPAR6, CD34, HAS2, TPST1, GCNT4, TMX3, TMCC3, NRN1, ALCAM, STX16, EMB, SLC31A2, TMEM120A, IL1RL1, MPC2, ATP11C, ATP13A3, EPHA1, EI24, PON2, SMURF2, IER3IP1, FAM3C, DNAJC10…	1.601	6.13953e-13
UP_KEYWORDS	Transmembrane	221	HGSNAT, ADGRA3, SC5D, ATP1B3, CADM1, FAM20B, SIDT2, AQP1, UXS1, HS2ST1, ATP2B1, CD44, NT5C3, BC004004, CCBE1, PHTF2, ATP8, GGTA1, TMEFF1, C1GALT1C1, PDPN, EFNB1, AIG1, UGCG, TMEM200A, VTI1B, SIRPA, LPCAT4, OGFOD3, EBPL, ATP2C1, LPAR6, CD34, HAS2, TPST1, GCNT4, TMX3, TMCC3, NRN1, ALCAM, STX16, EMB, SLC31A2, TMEM120A, IL1RL1, MPC2, ATP11C, ATP13A3, EPHA1, EI24, PON2, SMURF2, IER3IP1, FAM3C, DNAJC10…	1.59286	8.2534e-13
UP_SEQ_FEATURE	signal peptide	127	ADGRA3, CTHRC1, CADM1, PGF, FAM20B, FST, F2RL1, EDIL3, SIDT2, DNASE1L1, SMIM7, CD44, PLOD2, CTGF, SEMA7A, CCBE1, PDGFD, TMEFF1, PDPN, OLFML2B, EFNB1, STIM1, MGP, SIRPA, PCOLCE2, TMA7, NCAM1, RNF130, VEGFC, CD34, TFPI, PAM, TMX3, PTK7, CNPY4, NRN1, TIMP2, MDK, ITGB1, TIMP3, ALCAM, ITGAV, MFAP3L, EMB, ANGPTL2, SPP1, COL18A1, PLAT, CACNA2D1, IL1RL1, RYK, MET, MRC2, NTN4, EPHA1, FURIN, LAMP1, ITGA6, …	2.0131	1.09845e-12
GOTERM_CC_DIRECT	GO:0016021~integral component of membrane	222	HGSNAT, ADGRA3, SC5D, ATP1B3, CADM1, FAM20B, SIDT2, AQP1, UXS1, HS2ST1, ATP2B1, CD44, NT5C3, BC004004, CCBE1, PHTF2, ATP8, GGTA1, TMEFF1, C1GALT1C1, PDPN, EFNB1, AIG1, UGCG, TMEM200A, VTI1B, SIRPA, LPCAT4, OGFOD3, EBPL, ATP2C1, LPAR6, CD34, HAS2, TPST1, GCNT4, TMX3, TMCC3, NRN1, ALCAM, STX16, EMB, SLC31A2, TMEM120A, IL1RL1, MPC2, ATP11C, ATP13A3, EPHA1, EI24, SFRP2, PON2, SMURF2, IER3IP1, FAM3C, …	1.59748	1.60982e-12
UP_SEQ_FEATURE	transmembrane region	190	HGSNAT, S100A4, ADGRA3, SLC44A1, SC5D, ATP1B3, TSPAN2, CADM1, HMGCR, F2RL1, TSPAN5, SIDT2, AQP1, UXS1, HS2ST1, MFF, CD44, ST3GAL5, SMIM7, BC004004, ELOVL6, ATP8, GGTA1, RNF145, SMIM19, TMEFF1, C1GALT1C1, SMIM15, PDPN, AIG1, EFNB1, UGCG, TMEM200A, VTI1B, STIM1, MOGS, SIRPA, LPCAT4, OGFOD3, TMA7, NCAM1, EBPL, RNF130, ATP2C1, CD34, LPAR6, VAMP5, VAMP4, HAS2, TPST1, PAM, TMX3, TMEM218, PTK7, NKAIN1, …	1.62409	7.4447e-11
UP_SEQ_FEATURE	topological domain:Extracellular	85	SLC5A3, ADGRA3, S100A4, TSPAN2, ATP1B3, CADM1, F2RL1, TSPAN5, SDC4, SIDT2, LRRC15, AQP1, ANK, SLC1A5, SMIM7, CD44, SPINT2, SLMAP, ABHD12, GHR, EBAG9, TMEFF1, ADAM10, STX3, IL18RAP, PDPN, EFNB1, NECTIN1, TMEM200A, ADIPOR2, ADIPOR1, STIM1, NECTIN3, ACKR3, LMBRD2, SIRPA, TMA7, NCAM1, EMC7, RNF130, EREG, LPAR6, CD34, ATP2C1, GINM1, HAS2, TM4SF1, ADAM19, JAM2, TNFRSF22, TNFRSF21, CRLF2, IL4RA, PTK7, I…	2.29127	7.92918e-11
UP_KEYWORDS	Membrane	295	ADGRA3, HGSNAT, SC5D, CHMP3, CADM1, ATP1B3, FAM20B, SIDT2, AQP1, UXS1, HS2ST1, ATP2B1, CD44, PLOD2, SEMA7A, NT5C3, PHTF2, CCBE1, BC004004, RAB27B, ATP8, RAB21, GGTA1, TMEFF1, DAB2IP, C1GALT1C1, ROCK1, ROCK2, PDPN, EFNB1, AIG1, UGCG, TMEM200A, VTI1B, SPIRE1, MARK3, SIRPA, LPCAT4, OGFOD3, EBPL, CD34, LPAR6, ATP2C1, HAS2, RAB10, TPST1, GCNT4, GNAI1, TMX3, ASAP2, NRN1, TMCC3, ALCAM, STX16, EMB, SLC31…	1.39316	9.89888e-11
UP_KEYWORDS	Signal	140	ADGRA3, CTHRC1, CADM1, PGF, FST, F2RL1, EDIL3, SIDT2, DNASE1L1, CD44, SMIM7, PLOD2, CTGF, SEMA7A, CCBE1, PDGFD, TMEFF1, PDPN, OLFML2B, EFNB1, STIM1, MGP, PPP1CC, SIRPA, PCOLCE2, NCAM1, RNF130, VEGFC, CD34, TFPI, UGGT2, PAM, TMX3, PTK7, NKAIN1, CNPY4, NRN1, TIMP2, MDK, ITGB1, TIMP3, ALCAM, ITGAV, MFAP3L, EMB, ANGPTL2, SPP1, MEST, COL18A1, PLAT, CACNA2D1, RYK, IL1RL1, MRC2, MET, NTN4, ATP13A3, EPHA…	1.75958	2.74977e-10
GOTERM_CC_DIRECT	GO:0016020~membrane	312	ADGRA3, HGSNAT, SC5D, CHMP3, CADM1, ATP1B3, PPP2R5A, PGF, FAM20B, SIDT2, AQP1, UXS1, HS2ST1, ATP2B1, CUL3, CD44, PLOD2, SEMA7A, BC004004, RAB27B, ATP8, RAB21, GGTA1, TMEFF1, DAB2IP, C1GALT1C1, ROCK1, KIF5B, ROCK2, PDPN, EFNB1, AIG1, UGCG, TMEM200A, VTI1B, SPIRE1, MARK3, SIRPA, LPCAT4, OGFOD3, VEGFC, EBPL, CD34, LPAR6, ATP2C1, HAS2, RAB10, TPST1, GCNT4, GNAI1, TMX3, ASAP2, NRN1, TMCC3, ALCAM, STX1…	1.28617	7.96697e-07
UP_KEYWORDS	Secreted	59	CTHRC1, PXDN, PGF, FAM3C, NPNT, FST, EDIL3, SDC4, YBX1, WISP2, CTGF, CCBE1, LOXL3, PDGFD, GHR, PCYOX1L, OLFML2B, MGP, PCOLCE2, VEGFC, GM1673, EREG, NUCB2, TFPI, PROS1, TNFRSF22, HMGB1, GALNT1, CRLF2, IL4RA, CNPY4, TIMP2, MDK, CTLA2A, TIMP3, AI413582, AGGF1, PLA2G12A, CCDC126, GM21596, PCSK9, ANGPTL2, SPP1, PLAT, COL18A1, BOLA3, IL1RL1, NTN4, NID1, DKK2, BMPER, FBLN2, SFRP2, GDF11, LIPG, HBEGF, LR…	2.10164	2.90848e-06
GOTERM_CC_DIRECT	GO:0005576~extracellular region	64	CTHRC1, PXDN, PGF, FAM3C, NPNT, FST, EDIL3, SDC4, YBX1, WISP2, CTGF, CCBE1, LOXL3, PDGFD, GHR, PCYOX1L, OLFML2B, MGP, PCOLCE2, VEGFC, GM1673, EREG, CD34, NUCB2, TFPI, PROS1, TNFRSF22, HMGB1, GALNT1, CRLF2, IL4RA, CD109, CNPY4, TIMP2, MDK, CTLA2A, TIMP3, AI413582, AGGF1, PLA2G12A, CCDC126, GM21596, PCSK9, ANGPTL2, SPP1, PLAT, COL18A1, BOLA3, IL1RL1, NTN4, NID1, FURIN, DKK2, BMPER, TFRC, SFRP2, FBL…	2.07872	3.86656e-06
UP_KEYWORDS	Cell membrane	103	SLC44A1, CADM1, ATP1B3, F2RL1, TSPAN5, CASK, AQP1, ATP2B1, PRKAR2B, PRKAR2A, CD44, SEMA7A, RALA, SPRED1, TMEFF1, DAB2IP, ROCK1, PDPN, ROCK2, STIM1, SPIRE1, MARK3, NCAM1, LPAR6, VAMP5, HMGB1, GNAI1, MRAS, ASAP2, NKAIN1, NRN1, ITGB1, ALCAM, EMB, MFAP3L, TMEM30A, IL1RL1, ATP11C, FURIN, EPHA1, LAMP1, GNGT1, ITGA6, RAP1A, SMURF2, PIP4K2A, AKT1, SLC1A5, SLMAP, MAPKAP1, PAK1, ERRFI1, CDK14, GHR, HYAL2, …	1.66505	5.39269e-06
UP_KEYWORDS	Signal-anchor	33	TNFRSF22, TPST1, GCNT4, GALNT1, FUT8, GALNT7, ATP1B3, FAM69A, FAM20B, UXS1, HS2ST1, POMGNT1, ST3GAL5, BC004004, B3GLCT, ABHD13, GOLM1, GGTA1, EBAG9, B4GALT5, C1GALT1C1, MAN1A2, WBSCR17, CASC4, TMEM5, ERLIN1, MOGS, OGFOD3, MAN2A1, RDH10, TFRC, FAM234A, CLN5	2.72004	1.07366e-05
GOTERM_CC_DIRECT	GO:0009986~cell surface	40	PAM, TMX3, CD109, SDC4, TIMP2, ITGB1, VCAM1, WISP2, CD44, ITGAV, RALA, PCSK9, GHR, PLAT, HYAL2, ADAM10, IL1RL1, MRC2, MET, CEP41, ACKR3, FURIN, NCL, NCAM1, ERP44, LAMP1, TFRC, ITGA6, SULF2, CD34, LAYN, LRP6, LIPG, VAMP5, FAM234A, TFPI, VAMP4, HBEGF, ANTXR2, PLAU	2.46342	2.59051e-05
GOTERM_CC_DIRECT	GO:0009897~external side of plasma membrane	20	ADGRA3, TNFRSF22, PDPN, IL1RL1, CRLF2, SIDT2, ITGB1, VCAM1, LY6A, NCAM1, ALCAM, LAMP1, ITGA6, CD44, TFRC, CD34, ITGAV, SEMA7A, ANTXR2, ADAM19	3.79366	6.26938e-05
UP_KEYWORDS	Steroid metabolism	14	SOAT1, CYP51, SC5D, MSMO1, HMGCR, HMGCS1, ERLIN1, LDLRAP1, GM38481, DHCR7, PCSK9, IDI1, DHCR24, NSDHL	4.72573	0.000110175
UP_KEYWORDS	Sterol metabolism	14	SOAT1, CYP51, SC5D, MSMO1, HMGCR, HMGCS1, ERLIN1, LDLRAP1, GM38481, DHCR7, PCSK9, IDI1, DHCR24, NSDHL	4.72573	0.000110175
UP_KEYWORDS	Sterol biosynthesis	10	GM38481, CYP51, SC5D, MSMO1, HMGCR, DHCR7, HMGCS1, IDI1, DHCR24, NSDHL	6.164	0.000382199
UP_KEYWORDS	Steroid biosynthesis	11	GM38481, CYP51, SC5D, MSMO1, HMGCR, DHCR7, HMGCS1, IDI1, HSD17B7, DHCR24, NSDHL	5.19831	0.000602287
GOTERM_CC_DIRECT	GO:0005886~plasma membrane	143	SLC44A1, CHMP3, CADM1, ATP1B3, TSPAN2, F2RL1, TSPAN5, CASK, AQP1, CD2AP, ATP2B1, PRKAR2B, PRKAR2A, CD44, SEMA7A, BC004004, RALA, SPRED1, TMEFF1, DAB2IP, ROCK1, ROCK2, PDPN, EFNB1, STIM1, SPIRE1, MARK3, SIRPA, NCAM1, ATP2C1, LPAR6, CD34, VAMP5, RAB10, PAM, HMGB1, GNAI1, MRAS, HMGCS1, ASAP2, PTK7, NKAIN1, NRN1, ITGB1, ALCAM, ARPC2, ITGAV, MFAP3L, EMB, TMEM30A, REEP6, RYK, IL1RL1, MRC2, MET, NTN4, A…	1.40203	0.000725228
UP_KEYWORDS	Immunoglobulin domain	19	ADGRA3, PXDN, FLT1, IL18RAP, CADM1, IL1RL1, NECTIN1, PTK7, NECTIN3, NEXN, SIRPA, VCAM1, NCAM1, ALCAM, SPEG, SEMA7A, MFAP3L, EMB, JAM2	3.06099	0.00072772
UP_KEYWORDS	Cholesterol metabolism	12	GM38481, SOAT1, CYP51, HMGCR, DHCR7, HMGCS1, PCSK9, ERLIN1, IDI1, LDLRAP1, DHCR24, NSDHL	4.59801	0.000735822
UP_KEYWORDS	Calcium	39	S100A4, PXDN, REPS1, NPNT, CETN3, CETN2, EDIL3, CANX, CDH6, EFHD2, ATP2B1, PLA2G12A, ITGAV, CCBE1, TPT1, PCSK9, S100A1, CACNA2D1, MAN1A2, SYT11, MRC2, STIM1, MGP, MCU, NID1, FURIN, LRP1, SLC25A13, ITGA6, SULF2, ATP2C1, FBLN2, NUCB2, PON2, LRP8, PROS1, TMCO1, CDH11, TLL1	2.01058	0.000921189
UP_KEYWORDS	EGF-like domain	17	PLAT, HYAL2, TMEFF1, NPNT, NID1, EDIL3, LRP1, EREG, FBLN2, CCBE1, LRP6, HBEGF, LRP8, ADAM19, PROS1, PLAU, TLL1	3.17121	0.00119963
GOTERM_CC_DIRECT	GO:0005887~integral component of plasma membrane	38	SLC5A3, TNFRSF21, PAM, CADM1, TSPAN2, SLC39A10, F2RL1, TSPAN5, PTK7, AQP1, PLPP2, ALCAM, ATP2B1, ANK, SLC18B1, EMB, GHR, FLT1, SYT11, MRC2, NECTIN1, STIM1, ATP1A1, NECTIN3, ATP13A3, EPHA1, SIRPA, SLC16A3, STOM, LRP1, TFRC, ATP2C1, LPAR6, CD34, VAMP5, HBEGF, HAS2, TM4SF1	2.11171	0.00131649
UP_KEYWORDS	Cholesterol biosynthesis	8	GM38481, CYP51, HMGCR, DHCR7, HMGCS1, IDI1, DHCR24, NSDHL	6.30098	0.00245021
UP_KEYWORDS	Cell adhesion	25	COL18A1, CADM1, NPNT, PTK7, NECTIN1, NID1, NECTIN3, ACKR3, EDIL3, ITGB1, EPHA1, CDH6, VCAM1, NCAM1, ALCAM, WISP2, CD44, ITGA6, CD34, CTGF, ITGAV, ITGB1BP1, PARVB, CDH11, SPP1	2.30149	0.0031398
KEGG_PATHWAY	mmu04514:Cell adhesion molecules (CAMs)	12	ALCAM, NCAM1, VCAM1, CADM1, ITGA6, CD34, ITGAV, NECTIN1, NECTIN3, SDC4, JAM2, ITGB1	4.52653	0.00327292
KEGG_PATHWAY	mmu00100:Steroid biosynthesis	9	SOAT1, CYP51, SC5D, MSMO1, SQLE, DHCR7, HSD17B7, DHCR24, NSDHL	6.7898	0.00354287
SMART	SM00409:IG	18	ADGRA3, PXDN, FLT1, IL18RAP, CADM1, IL1RL1, NECTIN1, PTK7, NECTIN3, NEXN, SIRPA, VCAM1, NCAM1, ALCAM, SPEG, MFAP3L, EMB, JAM2	3.25286	0.00511146
UP_KEYWORDS	Cleavage on pair of basic residues	15	PLAT, PAM, ADAM10, FURIN, CDH6, VEGFC, ITGA6, ITGAV, NUCB2, GDF11, PDGFD, ADAM19, APLN, PROS1, CDH11	2.91312	0.00797324
GOTERM_CC_DIRECT	GO:0005615~extracellular space	55	S100A4, CTHRC1, PXDN, USPL1, PGF, ASAH1, WISP2, CTGF, SLMAP, CCBE1, TPT1, LOXL3, PDGFD, APLN, GOLM1, GHR, MGP, STOM, MAN2A1, VEGFC, EREG, CFL2, NUCB2, TFPI, PROS1, HMGB1, PAM, IL4RA, CD109, RDX, TIMP2, NRN1, TIMP3, VCAM1, BLOC1S1, GM21596, PCSK9, SPP1, PLAT, COL18A1, FLT1, IL1RL1, HIST1H2BG, MET, FURIN, DKK2, BMPER, TFRC, SULF2, SFRP2, GDF11, LIPG, HBEGF, LRP8, PLAU	1.66477	0.0116626
UP_KEYWORDS	Mitogen	7	VEGFC, EREG, PGF, ITGB1BP1, PDGFD, MDK, YBX1	5.22318	0.0226355
INTERPRO	IPR003599:Immunoglobulin subtype	18	ADGRA3, PXDN, FLT1, IL18RAP, CADM1, IL1RL1, NECTIN1, PTK7, NECTIN3, NEXN, SIRPA, VCAM1, NCAM1, ALCAM, SPEG, MFAP3L, EMB, JAM2	3.25045	0.0252407
UP_KEYWORDS	Receptor	34	TNFRSF22, ADGRA3, TNFRSF21, CRLF2, IL4RA, F2RL1, PTK7, ITGB1, CD44, ITGAV, ERRFI1, GHR, HYAL2, FLT1, IL18RAP, RYK, IL1RL1, MRC2, MET, NECTIN1, ADIPOR2, ADIPOR1, ACKR3, M6PR, EPHA1, LRP1, ITGA6, TFRC, LPAR6, LRP6, RIPK2, ANTXR2, LRP8, IRAK1BP1	1.70931	0.0384333
UP_KEYWORDS	Vitamin C	6	PAM, PLOD2, P4HA1, EGLN3, EGLN1, OGFOD3	5.67088	0.0394821
UP_SEQ_FEATURE	domain:Ig-like C2-type 1	11	ALCAM, NCAM1, VCAM1, PXDN, FLT1, IL18RAP, CADM1, IL1RL1, PTK7, NECTIN1, NECTIN3	4.17528	0.0407117
UP_SEQ_FEATURE	domain:Ig-like C2-type 2	11	ALCAM, NCAM1, VCAM1, PXDN, FLT1, IL18RAP, CADM1, IL1RL1, PTK7, NECTIN1, NECTIN3	4.17528	0.0407117
INTERPRO	IPR007110:Immunoglobulin-like domain	19	ADGRA3, PXDN, FLT1, IL18RAP, CADM1, IL1RL1, NECTIN1, PTK7, NECTIN3, NEXN, SIRPA, VCAM1, NCAM1, ALCAM, SPEG, SEMA7A, MFAP3L, EMB, JAM2	2.85919	0.0422919
UP_KEYWORDS	Lipid biosynthesis	18	PTGES3, CYP51, SC5D, MSMO1, LPGAT1, HMGCR, UGCG, HMGCS1, LPCAT4, GM38481, CDS2, AGPAT5, DHCR7, ELOVL6, IDI1, HSD17B7, DHCR24, NSDHL	2.18111	0.0437504

## Sheet: D
Category	Term	Count	Genes	Fold Enrichment	Benjamini		Table S1D: Repression cluster filtered for trnasmembrane and signal peptide genes, enriched pathways.
SMART	SM00651:Sm	7	LSM6, SNRPD1, LSM5, LSM3, SNRPF, LSM1, SNRPE	9.21862	0.00865377
UP_KEYWORDS	Cytoplasm	149	RBPMS2, RPL36A, CHMP3, HMGN2, PPP2R5A, LSM6, SNRPD1, CASK, MBIP, CNOT6, CD2AP, KLHL2, PRKAR2B, PRKAR2A, IFT20, NAA11, NT5C3, BC004004, FGFR1OP2, TPT1, STK39, DNAJC2, S100A1, SPATA24, CEP83, ROCK1, KIF5B, NUDT4, ROCK2, CSNK1G2, SPIRE1, PPP1CC, TRIM37, FAM72A, RIPK2, SNRPF, 4833439L19RIK, SNRPE, IRAK1BP1, NEK7, HMGB1, CAMTA1, HMGB3, EIF3J1, HMGCS1, LRRCC1, ASAP2, DUSP12, MAPKAPK2, CDC34, AZI2, TPGS…	1.31005	0.0135443
SMART	SM00385:CYCLIN	7	CCNE2, CCNE1, CCND1, CCNI, CCNF, CCNYL1, CCNG1	7.00615	0.022972
INTERPRO	IPR001163:Ribonucleoprotein LSM domain	7	LSM6, SNRPD1, LSM5, LSM3, SNRPF, LSM1, SNRPE	9.4189	0.0321281
INTERPRO	IPR006671:Cyclin, N-terminal	7	CCNE2, CCNE1, CCND1, CCNI, CCNF, CCNYL1, CCNG1	8.13451	0.0398417
INTERPRO	IPR010920:Like-Sm (LSM) domain	7	LSM6, SNRPD1, LSM5, LSM3, SNRPF, LSM1, SNRPE	8.13451	0.0398417
