# Supplementary material for: Widespread PERK-dependent repression of ER targets in response to ER stress
Source: Sci Rep. 2019 Mar 13;9:4330. doi: 10.1038/s41598-019-38705-5 (PMC6416471; doi:10.1038/s41598-019-38705-5)
Supplement: Supplementary file 3 — Table S2 [file 41598_2019_38705_MOESM3_ESM.xlsx]

## Sheet: A
Category	Term	Count	%	PValue	Genes	List Total	Pop Hits	Pop Total	Fold Enrichment	Bonferroni	Benjamini	FDR		Table S2A: enriched pathways in genes that showed 1.5 fold repression both at the mRNA and the translational levels in Guan et al. dataset 1h
UP_KEYWORDS	Transmembrane helix	431	76.4184	1.21593e-187	XM_017318407, NM_001252588, NM_177732, NM_001164090, NM_001285812, NM_019793, NM_153550, NM_007874, XM_006499961, XM_006514218, NM_001252577, NM_028876, XM_006496974, XM_006501080, NM_148941, NM_198710, XM_017315980, NM_146094, XM_017319289, XM_017317143, NM_001033534, XM_006510143, XM_017316183, NM_134060, NM_016783, NM_026611, NM_134164, XM_006532021, NR_121603, NM_026617, XR_377423, NM_025468,…	554	2247	10439	3.61429	3.10061e-185	3.10061e-185	1.58453e-184
UP_KEYWORDS	Transmembrane	431	76.4184	1.05758e-186	XM_017318407, NM_001252588, NM_177732, NM_001164090, NM_001285812, NM_019793, NM_153550, NM_007874, XM_006499961, XM_006514218, NM_001252577, NM_028876, XM_006496974, XM_006501080, NM_148941, NM_198710, XM_017315980, NM_146094, XM_017319289, XM_017317143, NM_001033534, XM_006510143, XM_017316183, NM_134060, NM_016783, NM_026611, NM_134164, XM_006532021, NR_121603, NM_026617, XR_377423, NM_025468,…	554	2258	10439	3.59669	2.69683e-184	1.34841e-184	1.37818e-183
UP_SEQ_FEATURE	transmembrane region	396	70.2128	2.39608e-176	XM_017318407, NM_001252588, NM_001164090, NM_001285812, NM_019793, NM_153550, NM_007874, XM_006499961, XM_006514218, NM_001252577, NM_028876, XM_006496974, XM_006501080, NM_148941, NM_198710, XM_017315980, NM_146094, XM_017319289, XM_017317143, NM_001033534, XM_006510143, XM_017316183, NM_134060, NM_016783, NM_134164, XM_006532021, NM_026617, XR_377423, NR_121603, NM_025468, XM_006519598, NM_0012…	537	1854	9570	3.80648	2.25471e-173	2.25471e-173	3.75639e-173
GOTERM_CC_DIRECT	GO:0016021~integral component of membrane	431	76.4184	7.99304e-174	XM_017318407, NM_001252588, NM_177732, NM_001164090, NM_001285812, NM_019793, NM_153550, NM_007874, XM_006499961, XM_006514218, NM_001252577, NM_028876, XM_006496974, XM_006501080, NM_148941, NM_198710, XM_017315980, NM_146094, XM_017319289, XM_017317143, NM_001033534, XM_006510143, XM_017316183, NM_134060, NM_016783, NM_026611, NM_134164, XM_006532021, NR_121603, NM_026617, XR_377423, NM_025468,…	553	2272	9743	3.34223	2.27002e-171	2.27002e-171	1.05918e-170
UP_KEYWORDS	Membrane	448	79.4326	1.57573e-127	XM_017318407, NM_001252588, NM_177732, NM_001164090, NM_001285812, NM_019793, NM_153550, NM_007874, XM_006499961, XM_006514218, NM_001252577, NM_028876, XM_006496974, XM_006501080, NM_148941, NM_198710, XM_017315980, NM_146094, XM_017319289, XM_017317143, NM_001033534, XM_006510143, XM_017316183, NM_016783, NM_026611, NM_134060, NM_025859, NM_134164, XM_006532021, NR_121603, NM_026617, XR_377423,…	554	3406	10439	2.47846	4.0181e-125	1.33937e-125	2.0534e-124
GOTERM_CC_DIRECT	GO:0016020~membrane	435	77.1277	9.37411e-85	XM_017318407, NM_001252588, NM_001164090, NM_001285812, NM_019793, NM_153550, NM_007874, XM_006499961, XM_006514218, NM_001252577, NM_028876, XM_006496974, XM_006501080, NM_148941, NM_198710, XM_017315980, NM_146094, XM_017319289, XM_017317143, NM_001033534, XM_006510143, XM_017316183, NM_134060, NM_016783, NM_025859, NM_134164, XM_006532021, NR_121603, NM_026617, XR_377423, NM_025468, XM_0065195…	553	3812	9743	2.0105	2.66225e-82	1.33112e-82	1.24219e-81
UP_KEYWORDS	Glycoprotein	240	42.5532	2.68607e-79	NM_001252588, XM_017318407, NM_001252293, NM_026211, XM_006534422, NM_029884, XR_375569, NM_031380, XM_006514761, NM_009854, NM_013814, XM_006505122, NM_019793, NM_153550, XM_006499961, NM_001252577, NR_045518, XM_006496974, NM_022420, NM_012056, NM_011792, XM_006533822, XM_006501080, NM_148941, NM_198710, XM_017315980, XM_017319289, XM_017317143, NM_025334, NM_001033534, NM_009842, XM_006510143,…	554	1287	10439	3.51384	6.84947e-77	1.71237e-77	3.50033e-76
UP_SEQ_FEATURE	topological domain:Cytoplasmic	207	36.7021	2.64395e-69	NM_001252588, XM_017318407, NM_001164090, NM_026211, NM_024207, NM_029884, XM_006514761, NM_009854, NM_013814, NM_019793, NR_037854, NM_001252577, NM_028876, XM_006496974, NM_022420, NM_024214, NM_027995, NM_011792, XM_006501080, NM_198710, XM_017315980, NM_146094, XM_017319289, NM_001033534, XM_006510143, XM_006513909, NM_009842, XR_375551, NM_011890, NM_009729, NM_134164, XM_006532021, NR_12160…	537	1021	9570	3.61312	2.48795e-66	1.24398e-66	4.14497e-66
UP_SEQ_FEATURE	glycosylation site:N-linked (GlcNAc...)	219	38.8298	3.13737e-68	NM_001252588, NM_001252293, NM_026211, XM_006534422, NM_029884, XR_375569, NM_031380, XM_006514761, NM_009854, NM_013814, XM_006505122, NM_019793, NM_153550, XM_006499961, NM_001252577, NR_045518, XM_006496974, NM_022420, NM_012056, NM_011792, XM_006533822, XM_006501080, NM_148941, NM_198710, XM_017315980, XM_017319289, XM_017317143, NM_025334, NM_001033534, NM_009842, XM_006510143, XM_006513909,…	537	1157	9570	3.37325	2.95227e-65	9.84089e-66	4.91853e-65
UP_KEYWORDS	Signal	221	39.1844	2.83754e-66	XM_017318407, NM_001252293, NM_001033145, NM_026211, XM_006534422, XM_011249850, NM_031380, XM_006514761, NM_009854, XM_006505122, NM_198725, XM_006514218, NM_028876, XM_006496974, NM_022420, NM_012056, XM_006538625, NM_011792, NM_007449, XM_006533822, NM_007447, NM_181075, XM_017319289, NM_025334, NM_001033534, XM_006510143, NM_010299, NM_001302468, NM_001159711, NM_026611, NM_016783, NM_008721,…	554	1262	10439	3.29976	7.23572e-64	1.44714e-64	3.69771e-63
UP_KEYWORDS	Endoplasmic reticulum	162	28.7234	1.73054e-65	XM_006509114, NM_001252293, XM_006516117, NM_009642, NM_133950, NM_026211, NM_001164090, NM_019419, NM_024207, XM_006520134, NM_146104, NM_144884, XM_006501918, NM_009275, XM_006516577, XR_001777994, NM_009037, NM_026400, NM_007874, NM_026598, NM_028876, NM_028015, NM_026911, NM_012056, XM_017321759, XM_011244305, NM_011792, NM_007915, NM_148941, NM_023403, XM_017315980, XM_006506445, XM_01731303…	554	682	10439	4.47589	4.41288e-63	7.35481e-64	2.25514e-62
GOTERM_CC_DIRECT	GO:0005783~endoplasmic reticulum	188	33.3333	1.05187e-64	XM_006509114, XM_011247844, NM_145537, NM_001252293, XM_006516117, NM_177732, NM_009642, NM_133950, NM_026211, NM_001164090, NM_019419, NM_024207, XM_006521251, XM_006505275, XM_006520134, NM_146104, NM_144884, NM_019421, XM_006501918, NM_009275, XM_006516577, XR_001777994, NM_009037, XR_866210, NM_026400, NM_026598, XM_006539181, NM_028876, NM_028015, NM_026911, NM_012056, XM_017321759, XM_01124…	553	879	9743	3.76822	2.98732e-62	9.95772e-63	1.39387e-61
UP_SEQ_FEATURE	signal peptide	193	34.2199	4.6921e-63	XM_017318407, NM_001033145, NM_026211, XM_006534422, XM_011249850, NM_031380, XM_006514761, NM_009854, XM_006505122, NM_198725, XM_006514218, NM_028876, XM_006496974, NM_022420, XM_006538625, NM_012056, NM_011792, NM_007449, XM_006533822, NM_007447, XM_017319289, NM_025334, NM_001033534, XM_006510143, NM_010299, NM_001302468, NM_001159711, NM_026611, NM_008721, XM_006532021, NM_019922, NM_008597,…	537	961	9570	3.57908	4.41527e-60	1.10382e-60	7.35591e-60
GOTERM_CC_DIRECT	GO:0005789~endoplasmic reticulum membrane	111	19.6809	7.86789e-41	XM_006509114, NM_001252293, XM_006516117, NM_009642, NM_133950, NM_019419, NM_001164090, NM_026211, NM_024207, NM_146104, XM_006501918, NM_009275, XR_866210, NM_026598, NM_028876, NM_028015, NM_012056, NM_007915, NM_148941, XM_017315980, NM_025535, NM_146094, XM_017312768, NM_173397, XM_006502055, NM_016783, NM_009919, NM_028339, XM_006513959, NM_133832, XM_011247668, XR_377423, XM_006534685, NM_…	553	466	9743	4.19667	2.23448e-38	5.5862e-39	1.0426e-37
UP_SEQ_FEATURE	topological domain:Lumenal	84	14.8936	7.54085e-37	XM_006509114, NM_026155, XM_017312988, NM_133950, NM_026775, NM_025448, NM_026211, NM_001164090, XR_001782620, NM_024207, XM_006501529, NM_134090, XR_001778794, NM_010387, NM_013814, XM_006508117, XR_873237, NM_019835, NM_025965, NM_019951, NR_037854, XR_001784093, NM_178600, NM_011957, XM_006498089, NM_028876, XM_011246184, NM_146140, NM_028015, NM_023311, NM_026911, NM_023651, NM_001320492, NM_…	537	297	9570	5.04035	7.09594e-34	1.41919e-34	1.1822e-33
UP_SEQ_FEATURE	topological domain:Extracellular	111	19.6809	3.45034e-29	XM_017318407, NM_001252588, NM_009642, NM_010330, NM_001033711, NM_133237, NM_019421, NM_133655, XM_006514761, NM_009854, NM_019793, NM_175150, NM_001252577, NM_001310718, XM_006496974, NM_022420, NM_027995, NM_011792, XM_006501080, XM_017315980, NM_212470, NM_007657, NM_133749, NM_001033534, NM_009842, XM_006510143, NM_139307, XR_387566, XR_375551, NM_173397, NM_011890, NM_028339, NM_007653, XM_…	537	623	9570	3.17521	3.24677e-26	5.41129e-27	5.40918e-26
UP_KEYWORDS	Disulfide bond	127	22.5177	2.21369e-28	XM_011247844, NM_010330, NM_029884, NM_019421, NM_133655, XM_006514761, NM_033444, NM_031380, NM_009854, NM_013814, XM_006505122, NM_019835, XM_006516577, NM_198725, NM_026400, XR_001784093, NM_001252577, XM_006498089, NM_001310718, XM_006496974, XM_006538625, NM_007449, NM_011792, NM_007447, NM_212470, NM_007657, XM_006506445, XM_017313030, XM_017319289, NM_023409, NM_025334, NM_001033534, NM_02…	554	846	10439	2.82867	5.64491e-26	8.06416e-27	2.88475e-25
UP_SEQ_FEATURE	disulfide bond	103	18.2624	1.05427e-23	XM_011247844, NM_010330, NM_019421, NM_133655, XM_006514761, NM_033444, NM_031380, NM_009854, NM_013814, XM_006505122, NM_019835, XM_006516577, NM_198725, XR_001784093, NM_001252577, XM_006498089, XM_006496974, XM_006538625, NM_011792, NM_007449, NM_007447, NM_212470, XM_006506445, XM_017319289, NM_023409, NM_025334, NM_001033534, NM_029620, NM_139307, NM_177662, NM_010299, NM_001164036, NM_01189…	537	634	9570	2.89525	9.92072e-21	1.41725e-21	1.65281e-20
UP_KEYWORDS	Secreted	72	12.766	4.36655e-18	XM_011247844, NM_010218, NM_001033145, XM_006506364, NM_023065, XM_006534422, NM_144797, XM_011249850, NM_008047, NM_008048, NM_031380, NM_013814, XM_006516577, NM_198725, NM_001286049, XR_001784093, XM_006496930, NM_009735, NM_011593, NM_172832, XM_006538625, NM_007449, XM_006533822, NM_007447, NM_080837, NM_011255, NM_007657, NM_019538, NM_133903, NM_026770, NM_028007, NM_023409, XM_006537619, …	554	436	10439	3.11168	1.11347e-15	1.39184e-16	5.69024e-15
GOTERM_CC_DIRECT	GO:0005764~lysosome	47	8.33333	4.80753e-15	NM_001160145, NM_011626, NM_009976, NM_153139, NM_026611, NM_009729, NM_007653, NM_023065, XM_006516518, NM_029884, NM_029565, NM_172416, XM_011249850, NM_010749, NM_010387, XM_006514761, XM_006505122, XM_006535237, NM_010508, NM_153550, NM_027154, NM_016898, XM_006524638, XR_376299, XM_006519617, XM_011239737, XM_006526939, NM_020003, NM_026011, NM_007801, NM_001304454, NM_010684, XM_006511645, …	553	220	9743	3.76394	1.3558e-12	2.71116e-13	6.32827e-12
UP_KEYWORDS	Signal-anchor	44	7.80142	4.96905e-15	XM_006509114, NM_011890, NM_008410, NM_146035, NM_133832, NM_010942, XM_006501529, NM_145428, NM_025468, NM_198095, NM_008409, NM_008494, NM_013814, NM_026430, NM_019835, NM_019951, XM_006504935, NM_013497, XR_001784093, NM_001252577, NM_011957, XM_006498089, NM_001035228, XM_006511139, NM_026062, XM_011244145, NM_021528, XM_011242429, XM_006517189, XM_006525174, XM_017315980, NM_025442, NM_00127…	554	207	10439	4.00527	1.27398e-12	1.41553e-13	6.50591e-12
UP_KEYWORDS	Lysosome	41	7.2695	7.48344e-15	NM_001160145, NM_011626, NM_153139, NM_026611, NM_007653, NM_023065, NM_029884, NM_029565, NM_172416, XM_011249850, NM_010749, NM_010387, XM_006535237, NM_010508, NM_153550, NM_027154, NM_016898, XR_376299, XM_006524638, XM_006519617, XM_011239737, XM_006526939, NM_020003, NM_026011, NM_007801, NM_001304454, NM_010684, NM_024243, NM_025378, NM_026013, NM_026823, NM_001033242, NM_023409, XM_006537…	554	183	10439	4.22165	1.89682e-12	1.89626e-13	9.69225e-12
UP_KEYWORDS	Golgi apparatus	77	13.6525	9.01462e-15	NM_011626, NM_007929, NM_009642, NM_026775, NM_001033145, NM_026211, XM_006501529, NM_029565, XM_006520134, NM_146104, XR_375569, NM_026553, NM_133718, NM_013814, NM_019835, XR_001777994, XR_001784093, XM_006537892, XM_006498089, NM_028876, NM_146002, XM_006511139, NM_023311, NM_011792, XM_017315980, NM_001130408, NM_025535, XM_006539131, XM_006513909, NM_026417, XM_006496220, NM_001302468, NM_13…	554	557	10439	2.60486	2.29317e-12	2.085e-13	1.1724e-11
GOTERM_CC_DIRECT	GO:0005576~extracellular region	73	12.9433	1.94915e-14	XM_011247844, NM_010218, NM_001033145, XM_006506364, NM_023065, XM_006534422, NM_144797, XM_011249850, NM_008047, NM_008048, NM_031380, NM_013814, XM_006505122, XM_006516577, NM_198725, NM_001286049, XR_001784093, XM_006496930, NM_009735, NM_011593, XM_006514218, NM_172832, XM_006538625, NM_007449, XM_006533822, NM_007447, NM_080837, NM_011255, NM_007657, NM_019538, NM_133903, NM_026770, NM_02800…	553	486	9743	2.64639	5.54934e-12	9.24927e-13	2.58904e-11
GOTERM_CC_DIRECT	GO:0030176~integral component of endoplasmic reticulum membrane	27	4.78723	3.29911e-14	XM_006508980, NM_021345, NM_134060, NM_019419, NM_024207, XM_017318084, XM_006520134, XM_006524996, NM_001291147, NM_024439, XR_001777994, NM_013497, XR_377415, NM_001039176, NM_011957, NM_026911, XM_017321759, NM_026384, NM_148941, NM_194051, NM_023587, NM_001039483, XM_017312768, NM_177648, XM_006538193, NM_173397, NM_001285452	553	77	9743	6.1779	9.36451e-12	1.33782e-12	4.36984e-11
GOTERM_CC_DIRECT	GO:0005887~integral component of plasma membrane	50	8.86525	2.77699e-12	NM_011890, NM_001252588, NM_001310705, XM_006512807, XM_017317086, NM_145928, NM_011270, NM_007653, XR_001779445, NM_010330, XM_017318578, NM_001164090, NM_008247, NM_133237, NM_175025, XM_006521151, XM_006534685, NM_146104, NM_133655, NM_001287213, NM_145406, XM_006510922, NM_019793, NM_010508, NM_009371, NM_026743, NM_001285470, NM_001310718, XM_006496974, XM_011249935, NM_030725, NM_011792, NM…	553	289	9743	3.04817	7.88668e-10	9.85836e-11	3.67988e-09
GOTERM_CC_DIRECT	GO:0005794~Golgi apparatus	98	17.3759	3.38432e-12	NM_011626, NM_007929, NM_009642, NM_133950, NM_001033145, NM_026775, NM_026211, XR_001782620, XM_006521251, XM_006501529, NM_029565, XM_006520134, NM_146104, XR_375569, NM_026553, NM_133718, NM_031380, NM_013814, NM_019835, XR_001777994, XR_001784093, XM_006537892, NM_027154, NM_009735, XM_006498089, NM_146002, NM_028876, XM_006511139, NM_023311, NM_011792, NM_007915, XM_006497158, XM_017315980, …	553	840	9743	2.05549	9.61139e-10	1.06793e-10	4.48462e-09
GOTERM_CC_DIRECT	GO:0005788~endoplasmic reticulum lumen	22	3.90071	1.28072e-10	NM_026129, NM_026611, NM_145367, NM_153573, NM_012056, NM_023645, NM_010799, XM_006510574, XM_006506445, XR_875792, NM_001278274, NM_144884, XM_017318972, NM_001033175, NM_025334, NM_024181, XM_006523275, NM_011149, XR_374406, NM_009037, XM_006514781, NM_026400	553	70	9743	5.53723	3.63724e-08	3.63724e-09	1.69712e-07
UP_SEQ_FEATURE	short sequence motif:Prevents secretion from ER	18	3.19149	2.33126e-10	NM_026129, NM_145367, NM_153573, XM_006526673, NM_026211, NM_012056, NM_023645, NM_010799, NM_023403, XR_875792, NM_001278274, NM_024181, NM_025334, NM_011149, XR_374406, NM_009037, XM_006504935, NM_019953	537	47	9570	6.82515	2.19371e-07	2.74214e-08	3.65477e-07
UP_KEYWORDS	Lipid biosynthesis	27	4.78723	4.34637e-10	XM_006516117, NM_021345, XM_011238758, XR_377423, XM_017322360, NM_001081071, XR_866210, NM_007898, NM_008959, NM_053272, NM_001039176, NM_026792, XM_011243890, NM_028015, XM_011244305, NM_026384, NM_001320492, NM_148941, XM_006517189, NM_023587, NM_146094, XM_006537785, NM_053262, XM_006513717, XM_017322296, NM_019657, XM_006538193	554	119	10439	4.27529	1.10832e-07	9.23603e-09	5.66394e-07
GOTERM_BP_DIRECT	GO:0006810~transport	105	18.617	6.63275e-10	XM_011247094, NM_001310705, NM_133950, NM_001164090, NM_026211, NM_024207, XM_006509684, XR_375569, XM_006514761, NM_033444, NM_153550, NM_028876, NM_001310718, NM_024214, XM_017321759, NM_023651, NM_025272, NM_198710, XM_017313030, NM_025535, NM_146094, NM_024220, XM_017317143, XR_387566, NM_134060, NM_009729, NM_009919, NM_028339, NM_007653, NM_001024206, NR_121603, NM_175025, XM_006534685, NM_…	476	1114	9149	1.81164	1.0367e-06	1.0367e-06	1.10754e-06
SMART	SM01190:SM01190	8	1.41844	9.16603e-10	NM_019770, NM_025360, XM_003945446, NM_028876, NM_010744, NM_026775, NM_134020, NM_026211	165	9	5214	28.0889	9.62433e-08	9.62433e-08	1.02671e-06
INTERPRO	IPR000301:Tetraspanin	11	1.95035	9.2487e-10	NM_001252588, NM_026743, NM_007657, NM_133655, NM_145928, NM_007653, NM_025982, XM_017318578, NM_009842, NM_019793, XR_375551	523	16	9892	13.0033	6.17813e-07	6.17813e-07	1.38602e-06
INTERPRO	IPR018499:Tetraspanin/Peripherin	11	1.95035	2.14053e-09	NM_001252588, NM_026743, NM_007657, NM_133655, NM_145928, NM_007653, NM_025982, XM_017318578, NM_009842, NM_019793, XR_375551	523	17	9892	12.2384	1.42987e-06	7.14935e-07	3.20782e-06
GOTERM_MF_DIRECT	GO:0016757~transferase activity, transferring glycosyl groups	25	4.43262	2.54476e-09	NM_146035, XM_006501529, NM_030262, XR_001778794, XM_006509903, NM_008494, NM_013814, NM_019835, NM_001159618, XM_006504935, XR_001784093, XM_006496959, XM_006498089, NM_001035228, XM_011244145, XM_011242429, XM_017317256, NM_001271915, NM_025442, XR_875792, XM_006537785, XM_006506007, XM_011244089, NM_010015, XM_006519669	399	129	8792	4.27037	1.34618e-06	1.34618e-06	3.69361e-06
GOTERM_CC_DIRECT	GO:0000139~Golgi membrane	45	7.97872	4.05126e-09	NM_007929, NM_009642, NM_001033145, NM_008410, NM_026775, NM_009919, NM_146035, NM_025859, NM_026211, XM_011247668, NM_175025, NM_010942, XM_006501529, NM_029565, NM_026617, XM_006524823, NM_001271487, XM_017322360, NM_008494, NM_011512, XM_006508276, NM_013497, XM_006537892, NM_053272, XM_006498089, XM_006501155, NM_001035228, NM_146002, XM_006511139, XM_006517374, NM_021528, NM_175036, XM_00651…	553	299	9743	2.65161	1.15056e-06	1.04596e-07	5.36844e-06
UP_KEYWORDS	Cell membrane	96	17.0213	1.04622e-08	XM_017318407, NM_001310705, NM_007929, NM_026775, NM_030694, XR_001779445, NM_010330, XM_011238758, NM_001306069, NM_008247, NM_201368, NM_133237, NM_201367, NM_001252056, NM_029565, NM_144887, XM_006501560, XM_011249203, XM_006521151, XM_006503034, NM_028829, NM_133718, NM_001271419, XM_006514761, NM_033444, XM_006510019, XR_001784093, NM_001160012, XM_006527053, NM_016898, NM_001302261, XM_0112…	554	1007	10439	1.79635	2.66786e-06	2.0522e-07	1.36338e-05
UP_KEYWORDS	Transport	105	18.617	1.76523e-08	XM_011247094, NM_001310705, NM_133950, NM_001164090, NM_026211, NM_024207, XM_006509684, XR_375569, XM_006514761, NM_033444, NM_153550, NM_028876, NM_001310718, NM_024214, XM_017321759, NM_023651, NM_025272, XM_017313030, NM_025535, NM_146094, NM_024220, XM_017317143, XR_387566, NM_134060, NM_009729, NM_009919, NM_028339, NM_007653, NM_001024206, NR_121603, NM_175025, XM_006534685, NM_010749, NM_…	554	1150	10439	1.72044	4.50133e-06	3.21524e-07	2.30035e-05
PIR_SUPERFAMILY	PIRSF002419:tetraspanin	11	1.95035	1.81372e-08	NM_001252588, NM_026743, NM_007657, NM_133655, NM_145928, NM_007653, NM_025982, XM_017318578, NM_009842, NM_019793, XR_375551	81	16	1066	9.04784	1.14264e-06	1.14264e-06	1.83649e-05
INTERPRO	IPR008952:Tetraspanin, EC2 domain	10	1.77305	2.4328e-08	NM_001252588, NM_026743, NM_007657, NM_133655, NM_145928, NM_007653, XM_017318578, NM_009842, NM_019793, XR_375551	523	16	9892	11.8212	1.6251e-05	5.41702e-06	3.64583e-05
INTERPRO	IPR015720:TMP21-related	8	1.41844	3.59643e-08	NM_019770, NM_025360, XM_003945446, NM_028876, NM_010744, NM_026775, NM_134020, NM_026211	523	9	9892	16.8124	2.40239e-05	6.00602e-06	5.38966e-05
INTERPRO	IPR018503:Tetraspanin, conserved site	9	1.59574	5.80538e-08	NM_001252588, NM_007657, NM_133655, NM_145928, NM_007653, XM_017318578, NM_009842, NM_019793, XR_375551	523	13	9892	13.0943	3.87792e-05	7.75595e-06	8.70002e-05
UP_KEYWORDS	ER-Golgi transport	20	3.5461	6.7493e-08	XM_003945446, NM_133950, NM_026775, NM_009919, NM_023311, NM_001024206, NM_001164090, NM_134090, NM_019770, NM_001130408, NM_025841, XM_006522234, NM_025535, XM_006524823, NM_007479, NM_026553, NM_001271487, NM_025516, NM_030131, XM_011243389	554	85	10439	4.43364	1.72106e-05	1.14738e-06	8.7953e-05
GOTERM_CC_DIRECT	GO:0005765~lysosomal membrane	32	5.67376	7.08924e-08	NM_001160145, NM_011626, NM_153139, NM_009729, NM_007653, NM_029884, NR_121603, NM_029565, NM_172416, NM_010749, NM_010387, XM_006535237, NM_153550, NM_016898, NM_027154, NM_001310718, XM_006519617, XM_011239737, NM_001205082, XM_006526939, NM_020003, NM_026011, NM_212470, NM_001304454, NM_026013, NM_025378, NM_026823, NM_001033242, XM_006510143, NM_139307, XR_387566, XM_006505169	553	189	9743	2.98302	2.01333e-05	1.67779e-06	9.39416e-05
GOTERM_BP_DIRECT	GO:0006465~signal peptide processing	9	1.59574	1.13438e-07	NM_025468, NM_053122, XM_006509521, NM_001033242, NM_026911, XM_006508117, NM_019951, XM_011239737, NM_029823	476	14	9149	12.3561	0.000177289	8.86482e-05	0.00018942
UP_KEYWORDS	Glycosyltransferase	25	4.43262	1.22309e-07	NM_146035, XM_006501529, NM_030262, XR_001778794, XM_006509903, NM_008494, NM_013814, NM_019835, NM_001159618, XM_006504935, XR_001784093, XM_006496959, XM_006498089, NM_001035228, XM_011244145, XM_011242429, XM_017317256, NM_001271915, NM_025442, XR_875792, XM_006537785, XM_006506007, XM_011244089, NM_010015, XM_006519669	554	134	10439	3.51548	3.11882e-05	1.94929e-06	0.000159385
GOTERM_CC_DIRECT	GO:0005615~extracellular space	55	9.75177	3.8922e-07	XM_017313833, XM_011247844, NM_010218, NM_001033145, NM_144797, XM_011249850, NM_008047, NM_008048, NM_031380, NM_033444, XM_006516577, NM_198725, XR_001784093, XM_006496930, NM_011593, NM_009735, NM_022420, XM_006533822, NM_007447, NM_080837, NM_011255, NM_007657, XM_017319289, NM_133903, XM_006537619, NM_139307, NM_177662, NM_010517, NM_001159711, NM_009976, NM_026611, NM_023785, NM_008410, XM_…	553	469	9743	2.06613	0.000110532	8.50292e-06	0.000515765
GOTERM_BP_DIRECT	GO:0006629~lipid metabolic process	37	6.56028	4.03445e-07	XM_006509114, XM_006516117, NM_021345, NM_020611, XM_011238758, NM_001306069, NM_008247, XM_006506538, XR_377423, XM_017322360, NM_001081071, XR_866210, NM_007898, NM_008959, NM_001039176, NM_053272, NM_026792, XM_011243890, NM_028015, NM_011479, NM_026384, XM_011244305, NM_001320492, NM_148941, XM_006517189, NM_023587, NM_146094, XM_006537785, NM_053262, NM_023409, XM_006513717, NM_019580, XM_01…	476	281	9149	2.53082	0.000630385	0.000210173	0.000673671
UP_SEQ_FEATURE	domain:GOLD	8	1.41844	4.5088e-07	NM_019770, NM_025360, NM_028876, NM_010744, NM_026775, NM_134020, NM_026211, XR_873237	537	11	9570	12.9609	0.000424188	4.71409e-05	0.000706852
GOTERM_CC_DIRECT	GO:0033116~endoplasmic reticulum-Golgi intermediate compartment membrane	12	2.12766	1.07965e-06	NM_019770, NM_025360, XM_003945446, XM_006524823, NM_133950, NM_028876, NM_026553, NM_010744, NM_026775, NM_025516, NM_026211, NM_011512	553	33	9743	6.40671	0.000306573	2.19012e-05	0.00143066
INTERPRO	IPR009038:GOLD	8	1.41844	1.42308e-06	NM_019770, NM_025360, XM_003945446, NM_028876, NM_010744, NM_026775, NM_134020, NM_026211	523	13	9892	11.6394	0.000950166	0.000158424	0.00213263
GOTERM_CC_DIRECT	GO:0030173~integral component of Golgi membrane	12	2.12766	2.86823e-06	NM_027873, NM_134060, XM_006524996, XM_006539131, NM_026553, NM_001285470, NM_001035228, NM_008494, XM_006526149, XM_006496220, XR_001777994, XM_011242429	553	36	9743	5.87281	0.000814247	5.43038e-05	0.00380071
UP_KEYWORDS	Receptor	40	7.0922	3.46169e-06	NM_026155, NM_027558, NM_010580, NM_016783, NM_133950, NM_001306069, NM_025448, NM_025422, XM_006506538, NM_201367, NM_001286542, XM_006521151, NM_134090, NM_010749, NM_025841, NM_175226, NM_028829, XM_006514761, NM_009854, NM_009275, XM_006510019, XM_006512720, NM_010508, NM_007874, NM_009371, NM_001252577, NM_001310718, XM_011249935, NM_022420, NM_027995, NM_001205082, NM_133990, NM_001166480, …	554	338	10439	2.22994	0.000882343	5.19241e-05	0.00451098
UP_KEYWORDS	Lipid metabolism	33	5.85106	4.24458e-06	XM_006509114, XM_006516117, NM_021345, XM_011238758, NM_001306069, XM_006506538, XR_377423, XM_017322360, NM_001081071, XR_866210, NM_007898, NM_008959, NM_053272, NM_001039176, NM_026792, XM_011243890, NM_028015, NM_011479, XM_011244305, NM_026384, NM_001320492, NM_148941, XM_006517189, NM_023587, NM_146094, XM_006537785, NM_053262, NM_023409, XM_006513717, XM_017322296, NM_019657, XM_006538193,…	554	254	10439	2.4481	0.00108179	6.01299e-05	0.00553115
GOTERM_CC_DIRECT	GO:0005793~endoplasmic reticulum-Golgi intermediate compartment	15	2.65957	4.59283e-06	NM_025360, XM_003945446, NM_028876, NM_133950, NM_026775, NM_026211, NM_080837, NM_019770, XM_006524823, NM_026553, NM_010744, XM_006539131, NM_025516, NM_030131, NM_011512	553	60	9743	4.40461	0.00130352	8.15196e-05	0.00608592
UP_SEQ_FEATURE	short sequence motif:Di-lysine motif	7	1.24113	1.08938e-05	XM_006517189, NM_001039176, NM_001164090, NM_019657, NM_011512, XR_377423, NM_148941	537	11	9570	11.3408	0.0101987	0.00102458	0.017077
SMART	SM00724:TLC	6	1.06383	1.14835e-05	XM_011249203, NM_146140, NM_028015, XM_017314229, NM_028173, NM_001320492	165	11	5214	17.2364	0.00120504	0.000602703	0.0128621
UP_SEQ_FEATURE	domain:Ig-like V-type	8	1.41844	1.22103e-05	NM_023277, NM_009382, NM_009145, XM_006496974, XR_001779445, NM_133983, XM_006521806, NM_021496	537	16	9570	8.91061	0.0114242	0.001044	0.0191406
GOTERM_CC_DIRECT	GO:0005886~plasma membrane	133	23.5816	1.4864e-05	XM_006509114, NM_001252588, XM_017318407, NM_001310705, NM_007929, NM_009642, NM_010330, NM_133237, NM_144887, NM_146104, NM_019421, NM_033444, XM_006514761, XM_006505122, XR_001784093, NM_001252577, XM_011241630, NM_001310718, NM_022420, NM_027995, XM_011239737, NM_011792, NM_023403, NM_212470, NM_007657, NM_026013, XM_017319289, XM_017318283, NM_026417, NM_019580, NM_139307, XR_387566, XR_37555…	553	1662	9743	1.4099	0.00421251	0.000248287	0.0196949
KEGG_PATHWAY	mmu00062:Fatty acid elongation	8	1.41844	1.66747e-05	NM_023587, XM_006524638, XR_376299, NM_001039176, NM_021345, NM_019657, XM_006538193, NM_148941	188	19	3878	8.68533	0.00281408	0.00281408	0.0203207
GOTERM_BP_DIRECT	GO:0030148~sphingolipid biosynthetic process	8	1.41844	1.87725e-05	NM_023587, NM_001039176, NM_021345, NM_028015, NM_011479, XM_006538193, NM_001320492, NM_148941	476	18	9149	8.54248	0.0289154	0.00730857	0.0313417
GOTERM_BP_DIRECT	GO:0030433~ER-associated ubiquitin-dependent protein catabolic process	13	2.30496	1.89647e-05	XM_006509114, XR_377415, NM_145537, XM_006508980, XM_017312768, NM_001291147, NM_024181, NM_024207, NM_001205067, NM_024439, XM_006508276, XM_006514781, NM_024222	476	55	9149	4.54305	0.0292071	0.00591089	0.0316627
KEGG_PATHWAY	mmu04142:Lysosome	17	3.01418	1.93375e-05	NM_016898, XM_006524638, XR_376299, NM_009729, NM_007653, NM_029884, NM_007801, NM_010684, XM_006506445, NM_010749, NM_033617, NM_001033242, NM_033521, NM_008640, NM_023409, NM_177662, NM_010299	188	101	3878	3.47198	0.00326273	0.0016327	0.0235654
GOTERM_CC_DIRECT	GO:0032580~Golgi cisterna membrane	13	2.30496	2.48617e-05	XR_001784093, XM_003945446, NM_025360, XM_011244145, NM_023311, XM_011242429, NM_175025, NM_019770, NM_025535, XR_375569, NM_013814, NM_019835, NM_026430	553	52	9743	4.40461	0.00703594	0.00039219	0.0329399
KEGG_PATHWAY	mmu04141:Protein processing in endoplasmic reticulum	21	3.7234	2.72072e-05	NM_026129, NM_026184, NM_145537, NM_026155, NM_145367, NM_025448, NM_024207, NM_024222, NM_001166480, NM_025535, XM_017313030, XM_017312768, NM_001291147, NM_024181, NM_025965, NM_010015, NM_024439, NM_028173, XM_011243389, XM_006514781, NM_026400	188	151	3878	2.86875	0.00458753	0.00153152	0.0331543
GOTERM_CC_DIRECT	GO:0070062~extracellular exosome	134	23.7589	2.96996e-05	XM_006509114, XM_011247844, NM_001252293, NM_008908, NM_009304, NM_026211, XM_006534422, XM_011249850, NM_019421, NM_133655, NM_144884, NM_033444, NM_009854, NM_019835, NM_019793, XR_001784093, NM_007874, NM_027154, XM_011241630, NM_001310718, NM_178644, NM_022420, XM_011239737, NM_007447, NM_198710, NM_026011, NM_007657, XM_017319289, NM_028007, NM_023409, XM_006510143, NM_029620, NM_139307, NM_…	553	1701	9743	1.38793	0.00839934	0.000443839	0.0393486
GOTERM_BP_DIRECT	GO:0006486~protein glycosylation	14	2.48227	3.25741e-05	XR_001784093, XM_006498089, NM_001035228, NM_020611, XM_011242429, XM_006501529, NM_024222, NM_001271915, XM_006509903, NM_009143, NM_019835, XM_011244089, NM_010015, XM_006504935	476	67	9149	4.01624	0.0496397	0.00844978	0.0543784
UP_KEYWORDS	Phospholipid biosynthesis	11	1.95035	4.04945e-05	XM_006517189, NM_008959, NM_026792, XM_011243890, XM_017322360, XM_006513717, XM_017322296, XM_011244305, NM_001081071, XR_866210, XR_377423	554	41	10439	5.05543	0.0102732	0.000543343	0.0527573
GOTERM_BP_DIRECT	GO:0008654~phospholipid biosynthetic process	12	2.12766	4.72956e-05	XM_006517189, NM_008959, NM_026792, XM_011243890, XM_017322360, XM_006513717, XM_017322296, XM_011244305, NM_001081071, NM_173397, XR_866210, XR_377423	476	51	9149	4.52249	0.0712585	0.0105051	0.0789451
UP_KEYWORDS	Phospholipid metabolism	11	1.95035	5.06627e-05	XM_006517189, NM_008959, NM_026792, XM_011243890, XM_017322360, XM_006513717, XM_017322296, XM_011244305, NM_001081071, XR_866210, XR_377423	554	42	10439	4.93506	0.0128362	0.000645757	0.0660006
KEGG_PATHWAY	mmu00564:Glycerophospholipid metabolism	13	2.30496	5.52471e-05	XM_006517189, NM_008959, NM_026792, NM_001302390, XM_011243890, XM_017322360, XM_006513717, XM_017322296, XM_011244305, NM_008247, NM_001081071, XR_866210, XR_377423	188	66	3878	4.06302	0.00929356	0.00233153	0.0673126
GOTERM_BP_DIRECT	GO:0006811~ion transport	26	4.60993	6.71675e-05	XM_006508763, XM_017312988, NM_019482, NM_009729, NM_175025, XM_006501560, XM_006534685, XR_375569, NM_001287213, XM_006516557, NM_033444, XM_006535237, NM_001285470, NM_001310718, NM_175090, NM_053196, XR_878316, NM_027216, XM_006497158, NM_025272, NM_009721, NM_001039483, NM_033617, XM_006503682, XM_017313113, XR_387566	476	207	9149	2.41418	0.0996631	0.0130376	0.112097
GOTERM_BP_DIRECT	GO:0007166~cell surface receptor signaling pathway	13	2.30496	9.27053e-05	NM_001252588, NM_026743, NM_145928, XM_017318578, NM_007657, NM_133655, NM_001164259, NM_025982, NM_009842, NM_139307, XM_006496220, XR_375551, NM_019793	476	64	9149	3.90418	0.134896	0.0159717	0.154687
GOTERM_BP_DIRECT	GO:0006613~cotranslational protein targeting to membrane	5	0.886525	9.90015e-05	NM_146140, NM_025448, NM_019419, NM_025965, NM_028173	476	6	9149	16.0172	0.143368	0.0153556	0.165185
INTERPRO	IPR006634:TRAM/LAG1/CLN8 homology domain	6	1.06383	0.000142213	XM_011249203, NM_146140, NM_028015, XM_017314229, NM_028173, NM_001320492	523	11	9892	10.3167	0.0906315	0.0134804	0.21291
KEGG_PATHWAY	mmu00510:N-Glycan biosynthesis	10	1.77305	0.000157599	XR_001784093, NM_025442, XM_017313030, XM_006509903, XR_001778794, XM_011244145, NM_177648, NM_146035, NM_010015, NM_024222	188	43	3878	4.79713	0.0262847	0.00531309	0.191907
KEGG_PATHWAY	mmu03060:Protein export	8	1.41844	0.000163112	NM_025468, NM_053122, XM_006509521, NM_026911, NM_009275, XM_006508117, NM_019951, NM_029823	188	26	3878	6.34697	0.0271917	0.00458417	0.198615
GOTERM_CC_DIRECT	GO:0009986~cell surface	31	5.49645	0.000166449	NM_007929, NM_010580, NM_145928, NM_007653, NM_198095, NM_016873, XM_006514761, NM_011594, XM_017313282, NM_026129, NM_023277, XR_001784093, NM_009371, NR_045518, XM_006496974, XM_011249935, NM_022420, NM_001205082, NM_011792, XM_006511645, NM_010684, NM_007657, NM_009382, NM_025378, XM_006539131, NM_009145, XM_017319289, NM_001033534, NM_139307, NM_011521, NM_020275	553	261	9743	2.09261	0.0461755	0.00236099	0.220342
UP_SEQ_FEATURE	domain:TLC	6	1.06383	0.000188462	XM_011249203, NM_146140, NM_028015, XM_017314229, NM_028173, NM_001320492	537	11	9570	9.72067	0.162521	0.0146713	0.295048
UP_KEYWORDS	Ion transport	26	4.60993	0.000202923	XM_006508763, XM_017312988, NM_019482, NM_009729, NM_175025, XM_006501560, XM_006534685, XR_375569, NM_001287213, XM_006516557, NM_033444, XM_006535237, NM_001285470, NM_001310718, NM_175090, NM_053196, XR_878316, NM_027216, XM_006497158, NM_025272, NM_009721, NM_001039483, NM_033617, XM_006503682, XM_017313113, XR_387566	554	217	10439	2.25768	0.0504343	0.00246128	0.264115
INTERPRO	IPR006689:Small GTPase superfamily, ARF/SAR type	8	1.41844	0.000228796	NM_026011, NM_001130408, NM_025535, NM_026823, NM_007479, NM_025859, XM_011243389, XM_006517306	523	25	9892	6.05247	0.141745	0.0189253	0.342329
GOTERM_BP_DIRECT	GO:0061077~chaperone-mediated protein folding	8	1.41844	0.000348323	NM_024169, NM_144884, NM_153573, XM_006526673, NM_011149, NM_012056, NM_019922, XR_374406	476	27	9149	5.69499	0.419882	0.0482968	0.580043
GOTERM_BP_DIRECT	GO:0016192~vesicle-mediated transport	23	4.07801	0.000359043	XM_003945446, XM_011246184, NM_133950, NM_026775, NM_009919, NM_023311, NM_030725, NM_001024206, NM_001164090, NM_134090, NM_019770, NM_001130408, NM_025841, XM_006522234, NM_025535, NM_001243739, NM_007479, XM_006524823, NM_026553, NM_001271487, NM_025516, NM_030131, XM_011243389	476	191	9149	2.31452	0.429525	0.0456967	0.597845
GOTERM_BP_DIRECT	GO:0007155~cell adhesion	25	4.43262	0.000387876	XM_017318407, NM_007929, NM_010580, NM_007653, NM_010330, NM_001290822, XM_006534422, NM_008048, NM_144884, NM_016873, NM_198725, NM_023277, XR_001784093, NM_016898, NM_001252577, NM_019759, NM_021496, NM_172647, NM_007657, NM_009382, NM_009721, NM_009145, NM_133903, NM_026770, XM_006521806	476	218	9149	2.2042	0.454672	0.0455726	0.645709
INTERPRO	IPR004031:PMP-22/EMP/MP20/Claudin	5	0.886525	0.000452616	NM_001146346, NM_007929, NM_001302261, NR_045518, NM_001288628	523	8	9892	11.8212	0.260969	0.0330435	0.676154
KEGG_PATHWAY	mmu00514:Other types of O-glycan biosynthesis	7	1.24113	0.000452945	XR_001784093, NM_030262, XR_875792, NM_008494, XM_006506007, XM_011244089, XM_006504935	188	22	3878	6.56335	0.0737074	0.0108783	0.550639
KEGG_PATHWAY	mmu01100:Metabolic pathways	59	10.461	0.000630135	NM_199008, XM_011238758, NM_008247, XM_006501529, NM_029884, XM_006505275, XR_001778794, NM_013814, XM_006505122, XR_866210, XR_001784093, NM_008959, NM_007898, XM_006498089, NM_028015, XM_011244305, NM_001320492, NM_025272, NM_025442, XM_017313030, XM_983617, NM_001302390, NM_024220, NM_009729, NM_146035, NM_133832, NM_024222, XM_006509903, XM_017322360, NM_001159618, NM_026430, NM_001081071, XM…	188	814	3878	1.49513	0.101049	0.0132275	0.765288
GOTERM_MF_DIRECT	GO:0030246~carbohydrate binding	12	2.12766	0.000718249	XM_006527053, NM_001252577, NM_024243, NM_001199210, NM_133749, XM_006498089, XM_017322360, NM_146035, NM_001033534, XR_001779445, NM_013814, NM_025422	399	78	8792	3.39001	0.3162	0.173078	1.03746
SMART	SM00409:IG	11	1.95035	0.000725286	NM_023277, NM_008048, NM_009145, NM_001164259, XM_006496974, NM_010330, NM_009854, XR_001779445, NM_133983, NM_021496, NM_172647	165	95	5214	3.65895	0.0733531	0.0250745	0.809412
GOTERM_BP_DIRECT	GO:0042761~very long-chain fatty acid biosynthetic process	5	0.886525	0.000733483	NM_023587, NM_001039176, NM_021345, XM_006538193, NM_148941	476	9	9149	10.6781	0.682366	0.0786527	1.21775
GOTERM_CC_DIRECT	GO:0009897~external side of plasma membrane	14	2.48227	0.00115241	XR_001784093, NM_009735, NM_009371, NM_001252577, NM_001290822, NM_133983, XM_006532021, NM_001252056, NM_007657, NM_010684, NM_009382, XM_006516557, NM_001271419, XM_006510143	553	87	9743	2.83515	0.279258	0.015473	1.51636
GOTERM_BP_DIRECT	GO:0032060~bleb assembly	5	0.886525	0.00117254	NM_001146346, NM_007929, NM_001302261, XM_011249935, NM_001288628	476	10	9149	9.61029	0.840188	0.115073	1.94
INTERPRO	IPR024156:Small GTPase superfamily, ARF type	7	1.24113	0.00124911	NM_026011, NM_001130408, NM_026823, NM_007479, NM_025859, NM_009275, XM_006517306	523	24	9892	5.51657	0.566093	0.0801019	1.85566
SMART	SM00406:IGv	6	1.06383	0.00133331	NM_023277, NM_009382, XM_006496974, NM_009854, NM_133983, NM_172647	165	27	5214	7.02222	0.13072	0.0344164	1.48335
GOTERM_BP_DIRECT	GO:0030001~metal ion transport	6	1.06383	0.00135793	XM_006501560, NM_009721, NM_001190989, XM_017313113, XM_006526149, NM_027216	476	17	9149	6.78374	0.880434	0.12431	2.24347
KEGG_PATHWAY	mmu00600:Sphingolipid metabolism	8	1.41844	0.00137335	NM_030750, NM_001302390, NM_028015, XM_006537785, NM_011479, NM_008247, XR_001777994, NM_001320492	188	36	3878	4.58392	0.207257	0.0254761	1.661
INTERPRO	IPR007110:Immunoglobulin-like domain	16	2.83688	0.00144268	NM_023277, NM_009735, NM_009382, NM_008048, NM_001164259, NM_009145, XM_006516557, XM_006496974, NM_010387, XR_001779445, NM_010330, NM_009854, NM_133983, XM_006521806, NM_021496, NM_172647	523	119	9892	2.54305	0.618791	0.0839399	2.14035
GOTERM_MF_DIRECT	GO:0005178~integrin binding	10	1.77305	0.00156177	NM_023277, NM_001252588, NM_007657, NM_009382, NM_007929, NM_010580, NM_016873, NM_011594, NM_009842, XM_006510019	399	61	8792	3.61231	0.562563	0.240889	2.24307
KEGG_PATHWAY	mmu00561:Glycerolipid metabolism	8	1.41844	0.00162595	NM_026792, NM_001302390, XM_011243890, XM_006513717, XM_011244305, NM_026384, NM_008247, NM_001081071	188	37	3878	4.46003	0.240434	0.0271262	1.96373
INTERPRO	IPR013766:Thioredoxin domain	8	1.41844	0.00169435	XM_011247844, NM_145367, XM_006533721, NM_028339, NM_025334, NM_024181, NM_001111288, NM_175150	523	34	9892	4.45034	0.677865	0.0900802	2.50931
UP_KEYWORDS	Immunoglobulin domain	15	2.65957	0.00178436	NM_023277, NM_009735, NM_009382, NM_008048, NM_001164259, NM_009145, XM_006516557, XM_006496974, XR_001779445, NM_010330, NM_009854, NM_133983, XM_006521806, NM_021496, NM_172647	554	109	10439	2.59307	0.365818	0.0204881	2.30048
GOTERM_BP_DIRECT	GO:0045454~cell redox homeostasis	10	1.77305	0.00217385	NM_026184, XM_011247844, NM_145367, XM_006533721, NM_028339, NM_025334, NM_024181, NM_024439, NM_001111288, NM_175150	476	56	9149	3.43225	0.966674	0.181338	3.56863
GOTERM_CC_DIRECT	GO:0043231~intracellular membrane-bounded organelle	45	7.97872	0.00318234	NM_011626, NM_019946, XM_006512807, NM_016783, NM_009642, NM_008410, NM_026775, NM_023065, NM_133832, NM_010272, NM_175025, NR_121603, NM_026832, NM_172416, NM_019770, NM_025468, XR_001778794, NM_144884, NM_026553, XM_006517515, XM_006501918, XM_006508117, XM_006505122, NM_019951, NM_178600, XM_006524638, NM_007898, XM_003945446, NM_001285470, NM_026911, NM_022420, NM_030725, XM_011239737, NM_026…	553	509	9743	1.55762	0.595549	0.0403116	4.13578
GOTERM_BP_DIRECT	GO:0055085~transmembrane transport	17	3.01418	0.00342498	XM_006508763, XM_006499961, NM_001310705, NM_134060, XM_017320923, NM_019482, XM_006541380, XM_006501030, NM_053196, XM_017321759, NM_027216, NM_025813, XM_006497158, XM_006501560, NM_145406, XM_006524996, XR_387566	476	145	9149	2.25345	0.995311	0.257634	5.56786
GOTERM_CC_DIRECT	GO:0030137~COPI-coated vesicle	5	0.886525	0.00350107	NM_019770, NM_001130408, XM_003945446, NM_026775, NM_001033145	553	12	9743	7.34102	0.630664	0.0423821	4.54117
UP_KEYWORDS	Ion channel	11	1.95035	0.00360512	XM_006534685, XM_017312988, XR_375569, NM_001039483, NM_001287213, NM_019482, NM_001310718, NM_033444, XM_006535237, XR_387566, XR_878316	554	70	10439	2.96104	0.601866	0.0392509	4.59744
UP_KEYWORDS	Endosome	31	5.49645	0.00368866	NM_001160145, NM_011626, NM_138602, NM_008410, NM_007653, NR_121603, NM_029565, NM_001284412, NM_198095, NM_010387, XM_006517515, XM_006535237, XM_017321082, NM_010508, NM_016898, NM_027154, NM_001285470, XM_011249935, XM_011239737, NM_175036, NM_011792, XM_006526939, NM_026011, NM_001304454, NM_010684, NM_025378, NM_026823, NM_001190989, XM_006526149, XR_387566, XM_006505169	554	337	10439	1.73333	0.610288	0.0385036	4.70162
GOTERM_MF_DIRECT	GO:0003755~peptidyl-prolyl cis-trans isomerase activity	7	1.24113	0.00379087	NM_024169, NM_008908, NM_153573, XM_006526673, NM_011149, NM_012056, XR_374406	399	34	8792	4.53664	0.865902	0.39486	5.36353
GOTERM_MF_DIRECT	GO:0005528~FK506 binding	5	0.886525	0.00379209	NM_024169, NM_153573, XM_006526673, NM_012056, XR_374406	399	15	8792	7.34503	0.865988	0.330996	5.36521
GOTERM_CC_DIRECT	GO:0031902~late endosome membrane	12	2.12766	0.00387126	NM_011626, NM_001160145, NM_026011, NM_001304454, NM_025378, NM_026823, NM_007653, NM_010387, XM_011239737, XM_006505169, XM_006526939, NM_029565	553	77	9743	2.74573	0.667652	0.0448614	5.01002
UP_KEYWORDS	Rotamase	7	1.24113	0.0042954	NM_024169, NM_008908, NM_153573, XM_006526673, NM_011149, NM_012056, XR_374406	554	30	10439	4.39669	0.666358	0.0429575	5.45514
INTERPRO	IPR013783:Immunoglobulin-like fold	21	3.7234	0.00441904	NM_023277, NM_010508, NM_009735, XM_006496974, NM_010330, XR_001779445, NM_133983, NM_021496, NM_023645, NM_172647, NM_133990, NM_009382, NM_008048, NM_001164259, NM_009145, XM_006516557, XM_006522924, NM_010387, NM_009854, NM_139307, XM_006521806	523	200	9892	1.98597	0.948101	0.203537	6.42166
INTERPRO	IPR012336:Thioredoxin-like fold	12	2.12766	0.00446705	NM_026129, XM_011247844, XM_017313030, NM_145367, XM_006533721, NM_028339, NM_033444, NM_025334, NM_024181, NM_027127, NM_001111288, NM_175150	523	84	9892	2.70199	0.949747	0.192345	6.48926
GOTERM_BP_DIRECT	GO:0018279~protein N-linked glycosylation via asparagine	6	1.06383	0.00466126	XM_017313030, NM_001035228, XM_011244145, NM_146035, XM_011242429, NM_024222	476	22	9149	5.24198	0.999326	0.319105	7.50503
GOTERM_MF_DIRECT	GO:0004540~ribonuclease activity	5	0.886525	0.00487781	NM_201239, NM_026611, XM_006523275, NM_007449, NM_007447	399	16	8792	6.88596	0.92473	0.350214	6.85124
INTERPRO	IPR001179:Peptidyl-prolyl cis-trans isomerase, FKBP-type, domain	5	0.886525	0.00502149	NM_024169, NM_153573, XM_006526673, NM_012056, XR_374406	523	14	9892	6.75498	0.965362	0.200834	7.26668
UP_KEYWORDS	Lectin	8	1.41844	0.00526257	XM_006527053, NM_001252577, NM_001199210, XM_006498089, NM_001033534, XR_001779445, NM_013814, NM_025422	554	41	10439	3.67668	0.73959	0.0504337	6.64492
UP_KEYWORDS	Redox-active center	8	1.41844	0.00526257	NM_178600, NM_026184, XM_011247844, NM_145367, NM_028339, NM_025334, NM_024181, NM_023065	554	41	10439	3.67668	0.73959	0.0504337	6.64492
GOTERM_CC_DIRECT	GO:0030133~transport vesicle	8	1.41844	0.00568949	NM_026129, XM_006516117, NM_001164259, NM_030725, NM_024283, XM_006502968, XM_006510922, NM_175025	553	39	9743	3.61404	0.802186	0.0627612	7.28208
GOTERM_CC_DIRECT	GO:0005770~late endosome	14	2.48227	0.00573344	NM_001302468, NM_001160145, NM_010508, NM_175090, NM_007653, NM_024207, NM_011792, XM_011239737, NM_029565, XM_011249850, NM_010684, NM_010749, NM_001130408, NM_001291147	553	104	9743	2.37171	0.804654	0.0608753	7.33637
INTERPRO	IPR013106:Immunoglobulin V-set	7	1.24113	0.00587772	NM_023277, NM_009382, XM_006496974, NM_009854, NM_133983, NM_021496, NM_172647	523	32	9892	4.13743	0.980511	0.218171	8.45542
COG_ONTOLOGY	Posttranslational modification, protein turnover, chaperones	8	1.41844	0.00608511	XM_006509114, NM_001304454, NM_175226, XM_006496226, XM_017312768, NM_021540, XM_011244089, NM_026400	36	84	1280	3.38624	0.0649364	0.0649364	3.73091
GOTERM_MF_DIRECT	GO:0016746~transferase activity, transferring acyl groups	13	2.30496	0.00611665	XM_011243890, NM_026792, NM_011479, XR_001782620, NM_026384, XM_011244305, NM_029884, XR_377423, XM_006541454, XM_006517189, NM_144887, XM_006513717, NM_001081071	399	116	8792	2.46945	0.961056	0.371025	8.52029
GOTERM_BP_DIRECT	GO:0030968~endoplasmic reticulum unfolded protein response	8	1.41844	0.00616494	NM_145537, NM_011957, XM_017312768, NM_001291147, NM_024207, NM_024439, XM_006508276, NM_013497	476	43	9149	3.57592	0.999937	0.383244	9.81085
GOTERM_BP_DIRECT	GO:1902236~negative regulation of endoplasmic reticulum stress-induced intrinsic apoptotic signaling pathway	5	0.886525	0.00619427	NM_011957, NM_025334, NM_024439, XM_006521251, NM_013497	476	15	9149	6.40686	0.999939	0.37027	9.85529
GOTERM_CC_DIRECT	GO:0005635~nuclear envelope	15	2.65957	0.00624882	NM_007898, NM_027558, NM_026792, NM_134122, XM_011240056, NM_001286542, NM_194051, NM_212470, NM_144884, XM_017318972, NM_033444, NM_009663, XM_006513717, NM_001284332, NM_001285452	553	117	9743	2.25877	0.831401	0.0638079	7.97084
INTERPRO	IPR023566:Peptidyl-prolyl cis-trans isomerase, FKBP-type	5	0.886525	0.00656574	NM_024169, NM_153573, XM_006526673, NM_012056, XR_374406	523	15	9892	6.30465	0.987727	0.228058	9.40032
KEGG_PATHWAY	mmu04514:Cell adhesion molecules (CAMs)	7	1.24113	0.00673501	NM_023277, XM_006496974, NM_010387, NM_133983, NM_011521, NM_021496, NM_172647	188	36	3878	4.01093	0.680841	0.0986163	7.90613
GOTERM_CC_DIRECT	GO:0031090~organelle membrane	7	1.24113	0.00703745	NM_025468, NM_016783, NM_026911, XM_006508117, NM_133832, NM_019951, NM_029823	553	31	9743	3.97836	0.865434	0.0691268	8.93393
GOTERM_BP_DIRECT	GO:0030970~retrograde protein transport, ER to cytosol	5	0.886525	0.00792542	XR_377415, NM_001291147, NM_024207, NM_024439, XM_006514781	476	16	9149	6.00643	0.999996	0.431815	12.4418
INTERPRO	IPR002347:Glucose/ribitol dehydrogenase	7	1.24113	0.00798014	NM_145428, XM_006531393, NM_053262, XM_011238758, NM_133832, NM_019657, XM_011249256	523	34	9892	3.89405	0.995262	0.257208	11.3143
UP_KEYWORDS	Pyrrolidone carboxylic acid	5	0.886525	0.00851228	NM_201239, NM_009382, NM_019759, XM_006521806, NM_007447	554	16	10439	5.88843	0.88695	0.0775646	10.5421
GOTERM_MF_DIRECT	GO:0008047~enzyme activator activity	5	0.886525	0.00933071	NM_025859, NM_011594, NM_009663, NM_010299, XM_011240056	399	19	8792	5.79871	0.992981	0.461996	12.7216
KEGG_PATHWAY	mmu01040:Biosynthesis of unsaturated fatty acids	5	0.886525	0.00940562	NM_023587, NM_021345, NM_146094, NM_019657, XM_006538193	188	18	3878	5.72991	0.797512	0.124613	10.879
GOTERM_BP_DIRECT	GO:0006487~protein N-linked glycosylation	6	1.06383	0.00981505	NM_011626, XR_001784093, NM_025442, XR_001778794, NM_146035, NM_001286049	476	26	9149	4.43552	1	0.488441	15.1853
KEGG_PATHWAY	mmu04978:Mineral absorption	5	0.886525	0.0114732	XM_006497158, NM_009721, NM_001285470, NM_175090, XM_017313113	188	19	3878	5.42833	0.857751	0.139304	13.1198
GOTERM_CC_DIRECT	GO:0010008~endosome membrane	13	2.30496	0.0115234	NM_011626, NM_016898, NM_027154, NM_138602, NM_001285470, NM_008410, NM_007653, NM_175036, NM_010684, NM_001284412, XM_006526149, XM_006535237, XR_387566	553	101	9743	2.26772	0.962808	0.1073	14.2373
GOTERM_BP_DIRECT	GO:0032526~response to retinoic acid	6	1.06383	0.011544	NM_007801, NM_011255, NM_001252293, NM_145406, NM_008048, NM_001309909	476	27	9149	4.27124	1	0.530541	17.6246
SMART	SM00408:IGc2	7	1.24113	0.0126781	NM_023277, NM_008048, NM_009145, NM_001164259, XR_001779445, NM_133983, NM_172647	165	62	5214	3.56774	0.738079	0.235048	13.3175
GOTERM_MF_DIRECT	GO:0004871~signal transducer activity	14	2.48227	0.0127031	NM_029649, NM_134020, XM_011249935, NM_022420, XM_017318578, NM_201367, NM_175025, NM_198095, XR_375569, XM_006524996, NM_001190989, XM_006526149, XM_006510019, NM_001284332	399	143	8792	2.15728	0.998844	0.528316	16.9362
KEGG_PATHWAY	mmu01212:Fatty acid metabolism	7	1.24113	0.0127381	NM_023587, XM_006524638, XR_376299, NM_021345, NM_146094, NM_019657, XM_006538193	188	41	3878	3.5218	0.88543	0.143375	14.4651
GOTERM_MF_DIRECT	GO:0001540~beta-amyloid binding	5	0.886525	0.0134167	NM_009976, NM_008410, NM_008409, NM_178886, NM_011792	399	21	8792	5.24645	0.999212	0.510587	17.8033
UP_KEYWORDS	Cytoplasmic vesicle	26	4.60993	0.0147471	NM_007898, NM_025360, XM_003945446, NM_009642, NM_133950, NM_001033145, NM_026775, NM_009304, XM_006519617, NM_023311, NM_030725, NM_001304575, NM_134164, NM_024283, NM_011792, NM_007449, NM_001286542, NM_007447, NM_198710, NM_019770, NM_144884, XM_017319289, NM_133718, NM_019580, XM_006505102, NM_053103	554	297	10439	1.64955	0.977371	0.12655	17.6018
GOTERM_BP_DIRECT	GO:0008643~carbohydrate transport	5	0.886525	0.014922	XM_006537892, XM_006501155, XM_017317143, XM_006517374, XM_017321759	476	19	9149	5.05805	1	0.609355	22.2014
GOTERM_MF_DIRECT	GO:0004872~receptor activity	8	1.41844	0.0151679	NM_009371, NM_010580, XM_017312768, XM_006514761, NM_001306069, XM_006506538, NM_021496, NM_001286542	399	58	8792	3.03932	0.999692	0.520507	19.8958
GOTERM_MF_DIRECT	GO:0030414~peptidase inhibitor activity	5	0.886525	0.0158257	NM_011593, NM_009976, NM_011414, NM_011594, NM_011595	399	22	8792	5.00797	0.999784	0.505015	20.6688
UP_KEYWORDS	Steroid biosynthesis	6	1.06383	0.0169159	XM_006516117, NM_007898, NM_053272, NM_053262, XM_011238758, NM_019657	554	29	10439	3.89854	0.987099	0.139305	19.9344
GOTERM_BP_DIRECT	GO:0006506~GPI anchor biosynthetic process	6	1.06383	0.0179428	NM_025442, XM_006496959, NM_008838, NM_001159618, NM_024464, XM_017317256	476	30	9149	3.84412	1	0.663257	26.0906
GOTERM_CC_DIRECT	GO:0005768~endosome	34	6.02837	0.0182056	NM_001160145, NM_011626, NM_138602, NM_008410, NM_007653, NR_121603, NM_029565, NM_010942, NM_001284412, NM_010749, NM_198095, NM_010387, XM_006517515, XM_006535237, XM_017321082, NM_010508, NM_016898, NM_027154, NM_001285470, XM_011249935, XM_011239737, NM_175036, NM_011792, XM_006526939, NM_026011, NM_001304454, NM_010684, NM_025378, NM_026823, NM_033617, NM_001190989, XM_006526149, XR_387566, …	553	399	9743	1.50132	0.994582	0.159648	21.6098
UP_KEYWORDS	Sugar transport	5	0.886525	0.0191642	XM_006537892, XM_006501155, XM_017317143, XM_006517374, XM_017321759	554	20	10439	4.71074	0.992804	0.151662	22.288
GOTERM_MF_DIRECT	GO:0002020~protease binding	8	1.41844	0.01962	NM_011593, NM_009976, NM_175226, NM_019482, NM_011594, NM_011595, NM_024207, NM_020275	399	61	8792	2.88985	0.999972	0.553501	24.9943
UP_KEYWORDS	Acyltransferase	13	2.30496	0.0196998	XM_011243890, NM_026792, NM_011479, XR_001782620, NM_026384, XM_011244305, NM_029884, XR_377423, XM_006541454, XM_006517189, NM_144887, XM_006513717, NM_001081071	554	116	10439	2.11171	0.99374	0.150973	22.8392
UP_KEYWORDS	Microsome	8	1.41844	0.0209444	NM_025468, NM_019946, NM_016783, NM_026911, XM_006508117, NM_133832, NM_019951, NM_029823	554	53	10439	2.84422	0.995472	0.155215	24.1062
KEGG_PATHWAY	mmu00563:Glycosylphosphatidylinositol(GPI)-anchor biosynthesis	5	0.886525	0.0225583	XM_006496959, NM_008838, NM_001159618, NM_024464, XM_017317256	188	23	3878	4.48427	0.978848	0.226684	24.2765
GOTERM_MF_DIRECT	GO:0016491~oxidoreductase activity	26	4.60993	0.022911	XM_011247844, NM_133684, NM_178653, NM_020611, XM_011238758, NM_023065, NM_133832, XM_011249256, NM_145428, NM_178600, XM_006496930, NM_026184, NM_172832, NM_053272, NM_001285470, NM_008838, XM_006526939, XM_006506445, NM_027500, NM_146094, XM_017319289, NM_024181, NM_025334, NM_053262, NM_019657, NM_027127	399	362	8792	1.58263	0.999995	0.583464	28.5671
UP_SEQ_FEATURE	domain:EGF-like	5	0.886525	0.0230244	NM_212470, XM_006537836, XM_006511645, NM_139307, XM_006532021	537	20	9570	4.45531	1	0.814759	30.5928
GOTERM_MF_DIRECT	GO:0005507~copper ion binding	6	1.06383	0.0245038	NM_199008, XM_017319289, XM_006533721, NM_001310718, NM_001111288, NM_007447	399	37	8792	3.57326	0.999998	0.583109	30.2388
GOTERM_BP_DIRECT	GO:0070588~calcium ion transmembrane transport	6	1.06383	0.0263281	NM_019521, NM_001039483, NM_019482, XR_387566, XR_878316, NM_175025	476	33	9149	3.49465	1	0.786587	35.9508
UP_KEYWORDS	GPI-anchor biosynthesis	5	0.886525	0.0266227	XM_006496959, NM_008838, NM_001159618, NM_024464, XM_017317256	554	22	10439	4.28249	0.998973	0.188206	29.6462
UP_KEYWORDS	Protease inhibitor	5	0.886525	0.0266227	NM_011593, NM_009976, NM_011414, NM_011594, NM_011595	554	22	10439	4.28249	0.998973	0.188206	29.6462
GOTERM_BP_DIRECT	GO:0006633~fatty acid biosynthetic process	7	1.24113	0.0277097	NM_023587, NM_001039176, NM_021345, NM_146094, NM_019657, XM_006538193, NM_148941	476	45	9149	2.98987	1	0.791669	37.4515
INTERPRO	IPR003599:Immunoglobulin subtype	11	1.95035	0.0277831	NM_023277, NM_008048, NM_009145, NM_001164259, XM_006496974, NM_010330, NM_009854, XR_001779445, NM_133983, NM_021496, NM_172647	523	95	9892	2.19004	1	0.628655	34.4434
GOTERM_BP_DIRECT	GO:0010466~negative regulation of peptidase activity	5	0.886525	0.0289602	NM_011593, NM_009976, NM_011414, NM_011594, NM_011595	476	23	9149	4.17839	1	0.794827	38.7813
GOTERM_BP_DIRECT	GO:0006665~sphingolipid metabolic process	5	0.886525	0.0289602	NM_030750, NM_028015, XM_006537785, NM_011479, NM_010299	476	23	9149	4.17839	1	0.794827	38.7813
GOTERM_BP_DIRECT	GO:0006694~steroid biosynthetic process	6	1.06383	0.0295955	XM_006516117, NM_007898, NM_053272, NM_053262, XM_011238758, NM_019657	476	34	9149	3.39187	1	0.790955	39.4468
GOTERM_BP_DIRECT	GO:0006816~calcium ion transport	8	1.41844	0.0296339	NM_001039483, NM_019482, NM_001310718, XM_006514761, XM_006503682, XR_387566, XR_878316, NM_175025	476	58	9149	2.65112	1	0.780567	39.4868
GOTERM_BP_DIRECT	GO:0006457~protein folding	12	2.12766	0.0305958	NM_026129, NM_023403, NM_024169, NM_008908, NM_145367, NM_153573, NM_028339, XM_006526673, NM_011149, NM_012056, XR_374406, NM_026400	476	112	9149	2.05935	1	0.780796	40.4806
UP_KEYWORDS	Cell adhesion	17	3.01418	0.0306394	NM_023277, XM_017318407, NM_016898, NM_001252577, NM_010580, NM_019759, XM_006534422, NM_021496, NM_007657, NM_009721, NM_008048, NM_009145, NM_133903, NM_016873, NM_026770, XM_006521806, NM_198725	554	181	10439	1.76978	0.999642	0.208155	33.3369
GOTERM_BP_DIRECT	GO:0043123~positive regulation of I-kappaB kinase/NF-kappaB signaling	12	2.12766	0.0361699	NM_029649, NM_198095, XM_006524996, NM_134020, XM_006520151, NM_022420, XM_011249935, NM_001190989, XM_017318578, XM_006526149, NM_001284332, NM_175025	476	115	9149	2.00563	1	0.825336	45.9446
GOTERM_CC_DIRECT	GO:0042470~melanosome	10	1.77305	0.0390058	NM_026129, NM_198710, NM_010684, NM_026775, NM_007653, XM_006537619, XR_001779445, XM_017313113, NM_011149, NM_001285452	553	81	9743	2.17512	0.999988	0.305456	40.9761
UP_KEYWORDS	Copper	6	1.06383	0.0397346	NM_199008, NM_001285470, XM_017319289, XM_006533721, NM_175090, NM_001111288	554	36	10439	3.14049	0.999968	0.255769	41.0433
INTERPRO	IPR016187:C-type lectin fold	5	0.886525	0.0401628	XM_006527053, XM_006506445, NM_001252577, NM_001033534, NM_025422	523	25	9892	3.78279	1	0.745669	45.8984
UP_KEYWORDS	Fatty acid biosynthesis	6	1.06383	0.0440212	NM_023587, NM_001039176, NM_021345, NM_146094, XM_006538193, NM_148941	554	37	10439	3.05562	0.99999	0.273043	44.3823
UP_KEYWORDS	GPI-anchor	6	1.06383	0.0440212	NM_001164036, XM_006511645, NM_198095, NM_009382, NM_001271419, NM_001252056	554	37	10439	3.05562	0.99999	0.273043	44.3823
UP_KEYWORDS	Calcium transport	6	1.06383	0.0440212	NM_001039483, NM_019482, XM_006503682, XR_387566, XR_878316, NM_175025	554	37	10439	3.05562	0.99999	0.273043	44.3823
INTERPRO	IPR011701:Major facilitator superfamily	5	0.886525	0.0455561	NM_025813, XM_006499961, NM_001310705, XM_006501030, XM_017321759	523	26	9892	3.6373	1	0.773082	50.2794
GOTERM_MF_DIRECT	GO:0016853~isomerase activity	9	1.59574	0.0478265	NM_024169, NM_007898, NM_008908, NM_145367, NM_153573, XM_006526673, NM_011149, NM_012056, XR_374406	399	89	8792	2.22827	1	0.802166	50.9009
SMART	SM00184:RING	10	1.77305	0.0491899	NM_026832, NM_001163301, NM_001304454, NM_029788, NM_175226, XM_006496226, XM_017312768, NM_021540, XM_006508276, XM_006534356	165	152	5214	2.07895	0.99499	0.586342	43.164
GOTERM_MF_DIRECT	GO:0005102~receptor binding	15	2.65957	0.0493845	NM_010580, NM_019521, NM_178612, NM_019482, NM_001310718, NM_175036, NM_133983, NM_021496, NM_007447, NM_010942, XM_006501560, NM_009518, NM_133903, XM_006516557, NM_028065	399	190	8792	1.73961	1	0.793193	52.0541

## Sheet: B
Category	Term	Count	%	PValue	Genes	List Total	Pop Hits	Pop Total	Fold Enrichment	Bonferroni	Benjamini	FDR		Table S2B: enriched pathways in genes whose repression was mainly at the level of translation (1.5 fold) in Guan et al. dataset 1h
GOTERM_CC_DIRECT	GO:0070062~extracellular exosome	313	35.2081	1.45223e-46	NM_025494, NM_018799, XM_006529142, XM_011250819, NM_024206, NM_012052, NM_001037761, NM_009439, NM_001301711, NM_009712, XM_006527758, NM_011435, NM_016753, NM_011670, XM_006497405, NM_022325, NM_008990, XM_006534254, NM_016860, NM_029023, NM_009983, XM_006533038, XR_001780433, NM_024218, NM_009984, XM_006532191, NM_001289476, NM_019780, XM_006523390, NM_001017959, NM_172733, NM_007452, NM_00745…	843	1701	9743	2.12669	7.98725e-44	7.98725e-44	2.11928e-43
UP_KEYWORDS	Glycoprotein	220	24.7469	5.58226e-29	NM_001289560, NM_001025313, XM_006529142, XM_011250819, NM_080445, NM_177409, XM_011241831, NM_026740, NM_053273, NM_009712, XM_006497611, XM_006527758, NM_011435, NM_011670, XM_011238687, NM_022325, NM_008990, NM_029023, NM_009983, XR_001780433, NM_153559, NM_009984, NM_001289476, NM_007722, XM_006523390, NM_001017959, NM_001285412, NM_001285982, NM_001033537, NM_001168333, XM_017313229, NM_0135…	858	1287	10439	2.07977	1.97612e-26	1.97612e-26	7.64764e-26
UP_KEYWORDS	Transmembrane	310	34.8706	1.78336e-24	XM_006511400, NM_001289560, NM_001025313, NM_025710, NM_026734, NM_080445, XM_011250819, XM_006504700, NM_177409, NM_148932, XM_017320845, NM_026740, NM_009438, XM_006510253, NM_053273, NM_001301711, XM_006508872, XM_006497611, NM_013819, XM_011238687, NM_016752, NM_008990, XM_006504272, XM_006521659, XM_006533038, NM_153559, XM_006530877, XR_001780436, NM_029887, NM_007722, XM_006523390, NM_0010…	858	2258	10439	1.67036	6.31309e-22	3.15655e-22	2.44318e-21
UP_SEQ_FEATURE	glycosylation site:N-linked (GlcNAc...)	203	22.8346	1.12465e-23	NM_001289560, NM_001025313, XM_006529142, XM_011250819, NM_080445, XM_011241831, NM_177409, NM_026740, NM_053273, NM_009712, XM_006508872, XM_006497611, XM_006527758, NM_011435, NM_022325, NM_008990, NM_029023, NM_009983, XR_001780433, NM_153559, NM_007722, XM_006523390, NM_001017959, NM_001285412, NM_001285982, NM_001033537, NM_001168333, XM_017313229, NM_013587, XM_006504584, NM_008985, NM_0214…	852	1157	9570	1.97077	1.87816e-20	1.87816e-20	1.89291e-20
UP_KEYWORDS	Transmembrane helix	306	34.4207	1.76655e-23	XM_006511400, NM_001289560, NM_001025313, NM_025710, NM_026734, NM_080445, XM_011250819, XM_006504700, NM_177409, NM_148932, XM_017320845, NM_026740, NM_009438, XM_006510253, NM_053273, NM_001301711, XM_006508872, XM_006497611, NM_013819, XM_011238687, NM_016752, NM_008990, XM_006504272, XM_006521659, XM_006533038, NM_153559, XM_006530877, XR_001780436, NM_029887, NM_007722, XM_006523390, NM_0010…	858	2247	10439	1.65688	6.25357e-21	2.08452e-21	2.42015e-20
UP_SEQ_FEATURE	transmembrane region	278	31.2711	3.29655e-22	XM_006511400, NM_001025313, NM_026734, XM_011250819, NM_080445, XM_006504700, NM_177409, NM_148932, XM_017320845, NM_026740, XM_006510253, NM_053273, NM_001301711, XM_006497611, XM_011238687, NM_016752, NM_008990, XM_006504272, XM_006521659, XM_006533038, NM_153559, XM_006530877, XR_001780436, NM_029887, NM_007722, XM_006523390, NM_001017959, NM_001285982, NM_007450, NM_001033537, NM_007451, XM_0…	852	1854	9570	1.68425	5.50524e-19	2.75262e-19	5.54845e-19
GOTERM_CC_DIRECT	GO:0016021~integral component of membrane	308	34.6457	7.58103e-20	XM_006511400, NM_001289560, NM_001025313, NM_148934, NM_025710, NM_026734, NM_080445, XM_011250819, XM_006504700, NM_177409, NM_148932, XM_017320845, NM_026740, XM_006510253, NM_053273, NM_001301711, XM_006508872, XM_006497611, NM_013819, XM_011238687, NM_016752, NM_008990, XM_006504272, XM_006521659, XM_006533038, NM_153559, XM_006530877, XR_001780436, NM_029887, NM_007722, XM_006523390, NM_0010…	843	2272	9743	1.56678	4.16957e-17	2.08478e-17	1.10632e-16
GOTERM_CC_DIRECT	GO:0016020~membrane	453	50.9561	1.30104e-19	XM_006511400, NM_001289560, NM_025351, XM_006529142, NM_026734, NM_148932, XM_017320845, NM_026740, NM_019647, NM_001037761, NM_173180, XM_006510253, NM_001301711, NM_025344, XM_011238687, NM_016752, XM_006504272, NM_153559, XM_006530877, XM_006523390, NM_019780, NM_007722, NM_001285412, NM_001285982, NM_007453, NM_007450, NM_001033537, NM_007451, NM_026864, NM_001127346, XM_006504280, NM_019781,…	843	3812	9743	1.37344	7.15573e-17	2.38524e-17	1.89865e-16
UP_KEYWORDS	Ribosomal protein	54	6.07424	1.54737e-18	NM_025878, NM_010922, NM_175001, NM_207523, NM_052835, NM_019647, NM_012053, NM_012052, NM_009438, NM_009078, NM_025500, NM_029271, XM_006518080, NM_009077, NM_025927, NM_025974, NM_170669, XM_011239877, NM_011300, XM_017318923, NM_024218, XM_006518733, XM_006501865, NM_016959, NR_110499, XR_391108, XM_011246579, XM_006523922, NM_011296, NM_053159, NM_011292, NM_011291, NM_011290, NM_025430, NM_0…	858	169	10439	3.88757	5.47768e-16	1.36942e-16	2.11988e-15
UP_KEYWORDS	Mitochondrion	149	16.7604	3.36843e-18	NM_025878, NM_016763, NM_025351, NM_001005767, NM_025710, NM_013885, NM_010922, NM_027244, NM_026734, NM_175001, XM_011241499, NM_025407, XM_017320845, NM_001305935, NM_012052, XM_006516772, NM_173180, XM_006508872, NM_025927, XM_006497597, NM_013711, XM_011249670, XM_006534254, NM_020520, XM_017321604, XM_006523220, XR_001778012, NM_019435, NM_007452, NM_001033202, NM_007450, NM_025538, NM_02422…	858	891	10439	2.03461	1.19242e-15	2.38485e-16	4.61471e-15
UP_SEQ_FEATURE	signal peptide	165	18.5602	5.00584e-18	XM_006529487, NM_133859, XM_011247141, NM_001289560, NM_001025313, XM_006529142, XM_011250819, NM_027534, XM_011241831, NR_045485, NM_010729, NM_009712, XM_006509541, XM_006508872, XM_006527758, XM_011248901, NM_011435, NM_013819, NM_001293672, NM_022325, NM_008990, NM_010206, NM_013494, NM_001024920, NM_029023, NM_009983, NM_028977, XR_001780433, NM_153559, NM_001163662, XM_006509222, NM_009984,…	852	961	9570	1.92856	8.35975e-15	2.78658e-15	8.42537e-15
UP_KEYWORDS	Transit peptide	95	10.6862	7.12804e-18	NM_025878, NM_019694, XM_006505697, NM_001005767, NM_133667, NM_010922, NM_025710, NM_175001, NM_025407, NM_007573, NM_001305935, XM_017320845, NM_019752, NM_173180, XM_006516772, NM_010726, NM_026452, XM_006508872, NM_025500, NM_024197, NM_029272, NM_029271, NM_025927, XM_006497597, NM_010023, NM_130884, NM_019879, NM_013711, NM_001253714, NM_001081181, XM_006527292, NM_145567, XM_017321604, NM_…	858	454	10439	2.54589	2.52333e-15	4.20555e-16	9.76534e-15
UP_KEYWORDS	Membrane	392	44.0945	4.10098e-17	XM_006511400, NM_001289560, NM_025351, XM_006529142, NM_026734, NM_148932, XM_017320845, NM_026740, XM_006510253, NM_173180, NM_001301711, XM_011238687, NM_016752, XM_006504272, NM_153559, XM_006530877, XM_006523390, NM_019780, NM_007722, NM_001285412, NM_001285982, NM_007450, NM_001033537, NM_007451, NM_001042407, NM_019781, NM_027859, XR_382233, XM_011249322, XM_006501870, NM_010046, NM_0010047…	858	3406	10439	1.40027	1.45175e-14	2.07393e-15	5.6183e-14
UP_KEYWORDS	Signal	184	20.6974	7.00143e-16	XM_006529487, NM_133859, XM_011247141, NM_001025313, NM_134469, XM_006529142, XM_011250819, NM_027534, XM_011241831, NR_045485, NM_010729, NM_144881, NM_009712, XM_006509541, XM_006527758, XM_011248901, NM_011435, NM_013819, NM_011670, NM_001293672, NM_001077507, NM_022325, NM_008990, NM_010206, NM_013494, XM_011249670, XR_869642, NM_001024920, NM_029023, NM_009983, NM_028977, XR_001780433, NM_15…	858	1262	10439	1.7739	2.35811e-13	2.95319e-14	9.10383e-13
GOTERM_MF_DIRECT	GO:0003735~structural constituent of ribosome	55	6.18673	1.07599e-15	NM_025878, NM_175001, NM_207523, NM_052835, NM_019647, NM_012053, NM_012052, NM_009438, NM_009078, NM_025500, NM_029271, XM_006518080, NM_009077, NM_025974, NM_170669, NM_020520, XM_011239877, NM_011300, NM_024218, NM_011399, XM_006518733, NM_007450, NM_007451, XM_006501865, NM_016959, NR_110499, XR_391108, XM_011246579, XM_006523922, NM_011296, NM_053159, NM_011292, NM_011291, NM_011290, NM_0254…	751	193	8792	3.33621	1.09801e-12	1.09801e-12	1.75415e-12
GOTERM_BP_DIRECT	GO:0002479~antigen processing and presentation of exogenous peptide antigen via MHC class I, TAP-dependent	19	2.13723	1.12592e-15	NM_010380, NM_011187, XM_006511198, NM_008944, NM_011965, NM_008945, NM_008946, NM_011967, NM_001025313, NM_001310596, XM_017317257, NM_001289476, NM_010724, NM_011971, NM_001310583, NM_010398, XM_006503117, NM_011185, NM_011186	785	23	9149	9.62786	3.02758e-12	3.02758e-12	1.9762e-12
GOTERM_CC_DIRECT	GO:0005840~ribosome	52	5.84927	1.61577e-15	NM_025878, NM_010922, NM_175001, NM_207523, NM_052835, NM_019647, NM_012053, NM_012052, NM_009438, NM_009078, NM_025500, NM_029271, XM_006518080, NM_009077, NM_025927, NM_025974, NM_170669, XM_011239877, NM_011300, XM_017318923, NM_024218, XM_006518733, XM_006501865, NM_016959, NR_110499, XR_391108, XM_011246579, XM_006523922, NM_011296, NM_053159, NM_011292, NM_011291, NM_011290, NM_025430, NM_0…	843	174	9743	3.45398	9.15934e-13	2.28928e-13	2.43139e-12
GOTERM_BP_DIRECT	GO:0055114~oxidation-reduction process	88	9.89876	3.50786e-15	XM_006529845, NM_030004, NM_016763, NM_025402, NM_019699, XM_006505697, NM_025710, NM_027244, NM_027534, XM_011241831, NM_025407, XM_006521252, NM_001305935, NM_007620, XM_006498572, NM_007621, XM_006510253, NM_010729, NM_010726, NM_029272, NM_024197, NM_025962, NM_011435, XM_006516575, NM_133943, NM_013711, NM_001253714, XM_006527292, NM_025436, NM_145567, NM_030686, NM_029573, NM_153559, NM_016…	785	424	9149	2.41892	9.68825e-12	4.84413e-12	6.32827e-12
GOTERM_CC_DIRECT	GO:0005739~mitochondrion	200	22.4972	3.65674e-15	NM_025878, NM_016763, NM_025351, NM_025710, NM_134469, NM_026734, XM_011241499, NM_025736, XM_017320845, NM_012052, XM_006516772, NM_173180, NM_001301711, NM_009712, XM_006508872, NM_027030, NM_029942, XM_006534254, NM_009983, NM_007452, NM_007453, NM_007450, NM_024221, NM_007451, NM_001127346, XM_006501865, NM_025337, NM_011034, XM_006540911, NM_001161712, NM_009725, NM_053119, NM_133783, NM_029…	843	1369	9743	1.68846	2.01505e-12	4.03011e-13	5.35127e-12
UP_KEYWORDS	Oxidoreductase	75	8.43645	1.70594e-14	XM_006529845, NM_030004, NM_016763, NM_025402, NM_019699, XM_006505697, NM_025710, NM_027534, XM_011241831, XM_006521252, NM_001305935, NM_007620, XM_006498572, NM_007621, XM_006510253, NM_010729, NM_010726, NM_029272, NM_025962, NM_011435, XM_006516575, NM_130884, NM_133943, NM_013711, NM_001253714, NM_025436, NM_145567, NM_030686, NM_029573, NM_153559, XM_006496328, NM_007452, NM_007453, XM_006…	858	352	10439	2.59233	6.05249e-12	6.72462e-13	2.34257e-11
UP_KEYWORDS	Proteasome	26	2.92463	2.87612e-14	NM_008947, NM_011187, NM_011189, NM_008944, NM_011965, NM_008945, NM_008946, NM_011967, NM_026545, NM_178616, NM_001310596, NM_025550, NM_010724, NM_009439, XR_383146, XM_006503117, XM_006511198, NM_016792, NM_001289476, NM_009011, NM_011971, NM_010817, NM_001310583, NM_011185, NM_011186, XM_006499306	858	52	10439	6.08333	1.01792e-11	1.01796e-12	3.93907e-11
GOTERM_CC_DIRECT	GO:0005783~endoplasmic reticulum	142	15.973	5.0003e-14	XM_006511400, NM_001289560, NM_016763, NM_001025313, NM_010331, XM_011250819, NM_027534, NM_007926, NM_024206, XM_011241831, NM_025736, NR_045485, NM_148932, NM_052835, XM_006510253, NM_001301711, NM_144881, XM_006508872, NM_011670, NM_019979, NM_133943, XM_011243289, NM_016752, NM_022325, XM_006521264, NM_145502, XM_006521659, NM_013718, XM_006531210, NM_001285412, NM_023160, XR_001778012, XM_01…	843	879	9743	1.86709	2.7478e-11	4.57967e-12	7.29083e-11
GOTERM_BP_DIRECT	GO:0006412~translation	69	7.76153	8.50892e-14	NM_025878, NM_018799, NM_026902, NM_007926, NM_175001, NM_207523, NM_052835, NM_019647, NM_012053, NM_012052, NM_009438, NM_009078, XM_006516772, NM_025344, NM_025500, XM_006518080, NM_029271, NM_009077, NM_025974, NM_008143, XM_006521264, NM_170669, NM_020520, NM_011300, XM_011239877, XM_017318923, NM_024218, NM_011399, NM_001166410, NM_001285942, XM_006518733, NM_007450, NM_018796, NM_007451, N…	785	306	9149	2.62804	2.31912e-10	7.73042e-11	1.51512e-10
UP_KEYWORDS	Endoplasmic reticulum	114	12.8234	1.02857e-13	XM_006511400, NM_001289560, NM_001025313, NM_010331, NM_027534, NM_007926, NM_024206, XM_011241831, NM_148932, NR_045485, XM_006510253, NM_144881, NM_011670, NM_019979, NM_133943, NM_016752, NM_145502, XM_006521659, NM_013718, XM_006531210, NM_001285412, XR_001778012, NM_001033537, XM_006508861, NM_013587, NM_011032, XM_006499306, NM_010941, NM_008513, XM_006527248, NM_028454, XR_382233, XM_01731…	858	682	10439	2.03372	3.63936e-11	3.30846e-12	1.40843e-10
UP_SEQ_FEATURE	transit peptide:Mitochondrion	83	9.33633	1.4068e-13	NM_025878, NM_019694, XM_006505697, NM_001005767, NM_133667, NM_010922, NM_025710, NM_175001, NM_025407, NM_007573, NM_001305935, XM_017320845, NM_019752, NM_173180, XM_006516772, NM_026452, NM_025500, NM_029272, NM_024197, NM_029271, NM_025927, XM_006497597, NM_010023, NM_019879, NM_013711, XM_006527292, NM_001081181, NM_145567, XM_017321604, NM_029573, XM_006523220, NM_028431, NM_145615, NM_019…	852	397	9570	2.34833	2.34911e-10	5.87277e-11	2.36755e-10
GOTERM_CC_DIRECT	GO:0000502~proteasome complex	28	3.14961	3.11184e-13	NM_008947, NM_011187, NM_011189, NM_013560, NM_008944, NM_011965, NM_008945, NM_011967, NM_008946, NM_026545, NM_178616, NM_001310596, NM_025550, NM_010724, NM_009439, XR_383146, XM_006503117, XM_006511198, NM_016792, NM_001289476, NM_009011, NM_011971, NM_010817, NM_001310583, NM_011185, NM_001164177, NM_011186, XM_006499306	843	63	9743	5.13668	1.71158e-10	2.44511e-11	4.54137e-10
GOTERM_BP_DIRECT	GO:0051603~proteolysis involved in cellular protein catabolic process	21	2.3622	3.40905e-13	NM_022325, NM_011187, XM_006511198, NM_008944, NM_011965, NM_008945, NM_029023, NM_008946, NM_011967, XR_001780433, NM_001310596, NM_009984, NM_010724, NM_001289476, NM_011971, NM_017393, NM_001310583, NM_007798, XM_006503117, NM_011185, NM_011186	785	35	9149	6.99287	9.29769e-10	2.32442e-10	6.07414e-10
INTERPRO	IPR001353:Proteasome, subunit alpha/beta	15	1.68729	4.28252e-13	NM_010724, NM_001289476, NM_011187, XM_006511198, NM_011971, NM_011965, NM_008944, NM_008945, NM_008946, NM_001310583, NM_011967, NM_001310596, XM_006503117, NM_011185, NM_011186	833	17	9892	10.4781	6.01639e-10	6.01639e-10	7.05858e-10
UP_KEYWORDS	Threonine protease	15	1.68729	1.28057e-12	NM_010724, NM_001289476, NM_011187, XM_006511198, NM_011971, NM_011965, NM_008944, NM_008945, NM_008946, NM_001310583, NM_011967, NM_001310596, XM_006503117, NM_011185, NM_011186	858	18	10439	10.1389	4.53308e-10	3.77757e-11	1.75432e-09
UP_KEYWORDS	Ribonucleoprotein	60	6.74916	1.60578e-12	NM_025878, NM_010922, NM_175001, NM_207523, NM_052835, NM_019647, NM_012053, NM_012052, NM_009438, NM_009078, NM_011432, NM_025500, NM_029271, XM_006518080, NM_009077, NM_025927, NM_025974, NM_170669, NM_021335, XM_011239877, NM_011300, XM_017318923, NM_024218, XM_006518733, XM_006501865, NM_016959, NR_110499, XM_011246579, XR_391108, XM_006523922, NM_011296, NM_053159, NM_011292, NM_011291, NM_0…	858	270	10439	2.7037	5.68463e-10	4.37279e-11	2.19996e-09
GOTERM_MF_DIRECT	GO:0004298~threonine-type endopeptidase activity	15	1.68729	2.1347e-12	NM_010724, NM_001289476, NM_011187, XM_006511198, NM_011971, NM_011965, NM_008944, NM_008945, NM_008946, NM_001310583, NM_011967, NM_001310596, XM_006503117, NM_011185, NM_011186	751	18	8792	9.75588	2.11125e-09	1.05563e-09	3.36807e-09
GOTERM_CC_DIRECT	GO:0005839~proteasome core complex	15	1.68729	2.57955e-12	NM_010724, NM_001289476, NM_011187, XM_006511198, NM_011971, NM_011965, NM_008944, NM_008945, NM_008946, NM_001310583, NM_011967, NM_001310596, XM_006503117, NM_011185, NM_011186	843	18	9743	9.63128	1.41878e-09	1.77348e-10	3.76449e-09
UP_KEYWORDS	Disulfide bond	127	14.2857	8.79073e-12	XM_006529487, XM_011247141, NM_133859, NM_025351, NM_001025313, NM_025710, XM_006529142, XM_011250819, NM_010729, NM_009712, XM_006509541, XM_006527758, XM_011248901, NM_013819, NM_011435, NM_022325, NM_008990, NM_013711, NM_010206, XM_006521659, NM_009983, XR_001780433, NM_153559, XM_006509222, NM_009984, NM_011218, NM_001017959, NM_007722, NM_007452, NM_007453, NM_011113, NM_001168333, XM_01731…	858	846	10439	1.82644	3.11192e-09	2.2228e-10	1.20432e-08
GOTERM_MF_DIRECT	GO:0016491~oxidoreductase activity	72	8.09899	1.09838e-11	XM_006529845, NM_030004, NM_016763, NM_025402, NM_019699, XM_006505697, NM_025710, NM_027534, XM_011241831, XM_006521252, NM_001305935, NM_007620, XM_006498572, NM_007621, XM_006510253, NM_010729, NM_010726, NM_029272, NM_025962, NM_011435, XM_006516575, NM_133943, NM_013711, NM_001253714, NM_025436, NM_145567, NM_030686, NM_029573, NM_153559, XM_006496328, NM_145615, NM_007452, NM_007453, XM_006…	751	362	8792	2.32848	1.08631e-08	3.62102e-09	1.73297e-08
KEGG_PATHWAY	mmu03050:Proteasome	24	2.69966	1.17833e-11	NM_008947, NM_011187, XM_006511198, NM_011189, NM_011965, NM_008944, NM_008945, NM_008946, NM_011967, NM_026545, NM_178616, NM_001310596, NM_025550, NM_010724, NM_001289476, NM_011971, NM_009439, NM_010817, XR_383146, NM_001310583, XM_006503117, NM_011185, NM_011186, XM_006499306	455	42	3878	4.87033	2.99297e-09	2.99297e-09	1.53459e-08
UP_SEQ_FEATURE	topological domain:Cytoplasmic	152	17.0979	4.27399e-11	XM_006529845, XM_011247141, NM_025402, NM_001025313, NM_010331, NM_080445, NM_027534, XM_006504700, NM_019420, NM_053273, XM_006509686, NM_008990, NM_145502, NM_010206, NM_020520, NM_001024920, XM_006509222, NM_011399, NM_011218, NM_029887, NM_001017959, XM_006523390, XR_001778012, NM_007722, NM_001033202, NM_001033537, XM_006518074, XM_006504584, XM_006508866, NM_008985, XM_006497051, NM_008513,…	852	1021	9570	1.67221	7.13757e-08	1.42751e-08	7.19359e-08
GOTERM_CC_DIRECT	GO:0005615~extracellular space	85	9.5613	4.52464e-11	NM_001204203, XM_006529487, XM_011247141, XM_017312528, NM_010439, NM_008907, XM_006505697, NM_008344, XM_006529142, XM_011250819, XM_006526365, NM_007926, NM_007573, NM_173180, NM_010729, XM_006524033, NM_016807, XM_006498644, NM_011577, NM_027307, NM_011435, NM_001293672, NM_025828, NM_022325, NM_133888, NM_013494, XR_869642, NM_028977, NM_009983, NM_009610, NM_010422, NM_153559, NM_001163662, …	843	469	9743	2.09465	2.48855e-08	2.76506e-09	6.60294e-08
GOTERM_CC_DIRECT	GO:0005743~mitochondrial inner membrane	66	7.42407	4.54723e-11	NM_019694, NM_016763, NM_025351, NM_001005767, NM_025710, NM_027244, NM_001313693, NM_025407, XM_017320845, NM_001305935, NM_012052, NM_173180, NM_026452, NM_029272, NM_029271, NM_010023, NM_019879, NM_001198998, XM_006527292, NM_001081181, XM_011249762, XM_006534254, NM_020520, NM_028431, NM_023160, NM_019435, NM_007450, XM_006515014, NM_007451, XM_017319137, XM_006527499, NM_001033305, XM_00653…	843	322	9743	2.36894	2.50098e-08	2.50098e-09	6.63591e-08
UP_SEQ_FEATURE	disulfide bond	104	11.6985	5.23952e-10	XM_011247141, NM_133859, NM_001025313, NM_025710, XM_011250819, NM_009712, XM_006509541, XM_006527758, XM_011248901, NM_011435, NM_022325, NM_008990, NM_013711, NM_010206, XM_006521659, NM_009983, NM_009984, NM_011218, NM_001017959, NM_007722, NM_007452, NM_007453, NM_011113, NM_001168333, XM_017313229, NM_011032, NM_011034, NM_008513, NM_001145953, NM_138647, NM_133779, NM_008594, NM_001005847, …	852	634	9570	1.84254	8.75e-07	1.45833e-07	8.81869e-07
GOTERM_CC_DIRECT	GO:0030529~intracellular ribonucleoprotein complex	59	6.63667	2.28342e-09	NM_025878, NM_010922, NM_175001, NM_207523, NM_019647, NM_012053, NM_012052, NM_009438, NM_009078, NM_011432, NM_025500, NM_029271, XM_006518080, NM_009077, NM_025927, NM_025974, NM_021335, XM_011239877, NM_011300, XM_017318923, NM_024218, NM_007393, XM_006518733, XM_006501865, NM_016959, XM_006526387, XM_011246579, XR_391108, XM_006523922, NM_011296, NM_053159, NM_011292, NM_011291, NM_011290, N…	843	298	9743	2.28824	1.25588e-06	1.14171e-07	3.33227e-06
GOTERM_CC_DIRECT	GO:0005789~endoplasmic reticulum membrane	80	8.99888	2.61787e-09	XM_006511400, NM_001289560, NM_175451, NM_019699, NM_001025313, XM_011250819, NM_027534, NM_024206, NM_148932, NM_001313698, XM_006510253, NM_144881, NM_016807, NM_001013374, NM_011670, NM_025828, NM_019979, NM_133943, NM_145502, XM_006521659, NM_025436, NM_029572, XR_001780436, NM_029887, NM_023160, XR_001778012, NM_001285412, NM_001171036, XM_006508861, XM_006502472, NM_133807, NM_001145780, NM…	843	466	9743	1.98413	1.43983e-06	1.19986e-07	3.82034e-06
GOTERM_CC_DIRECT	GO:0043209~myelin sheath	37	4.16198	2.65464e-09	NM_001077529, NM_010313, NM_010312, NM_011034, NM_008907, NM_001243769, XR_001785464, NM_025710, NM_009725, NM_020615, NM_025407, NM_011695, XM_017314500, NM_024197, NM_023418, NM_011670, NM_010362, NM_016774, XM_006534254, XR_869642, NM_016860, NM_001316322, NM_029573, NM_001003817, NM_007393, NM_001278415, NM_138597, XM_006513371, NM_011563, NM_007452, NM_026688, NM_011506, NM_007450, NM_001289…	843	143	9743	2.99041	1.46005e-06	1.12312e-07	3.87399e-06
KEGG_PATHWAY	mmu03010:Ribosome	41	4.61192	3.25082e-09	XR_391108, XM_011246579, XM_006523922, NM_011296, NM_053159, NM_011292, NM_175001, NM_011291, NM_207523, NM_011290, NM_052835, NM_012053, NM_019647, NM_012052, NM_009438, NM_009078, NM_025430, NM_029271, XM_006518080, NM_009077, NM_009095, XM_006525996, NM_025974, NM_009096, NM_029963, NM_009098, NM_170669, NM_009080, NM_011300, NM_025606, XM_006495524, XM_017318923, NM_016980, NM_024218, XM_0112…	455	131	3878	2.66753	8.25708e-07	4.12854e-07	4.23367e-06
GOTERM_MF_DIRECT	GO:0004175~endopeptidase activity	22	2.47469	6.18552e-09	NM_011187, XM_006511198, NM_009811, NM_008944, NM_011965, NM_008945, NM_008946, NM_011967, NM_001005767, NM_009983, NM_001310596, XM_011250819, NM_010724, NM_001289476, NM_011971, NM_173180, NM_001310583, NM_007798, XM_006503117, NM_011185, NM_011186, NM_011183	751	59	8792	4.36534	6.11746e-06	1.52937e-06	9.75917e-06
UP_KEYWORDS	NAD	32	3.59955	1.00849e-08	NM_010941, NM_030004, NM_016763, NM_054098, XM_006505697, NM_001271443, XM_006498572, NM_007621, NM_008750, XM_017314500, NM_011695, XM_006510253, XM_006508872, NM_029272, NM_025522, NM_008323, NM_133943, NM_130884, NM_001198998, NM_001316322, NM_025436, NM_145567, NM_029573, XM_006539220, NM_001278415, NM_008706, NM_026688, NM_144897, NM_001289726, NM_027399, XM_006520282, NM_028057	858	123	10439	3.16531	3.57005e-06	2.38004e-07	1.38162e-05
INTERPRO	IPR012336:Thioredoxin-like fold	26	2.92463	1.16931e-08	NM_011034, NM_025868, XM_006521659, NM_029572, NM_010357, NM_013885, NM_153559, NM_023140, NM_026850, NM_016792, NM_133994, XM_006501973, NM_001278415, NM_010360, NM_011563, NM_008750, NM_007452, NM_008185, NM_007453, NM_008183, XR_384603, NM_013541, NM_133783, NM_029148, NM_011032, NM_010362	833	84	9892	3.67564	1.64287e-05	8.21438e-06	1.92748e-05
KEGG_PATHWAY	mmu01100:Metabolic pathways	144	16.198	1.38331e-08	NM_016763, NM_025494, NM_025710, NM_010331, NM_134469, NM_027244, NM_080445, NM_027534, XM_011241831, NM_025407, XM_006521252, NM_001305935, NM_019420, XM_006510253, NM_009712, NM_013477, NM_133943, XM_006534254, XR_869642, XM_017321604, XM_006539220, NM_019435, NM_007453, NM_024221, XM_006508861, NM_031201, NM_010941, XM_006540911, NM_028454, XR_382233, NM_009725, NM_001271443, NM_138647, XM_017…	455	814	3878	1.50777	3.5136e-06	1.1712e-06	1.80154e-05
GOTERM_CC_DIRECT	GO:0022627~cytosolic small ribosomal subunit	18	2.02475	1.48004e-08	NM_170669, XM_011246579, XR_391108, NM_011300, XM_011239877, NM_011296, NM_026902, XM_011247553, NM_012052, NM_026533, XM_006518733, NM_023133, XR_001782755, NM_009095, NM_001033865, NM_009096, NM_009098, NM_016959	843	41	9743	5.07404	8.1402e-06	5.81445e-07	2.15987e-05
UP_KEYWORDS	Acetylation	294	33.0709	3.33765e-08	XM_006511400, NM_016763, NM_001110130, NM_025494, NM_018799, NM_134469, NM_024206, XM_006521252, NM_025736, NM_026740, NM_012052, NM_009438, NM_001037761, NM_173180, XM_006516772, NM_001301711, XM_006508872, NM_025344, NM_011432, NM_016753, NM_027030, XM_011238687, NM_011650, XM_006497405, XM_006521264, XM_006534254, NM_016860, NM_024218, NM_001289476, NM_029887, NM_001285980, NM_019780, NM_00128…	858	2732	10439	1.3093	1.18152e-05	7.38456e-07	4.57255e-05
UP_KEYWORDS	Electron transport	25	2.81215	7.35205e-08	NM_001033305, NM_019699, XM_006527248, NM_025710, NM_027244, NM_019720, NM_001271443, NM_025407, XM_006539128, NM_025567, NM_029272, NM_024197, XM_006527292, NM_001301284, NM_026695, NM_030087, NM_016792, NM_001278415, NM_145615, NM_028177, NM_019435, NM_026688, NM_027399, NM_029148, NM_025358	858	87	10439	3.49617	2.60259e-05	1.53096e-06	0.000100722
UP_KEYWORDS	Zymogen	22	2.47469	7.51852e-08	NM_008606, NM_022325, NM_011187, NM_009811, NM_013494, NM_008945, NM_008946, NM_009983, NM_010421, XR_001780433, XM_011250819, NM_009984, XR_001784693, NM_010724, NM_019752, NM_007798, NM_031843, NM_025972, NM_009614, XM_011248901, NM_011186, XM_006522216	858	69	10439	3.87923	2.66152e-05	1.47864e-06	0.000103003
UP_SEQ_FEATURE	domain:GST C-terminal	12	1.34983	2.04732e-07	NM_010360, XM_006501973, NM_008185, NM_146165, NM_008183, NM_018796, NM_013541, NM_133783, XR_865896, NM_010357, NM_013885, NM_010362	852	20	9570	6.73944	0.000341845	4.88421e-05	0.000344586
SMART	SM00948:SM00948	7	0.787402	2.49553e-07	NM_001289476, XM_006511198, NM_011965, NM_008944, NM_001310583, NM_011967, NM_001310596	305	7	5214	17.0951	5.24049e-05	5.24049e-05	0.000315287
KEGG_PATHWAY	mmu05012:Parkinson's disease	33	3.71204	2.85871e-07	NM_213614, NM_001033305, NM_001277898, NM_025710, NM_027244, NM_009725, NM_001271443, NM_020615, XM_006511637, NM_025407, XM_006539128, NM_019752, XM_017314500, NM_011695, NM_025567, NM_024197, NM_029272, NM_001293559, NM_011670, NM_001198998, XM_006527292, NM_016774, XM_006534254, NM_030087, NM_010306, NM_001278415, NM_138597, NM_028177, NM_019435, NM_026688, NM_007450, NM_007451, NM_025358	455	108	3878	2.60427	7.26087e-05	1.81527e-05	0.000372301
INTERPRO	IPR016050:Proteasome, beta-type subunit, conserved site	9	1.01237	3.1809e-07	NM_010724, NM_011187, XM_006511198, NM_011971, NM_008945, NM_008946, XM_006503117, NM_011185, NM_011186	833	11	9892	9.71603	0.000446816	0.000148961	0.000524333
GOTERM_MF_DIRECT	GO:0043295~glutathione binding	9	1.01237	3.53826e-07	NM_010360, XM_006501973, NM_021295, NM_008183, NM_013541, NM_133783, NM_010357, NM_010344, NM_025962	751	11	8792	9.5785	0.000349872	6.99843e-05	0.000558245
INTERPRO	IPR010987:Glutathione S-transferase, C-terminal-like	13	1.46232	3.69826e-07	NM_146165, NM_001161824, NM_013885, NM_010357, NM_133994, NM_010360, XM_006501973, NM_008185, NM_008183, NM_018796, NM_013541, NM_133783, NM_010362	833	26	9892	5.93758	0.000519471	0.000129893	0.000609614
UP_KEYWORDS	Protease	46	5.17435	7.30506e-07	NM_008606, NM_011187, NM_001166457, NM_011965, NM_008944, NM_008945, NM_011967, NM_001005767, NM_008946, NM_001310596, XM_011250819, XM_017315666, NM_010724, XR_001779612, NM_019752, NM_173180, NM_001005847, NM_017393, NM_007798, NM_025344, NM_009614, XM_006503117, XM_011248901, NM_011670, NM_022325, XM_006511198, NM_009811, NM_134150, NM_013494, NM_025662, NM_029023, NM_009983, XR_001780433, NM_…	858	256	10439	2.1862	0.000258566	1.36104e-05	0.00100078
GOTERM_CC_DIRECT	GO:0022625~cytosolic large ribosomal subunit	19	2.13723	9.79994e-07	NM_009080, XM_006523922, NM_011292, XM_017318923, NM_207523, NM_011291, NM_024218, NM_011290, NM_016980, NM_052835, NM_019647, NM_012053, NM_009438, NM_009078, NM_172086, XM_006518080, NM_009077, XM_006525996, NM_025974	843	58	9743	3.78609	0.000538852	3.59325e-05	0.00143013
GOTERM_BP_DIRECT	GO:0006508~proteolysis	49	5.51181	1.2723e-06	NM_008606, NM_011187, NM_001166457, NM_011965, NM_008944, NM_008945, NM_011967, NM_001005767, NM_008946, NM_001310596, NM_026545, XM_011250819, XM_017315666, NM_010724, XR_001779612, NM_019752, NM_173180, NM_001005847, NM_017393, NM_007798, NM_025344, NM_009614, XM_006503117, XM_011248901, NM_011670, NM_022325, XM_006511198, NM_009811, NM_134150, NM_013494, NM_025662, NM_029023, NM_009983, XR_001…	785	275	9149	2.07667	0.00346356	0.000693674	0.00226663
UP_SEQ_FEATURE	topological domain:Lumenal	53	5.96175	1.31825e-06	NM_139272, NM_025402, NM_019699, NM_001025313, NM_010331, NM_175935, NM_080445, NM_027534, NM_001313698, NM_019420, NM_027307, NM_001013374, NM_028117, NM_025828, NM_145502, NM_028428, NM_146045, NM_011399, NM_001017959, NM_024256, XM_011242618, XM_006514255, NM_001033537, NM_133807, NM_001145780, XM_006508866, XM_006531051, NM_033218, XM_006533119, NM_177897, XM_006527248, XM_017315666, XM_01731…	852	297	9570	2.00443	0.00219906	0.000275147	0.00221874
UP_KEYWORDS	Secreted	66	7.42407	1.36889e-06	NM_001204203, XM_006529487, NM_139272, NM_133859, NM_010439, NM_008907, NM_008344, XM_006529142, NM_007926, NR_045485, NM_007573, NM_010729, XM_006509541, XM_006527758, NM_016807, NM_011577, XM_011248901, NM_011435, NM_001077507, NM_023612, NM_013494, NM_133888, NM_029023, NM_028977, NM_009983, NM_001163662, NM_008744, NM_172428, XM_006503767, NM_001285412, NM_011113, NM_031843, NM_001168333, NM_…	858	436	10439	1.84174	0.00048447	2.42291e-05	0.00187535
GOTERM_CC_DIRECT	GO:0005576~extracellular region	74	8.32396	1.56113e-06	NM_001204203, XM_006529487, NM_139272, XM_011247141, NM_010439, NM_008907, NM_008344, XM_006529142, XM_011250819, NM_007926, NR_045485, NM_007573, NM_010729, XM_006509541, XM_006527758, NM_016807, NM_013632, XM_011248901, NM_011577, NM_011435, NM_001293672, NM_001077507, NM_023612, NM_028010, NM_013494, NM_133888, NM_029023, NM_028977, NM_009983, NM_001163662, NM_008744, NM_172428, XM_006503767, …	843	486	9743	1.75979	0.000858251	5.36623e-05	0.00227817
UP_KEYWORDS	Mitochondrion inner membrane	41	4.61192	1.58853e-06	NM_019694, NM_001033305, NM_025351, XM_006538358, NM_001005767, NM_025710, NM_027244, NM_025571, NM_009725, NM_001313734, NM_020615, NM_001313693, NR_073420, NM_025407, XM_017320845, XM_006539128, NM_012052, NM_173180, NM_025567, XM_011250673, NM_023247, NM_001293559, XM_006527292, NR_045537, XM_011249762, NM_016774, XM_006534254, NM_020520, NM_030087, XM_006513468, NM_153150, NM_001278415, NM_13…	858	222	10439	2.247	0.000562183	2.67778e-05	0.00217625
INTERPRO	IPR013766:Thioredoxin domain	14	1.5748	1.67932e-06	NM_011034, NM_025868, XM_006521659, NM_029572, NM_153559, NM_023140, NM_016792, NM_011563, NM_008750, NM_007452, NM_007453, XR_384603, NM_029148, NM_011032	833	34	9892	4.88977	0.00235666	0.000471777	0.00276812
UP_KEYWORDS	Lysosome	36	4.04949	1.73975e-06	XM_017312528, XM_006531177, NM_021460, NM_053177, NM_023625, NM_175675, XM_006504342, XR_001779612, NM_029364, XM_006506486, NM_001005847, NM_007798, NM_009712, XM_017320095, XM_006497611, NM_025972, XM_006500958, NM_013463, NM_023596, XM_006501223, NM_001293672, XM_017321919, NM_022325, NM_010893, NM_009983, NM_010421, NM_010422, XR_001780433, NM_010062, NM_009984, NM_001017959, XM_017314800, NM…	858	183	10439	2.39344	0.000615682	2.79938e-05	0.00238341
UP_KEYWORDS	NADP	26	2.92463	1.80567e-06	XM_006529845, NM_026172, NM_013711, NM_173047, NM_001301284, XM_006518547, XM_006540911, NM_010344, NM_030686, NM_028454, NM_027179, NM_027534, XM_006521252, NM_007620, XM_006498572, NM_008706, NM_007621, NM_144923, XM_006510253, NM_144897, XM_006516485, XM_006508872, XM_006534029, NM_025962, NM_031201, NM_025337	858	109	10439	2.90214	0.000639002	2.77912e-05	0.00247371
INTERPRO	IPR004045:Glutathione S-transferase, N-terminal	9	1.01237	2.12811e-06	NM_010360, XM_006501973, NM_008185, NM_008183, NM_013541, NM_133783, NM_010357, NM_010362, NM_133994	833	13	9892	8.22126	0.00298553	0.000498209	0.00350789
INTERPRO	IPR000426:Proteasome, alpha-subunit, N-terminal domain	7	0.787402	2.26294e-06	NM_001289476, XM_006511198, NM_011965, NM_008944, NM_001310583, NM_011967, NM_001310596	833	7	9892	11.8752	0.00317438	0.000454101	0.00373013
INTERPRO	IPR023332:Proteasome A-type subunit	7	0.787402	2.26294e-06	NM_001289476, XM_006511198, NM_011965, NM_008944, NM_001310583, NM_011967, NM_001310596	833	7	9892	11.8752	0.00317438	0.000454101	0.00373013
KEGG_PATHWAY	mmu00980:Metabolism of xenobiotics by cytochrome P450	13	1.46232	2.3158e-06	NM_007620, NM_010360, XM_006501973, NM_007621, NM_025569, NM_173047, NM_008185, NM_008183, NM_013541, NM_010357, NM_010362, NM_133994, NM_025337	455	23	3878	4.81739	0.00058804	0.000117636	0.00301591
GOTERM_MF_DIRECT	GO:0008233~peptidase activity	46	5.17435	2.43617e-06	NM_008606, NM_011187, NM_001166457, NM_011965, NM_008944, NM_008945, NM_011967, NM_001005767, NM_008946, NM_001310596, XM_011250819, XM_017315666, NM_010724, XR_001779612, NM_019752, NM_173180, NM_001005847, NM_017393, NM_007798, NM_025344, NM_009614, XM_006503117, XM_011248901, NM_011670, NM_022325, XM_006511198, NM_009811, NM_134150, NM_013494, NM_025662, NM_029023, NM_009983, XR_001780433, NM_…	751	258	8792	2.0873	0.00240647	0.000401481	0.00384358
GOTERM_CC_DIRECT	GO:0019773~proteasome core complex, alpha-subunit complex	7	0.787402	2.65786e-06	NM_001289476, XM_006511198, NM_011965, NM_008944, NM_001310583, NM_011967, NM_001310596	843	7	9743	11.5575	0.00146075	8.59859e-05	0.00387862
INTERPRO	IPR023333:Proteasome B-type subunit	8	0.899888	2.78169e-06	NM_010724, NM_011187, NM_011971, NM_008945, NM_008946, XM_006503117, NM_011185, NM_011186	833	10	9892	9.50012	0.00390065	0.000488415	0.00458519
KEGG_PATHWAY	mmu00190:Oxidative phosphorylation	30	3.37458	3.34096e-06	NM_001033305, NM_025494, NM_025710, NM_027244, NM_009725, NM_001271443, NM_023721, NM_020615, XM_006502217, NM_178379, NM_025407, XM_006539128, XM_006508298, NM_025567, NM_024197, NM_029272, NM_013477, NM_001293559, XM_006527292, NM_016774, XM_006534254, NM_026438, NM_030087, NM_001278415, NM_028177, NM_138597, NM_019435, NM_026688, NM_007510, NM_025358	455	103	3878	2.48245	0.000848246	0.000141424	0.00435098
UP_KEYWORDS	Lipid metabolism	44	4.94938	3.57862e-06	NM_010941, XM_006511400, XM_006518367, NM_026172, XM_006531051, NM_033218, NM_021460, NM_019699, XM_006527248, XR_001779561, NM_028454, NM_134469, XR_382233, NM_023625, NM_027534, NM_138647, XM_006504700, NM_053119, NM_023556, NM_026347, XM_006510253, NM_011989, NM_133783, NM_010023, NM_145360, NM_145502, NM_007853, XM_011245520, NM_133888, XM_006518547, NM_010893, NM_025436, NM_027179, NR_028142…	858	254	10439	2.10761	0.00126603	5.27833e-05	0.00490256
GOTERM_BP_DIRECT	GO:0005975~carbohydrate metabolic process	28	3.14961	4.56234e-06	NM_133667, NM_031868, NM_007926, XM_006504342, NM_016905, XM_006511466, XR_868296, XM_011239283, XM_006534029, NM_013463, NM_001293672, NM_028117, NM_028803, XM_006504114, NM_010421, NM_001316322, NM_010893, NM_010422, XM_006539220, NM_146045, NM_175096, XM_006503767, NM_011528, NM_024256, NM_001294269, NM_001289726, NM_024221, NM_145630	785	124	9149	2.63172	0.0123644	0.00207144	0.00812767
GOTERM_BP_DIRECT	GO:0006811~ion transport	39	4.38695	4.85392e-06	XM_006500099, XM_006529845, NM_134142, XM_006533119, NM_054098, NM_001177770, NM_025494, NM_013885, NM_033570, NM_053177, NM_009725, NM_023721, NM_020615, NM_198167, XM_017314500, NM_011695, NM_053273, NM_134100, NM_013477, NM_009775, NM_016871, NM_026432, NM_019979, XM_017317374, NM_008423, NM_001198998, NM_016774, XM_006534254, NM_053186, XM_006530877, XM_006513468, NM_138597, XM_011240197, NM_…	785	207	9149	2.19583	0.0131495	0.00188917	0.00864709
GOTERM_BP_DIRECT	GO:0006629~lipid metabolic process	48	5.39933	5.50516e-06	NM_010941, XM_006511400, XM_006518367, NM_026172, XM_006531051, NM_033218, XM_017312528, NM_019699, NM_021460, XM_006527248, XR_001779561, NM_028454, NM_134469, XR_382233, NM_023625, NM_027534, XM_006504700, NM_053119, NM_023556, NM_026347, XM_006510253, NM_011989, NM_133783, NM_025972, NM_010023, NM_145502, NM_007853, XM_011245520, NM_133888, NM_016774, NM_008254, XM_006529743, XM_006519358, XM_…	785	281	9149	1.99085	0.0149005	0.00187482	0.0098072
UP_SEQ_FEATURE	domain:Thioredoxin	12	1.34983	5.70913e-06	NM_011563, NM_008750, NM_011034, NM_007452, NM_025868, NM_007453, NM_029572, NM_153559, NR_033611, NM_023140, NM_029148, NM_016792	852	26	9570	5.18418	0.00948897	0.0010588	0.00960865
UP_KEYWORDS	Ion transport	39	4.38695	5.83234e-06	XM_006500099, XM_006529845, NM_134142, XM_006533119, NM_054098, NM_001177770, NM_025494, NM_013885, NM_033570, NM_053177, NM_009725, NM_023721, NM_020615, NM_198167, XM_017314500, NM_011695, NM_053273, NM_134100, NM_013477, NM_016871, NM_026432, NM_019979, XM_017317374, NM_008423, NM_001198998, NM_016774, XM_006534254, NM_053186, XM_006530877, XM_006513468, NM_138597, XM_006532083, XM_011240197, …	858	217	10439	2.18664	0.00206253	8.25828e-05	0.00798995
GOTERM_CC_DIRECT	GO:0031012~extracellular matrix	35	3.93701	5.90821e-06	NM_008606, NM_011034, XM_011246579, NM_013560, NM_175451, NM_011296, NM_011292, NM_001145953, XM_006515864, NM_133933, NM_012052, NM_008594, NM_010729, XM_006527758, NM_009095, NM_011577, XM_011248901, NM_011435, NM_007687, NM_170669, NM_016774, NM_011300, NM_009983, NM_146045, XM_006518504, XR_001784693, NM_138597, NM_026533, NM_023133, NM_001289726, NM_007451, NM_001168333, XM_006504280, NM_011…	843	176	9743	2.29837	0.00324425	0.000180513	0.00862169
UP_KEYWORDS	Lipid biosynthesis	26	2.92463	9.60657e-06	XM_006511400, NM_010941, XM_006531051, NM_019699, XM_006527248, XR_001779561, NM_028454, NM_134469, NM_138647, NM_023556, XM_006510253, NM_133783, NM_145360, NM_007853, XM_011245520, XM_006518547, NM_025436, NM_027179, XM_006523347, NM_207206, NM_028177, XM_006508861, XM_006502472, XM_006520282, NM_008968, NM_028057	858	119	10439	2.65826	0.00339497	0.000130789	0.0131601
GOTERM_MF_DIRECT	GO:0004364~glutathione transferase activity	9	1.01237	1.01124e-05	NM_010360, XM_006501973, NM_025569, NM_008185, NM_008183, NM_013541, NM_010357, NM_010362, NM_133994	751	15	8792	7.02423	0.00995139	0.00142773	0.0159536
UP_SEQ_FEATURE	domain:GST N-terminal	8	0.899888	1.02921e-05	NM_010360, XM_006501973, NM_008185, NM_008183, NM_013541, XR_865896, NM_010357, NM_010362	852	11	9570	8.16901	0.017041	0.00171731	0.0173212
GOTERM_CC_DIRECT	GO:0015934~large ribosomal subunit	9	1.01237	1.11737e-05	NM_001166410, NM_012053, NM_009438, NM_009080, XM_006523922, XM_006495524, NM_029271, XM_006525996, NM_175001	843	15	9743	6.93452	0.00612671	0.000323398	0.0163048
GOTERM_BP_DIRECT	GO:0045454~cell redox homeostasis	17	1.91226	1.14796e-05	NM_013711, NM_011034, NM_025868, XM_006521659, NM_010344, NM_029572, NM_153559, NM_023140, NM_016792, NM_011563, NM_008750, NM_007452, NM_007453, XR_384603, NM_133783, NM_029148, NM_011032	785	56	9149	3.53806	0.0308202	0.0034723	0.0204494
GOTERM_BP_DIRECT	GO:0006694~steroid biosynthetic process	13	1.46232	1.34483e-05	NM_010941, NM_133943, NM_023556, XM_006533897, XM_006510253, XM_006518547, NM_025436, NM_009775, NM_028454, NM_027179, NM_134469, XM_006520282, NM_028057	785	34	9149	4.45624	0.0360095	0.00366066	0.023956
UP_KEYWORDS	Transport	134	15.0731	1.68935e-05	XM_006529845, NM_172659, NM_025494, NM_025710, NM_013885, NM_027244, NM_198167, NM_024206, NM_177409, NM_025407, NM_148932, NM_026740, NM_053273, NM_001301711, NM_134100, NM_013477, XM_006497611, NM_009001, NM_019979, XM_011238687, NM_016752, XM_006534254, NM_020520, XM_006504272, NM_013718, XM_006530877, XM_006531210, XR_001780436, NM_011399, NM_019780, NM_019435, NM_007450, NM_007451, XM_017319…	858	1150	10439	1.41768	0.00596249	0.00022147	0.0231414
UP_SEQ_FEATURE	topological domain:Extracellular	87	9.78628	1.87867e-05	XM_006500099, XM_011247141, XM_006533897, NM_011171, NM_152808, XM_006504700, NR_121629, NM_053273, XM_006509686, XM_006500958, XM_006524033, XM_006509641, NM_008990, XM_017317374, NM_001271432, NM_010206, XM_006519358, NM_001024920, NM_133886, XM_006509222, NM_011610, NM_011218, XM_006540227, NM_029887, NM_007722, XM_006523390, XM_011250228, NM_053109, NM_010398, NM_008135, XM_006518074, NM_0010…	852	623	9570	1.56857	0.0308871	0.00284813	0.0316154
UP_KEYWORDS	Sterol biosynthesis	10	1.12486	1.93197e-05	NM_145360, NM_010941, NM_023556, XM_006510253, XM_006518547, NM_025436, NM_028454, NM_134469, XM_006520282, NM_028057	858	21	10439	5.79365	0.0068159	0.000244229	0.0264645
INTERPRO	IPR016040:NAD(P)-binding domain	26	2.92463	2.27381e-05	NM_010941, XM_006529845, NM_026172, NM_016763, NM_030004, NM_054098, XM_006505697, NM_027534, XM_006521252, NM_007620, XM_006498572, NM_007621, NM_144923, XM_006534029, NM_025522, NM_133943, NM_019879, NM_173047, NM_001316322, NM_030686, NM_145567, XM_006539220, NM_012037, NM_001289726, NM_025358, NM_031201	833	122	9892	2.53077	0.0314425	0.00354342	0.0374746
GOTERM_CC_DIRECT	GO:0070469~respiratory chain	15	1.68729	2.65173e-05	NM_001033305, XM_006527292, NM_030087, NM_025710, NM_027244, NM_001271443, NM_025407, NM_001278415, NM_028177, NM_019435, NM_025567, NM_026688, NM_024197, NM_029272, NM_025358	843	47	9743	3.68857	0.0144789	0.000728969	0.0386905
INTERPRO	IPR004046:Glutathione S-transferase, C-terminal	9	1.01237	2.9601e-05	NM_010360, XM_006501973, NM_008185, NM_146165, NM_008183, NM_013541, NM_010357, NM_010362, NM_133994	833	17	9892	6.28684	0.040737	0.00415036	0.0487826
GOTERM_CC_DIRECT	GO:0015935~small ribosomal subunit	11	1.23735	3.24238e-05	NM_012052, XR_391108, XM_006518733, XM_011239877, NM_011296, NM_009095, NM_001033865, NM_009096, XM_006501865, NM_008143, XM_011247553	843	26	9743	4.88973	0.0176753	0.000848847	0.0473065
UP_KEYWORDS	Respiratory chain	15	1.68729	4.13049e-05	NM_001033305, XM_006527292, NM_030087, NM_025710, NM_027244, NM_001271443, NM_025407, NM_001278415, NM_028177, NM_019435, NM_025567, NM_026688, NM_024197, NM_029272, NM_025358	858	51	10439	3.57843	0.0145159	0.000504088	0.0565724
GOTERM_MF_DIRECT	GO:0016787~hydrolase activity	117	13.1609	5.4952e-05	NM_001005767, XM_011250819, XM_006504700, NM_010724, XM_006508298, NM_023175, NM_173180, NM_009712, NM_025344, XM_006498644, XM_011248901, XR_001782059, NM_001293672, NM_011670, NM_027030, NM_011650, NM_022325, XM_011249670, NM_013494, NM_029023, NM_009983, XR_001780433, XM_006531210, NM_009984, NM_019428, NM_001289476, NM_011218, XM_006503767, XM_017314800, NM_026512, NM_007453, NM_001033202, NM…	751	966	8792	1.41794	0.0528985	0.00677061	0.086665
KEGG_PATHWAY	mmu04142:Lysosome	27	3.03712	6.04814e-05	XM_017312528, XM_006531177, NM_021460, NM_053177, XM_006504342, NM_029364, NM_001005847, NM_009712, NM_007798, NM_013477, XM_006497611, NM_013463, XM_006501223, NM_022325, NM_010893, NM_009983, NM_010421, NM_010422, XR_001780433, NM_010062, NM_009984, NM_001017959, XM_017314800, NM_172529, XM_006522216, XM_006511128, NM_011421	455	101	3878	2.27845	0.0152453	0.00219227	0.0787387
UP_KEYWORDS	Steroid biosynthesis	11	1.23735	6.23259e-05	NM_145360, NM_010941, NM_023556, XM_006510253, XM_006518547, NM_025436, NM_028454, NM_027179, NM_134469, XM_006520282, NM_028057	858	29	10439	4.61494	0.0218224	0.000735198	0.0853521
GOTERM_CC_DIRECT	GO:0031982~vesicle	22	2.47469	6.42685e-05	NM_001204203, NM_007687, NM_010312, NR_045537, NM_010511, NM_001290817, XM_006532191, NM_001190453, XM_017317500, NM_017382, NM_013515, NM_012030, NM_001289726, NM_013541, XM_011240194, NM_031843, XM_006506038, XM_006510796, XM_017312985, NM_178598, NM_013587, NM_001077507	843	97	9743	2.6213	0.0347313	0.00160547	0.093748
UP_KEYWORDS	Signal-anchor	35	3.93701	6.95198e-05	NM_139272, NM_001289560, XM_006531051, NM_025402, NM_175451, NM_177897, NM_080445, XM_017316916, NM_020619, XM_006534408, NM_019420, XM_006512568, XM_017314478, XM_006524033, NM_027307, NM_028117, NM_021550, NM_001001566, XM_017321919, NM_145502, NM_028428, NM_010163, NM_175383, NR_028142, NM_175096, NM_146045, XM_006523390, NM_024256, XM_006514255, NM_053109, NM_026965, NR_003522, XM_006518074, …	858	207	10439	2.05717	0.0243105	0.000793584	0.0951994
UP_KEYWORDS	Hydrolase	116	13.0484	7.03626e-05	NM_001005767, XM_011250819, XM_006504700, NM_010724, XM_006508298, NM_023175, NM_173180, NM_009712, NM_025344, XM_006498644, XM_011248901, XR_001782059, NM_011670, NM_001293672, NM_027030, NM_011650, NM_022325, XM_011249670, NM_013494, NM_029023, NM_009983, XR_001780433, XM_006531210, NM_009984, NM_019428, NM_001289476, NM_011218, XM_006503767, XM_017314800, NM_026512, NM_007453, NM_001033202, NM…	858	995	10439	1.41843	0.0246016	0.000778111	0.096353
GOTERM_MF_DIRECT	GO:0016757~transferase activity, transferring glycosyl groups	26	2.92463	7.50562e-05	NM_139272, NM_001289560, NM_080445, XM_017316916, XM_017316917, NM_133933, XM_006538124, NM_019420, NM_024433, XM_017314478, XM_011239283, XR_379430, NM_013632, NM_013556, NM_007838, NM_028803, NM_001001566, XR_378251, XM_006535481, NM_028428, XM_006520842, NM_010163, NM_175383, NM_146045, XM_006514255, XM_011242301	751	129	8792	2.35956	0.071545	0.00821422	0.118354
UP_KEYWORDS	Glycosyltransferase	26	2.92463	7.87979e-05	NM_139272, NM_001289560, NM_080445, XM_017316916, XM_017316917, NM_133933, XM_006538124, NM_019420, NM_024433, XM_017314478, XM_011239283, XR_379430, NM_013632, NM_001310084, NM_013556, NM_007838, NM_028803, XR_378251, NM_028428, XM_006520842, NM_010163, NM_175383, NM_146045, XM_006514255, XM_011245151, XM_011242301	858	134	10439	2.3607	0.0275101	0.000844962	0.107898
UP_SEQ_FEATURE	binding site:Substrate	33	3.71204	8.54847e-05	NM_016763, XM_006540911, NM_175935, NM_027534, NM_007620, NM_026347, NM_007621, XM_006516772, NM_009712, XM_006534029, NM_010023, NM_025522, NM_027030, NM_008323, NM_145360, XM_011249123, NM_008254, XR_869642, NM_010893, NM_001316322, NM_030686, NM_029573, XM_006539220, NM_001102650, XM_011245174, XM_017314800, NM_009415, XM_017319188, XM_006516485, NM_010255, NM_025790, NM_001162492, NM_025337	852	178	9570	2.08241	0.133043	0.0118266	0.143783
INTERPRO	IPR011161:MHC class I-like antigen recognition	7	0.787402	0.000111082	XM_006540603, NM_010380, NM_011171, XM_006500958, NM_010398, NM_013819, XM_017317257	833	11	9892	7.55691	0.144508	0.0140888	0.182948
GOTERM_CC_DIRECT	GO:0005764~lysosome	37	4.16198	0.000131606	XM_017312528, XM_006531177, NM_021460, NM_053177, NM_023625, NM_175675, XM_006504342, XR_001779612, NM_029364, XM_006506486, NM_001005847, NM_007798, NM_009712, XM_017320095, XM_006497611, NM_025972, XM_006500958, NM_013463, NM_023596, XM_006501223, NM_001293672, XM_017321919, NM_022325, NM_010893, NM_009983, NM_010421, NM_010422, XR_001780433, NM_010062, NM_009984, XM_006503767, NM_001017959, XM…	843	220	9743	1.94377	0.0698301	0.00314236	0.191885
INTERPRO	IPR011162:MHC classes I/II-like antigen recognition protein	7	0.787402	0.000206378	XM_006540603, NM_010380, NM_011171, XM_006500958, NM_010398, NM_013819, XM_017317257	833	12	9892	6.92717	0.251729	0.0238762	0.339647
UP_KEYWORDS	Tricarboxylic acid cycle	9	1.01237	0.000225235	NM_130884, XM_006539128, NM_019879, NM_011506, NM_024221, XM_006540911, NM_029573, XM_017321481, NM_008323	858	22	10439	4.97727	0.0766455	0.00234261	0.308128
GOTERM_BP_DIRECT	GO:0006749~glutathione metabolic process	11	1.23735	0.000227074	NM_010360, XM_006501973, NM_008185, NM_008183, NM_013541, NM_010357, NM_010344, NM_023154, NM_025962, NM_010362, NM_133994	785	32	9149	4.00633	0.461679	0.0547445	0.403769
GOTERM_MF_DIRECT	GO:0003923~GPI-anchor transamidase activity	5	0.56243	0.000244984	NM_133779, NM_001004721, NM_201406, NM_025662, NM_010331	751	5	8792	11.7071	0.215194	0.0239407	0.385824
GOTERM_BP_DIRECT	GO:0016255~attachment of GPI anchor to protein	5	0.56243	0.000249461	NM_133779, NM_001004721, NM_201406, NM_025662, NM_010331	785	5	9149	11.6548	0.493568	0.0551198	0.443494
GOTERM_CC_DIRECT	GO:0042765~GPI-anchor transamidase complex	5	0.56243	0.000258013	NM_133779, NM_001004721, NM_201406, NM_025662, NM_010331	843	5	9743	11.5575	0.132314	0.00589611	0.375867
INTERPRO	IPR020904:Short-chain dehydrogenase/reductase, conserved site	8	0.899888	0.000266202	NM_007620, NM_007621, NM_016763, NM_173047, NM_030686, XM_006534029, NM_027534, NM_025522	833	17	9892	5.58831	0.312067	0.0283641	0.4379
UP_KEYWORDS	Carbohydrate metabolism	14	1.5748	0.000267807	XM_006504114, NM_133667, NM_010893, NM_031868, XM_006539220, NM_007926, NM_175096, NM_016905, NM_024221, XR_868296, XM_011239283, XM_006534029, NM_145630, NM_028117	858	53	10439	3.21384	0.0904602	0.00270538	0.36627
GOTERM_CC_DIRECT	GO:0005759~mitochondrial matrix	29	3.26209	0.000285999	NM_011034, NM_134469, NM_023154, NM_025571, XM_011241499, NM_007573, NM_053119, NM_007621, NM_012052, NM_173180, XM_006516772, NM_017393, NM_024197, NM_010023, NM_001001566, NM_019879, XM_011249762, NM_001081181, NM_008254, NM_026695, XM_006523220, NM_028431, NR_038046, XM_006519508, NM_024221, NM_025538, NM_025358, XM_006501865, NM_145630	843	162	9743	2.06894	0.145571	0.00627313	0.416557
GOTERM_BP_DIRECT	GO:0006810~transport	128	14.3982	0.000304062	XM_006529845, NM_025494, NM_025710, NM_013885, NM_027244, NM_198167, NM_024206, NM_177409, NM_025407, NM_148932, NM_026740, NM_053273, NM_001301711, NM_134100, NM_013477, XM_006497611, NM_009001, NM_019979, XM_011238687, NM_016752, XM_006534254, NM_020520, XM_006504272, NM_013718, XM_006530877, XM_006531210, XR_001780436, NM_011399, NM_019780, NM_019435, NM_007450, NM_007451, XM_017319137, XM_006…	785	1114	9149	1.33915	0.563646	0.0618003	0.540315
UP_KEYWORDS	Redox-active center	12	1.34983	0.000340999	NM_011563, NM_013711, NM_011034, NM_007452, NM_007453, XR_384603, XM_006521659, NM_001162492, NM_010344, NM_029148, NM_016792, NM_011032	858	41	10439	3.56098	0.113731	0.00334811	0.466155
KEGG_PATHWAY	mmu04940:Type I diabetes mellitus	7	0.787402	0.000346217	NM_010380, NM_008985, XM_011247141, NM_013494, NM_010398, NM_013819, XM_017317257	455	10	3878	5.96615	0.0841974	0.0109341	0.449955
GOTERM_BP_DIRECT	GO:0008152~metabolic process	44	4.94938	0.000414591	XM_006531051, XM_006531177, XM_006505697, XM_006500707, NM_010357, NM_053119, XM_006501973, XM_006504342, NM_020619, NM_010360, NM_001305935, NM_029364, NM_023556, NM_016905, NM_009712, NM_011989, XM_006512568, NM_023418, NM_013463, NM_010023, NM_001293672, NM_010362, XM_017321481, NM_019879, NM_133888, XM_006518547, NM_010893, NM_010421, NM_010422, NR_028142, XM_006523347, NM_207206, NM_008743, …	785	297	9149	1.72663	0.677233	0.0775971	0.736041
GOTERM_BP_DIRECT	GO:0016126~sterol biosynthetic process	9	1.01237	0.000428877	NM_010941, NM_023556, XM_006510253, XM_006518547, NM_025436, NM_028454, NM_134469, XM_006520282, NM_028057	785	23	9149	4.56056	0.689571	0.0750232	0.761312
GOTERM_BP_DIRECT	GO:0006099~tricarboxylic acid cycle	9	1.01237	0.000428877	NM_130884, XM_006539128, NM_019879, NM_011506, NM_024221, XM_006540911, NM_029573, XM_017321481, NM_008323	785	23	9149	4.56056	0.689571	0.0750232	0.761312
UP_SEQ_FEATURE	propeptide:Activation peptide	6	0.674916	0.000510803	NM_008606, NM_022325, NM_013494, NM_007798, NM_009983, NM_009984	852	9	9570	7.48826	0.573976	0.0635276	0.856269
GOTERM_CC_DIRECT	GO:0005747~mitochondrial respiratory chain complex I	12	1.34983	0.000529172	NM_001278415, NM_028177, NM_001033305, NM_019435, XM_006527292, NM_026688, NM_030087, NM_024197, NM_029272, NM_027244, NM_025358, NM_001271443	843	41	9743	3.38269	0.252575	0.0111345	0.769465
UP_SEQ_FEATURE	domain:PCI	8	0.899888	0.000568504	XM_006534953, XM_006508761, XM_006532744, NM_009439, XM_006500391, NM_178616, NM_145380, NM_025550	852	18	9570	4.99218	0.613132	0.0655841	0.952559
SMART	SM00407:IGc1	6	0.674916	0.000568939	XM_006540603, NM_010380, XM_006500958, NM_010398, NM_013819, XM_017317257	305	13	5214	7.89004	0.112646	0.0580052	0.716426
INTERPRO	IPR003597:Immunoglobulin C1-set	7	0.787402	0.000579017	XM_006540603, NM_010380, NM_001025313, XM_006500958, NM_010398, NM_013819, XM_017317257	833	14	9892	5.93758	0.556809	0.0564683	0.950177
GOTERM_BP_DIRECT	GO:0006796~phosphate-containing compound metabolic process	5	0.56243	0.000697469	XM_006508298, NM_026438, NM_011577, NM_175935, XM_006502217	785	6	9149	9.71231	0.850829	0.112118	1.23531
KEGG_PATHWAY	mmu00982:Drug metabolism - cytochrome P450	9	1.01237	0.000775172	NM_010360, XM_006501973, NM_025569, NM_008185, NM_008183, NM_013541, NM_010357, NM_010362, NM_133994	455	19	3878	4.03725	0.178785	0.0216478	1.00485
GOTERM_CC_DIRECT	GO:0005838~proteasome regulatory particle	6	0.674916	0.000830062	NM_008947, NM_009439, NM_010817, NM_026545, NM_178616, NM_025550	843	10	9743	6.93452	0.366645	0.0167734	1.20452
GOTERM_CC_DIRECT	GO:0005925~focal adhesion	47	5.28684	0.000861309	NM_010312, XR_391108, XM_011246579, NM_013560, NM_011171, XM_006523922, NM_008907, NM_001243769, NM_011296, NM_020510, NM_011292, NM_011291, NM_011290, NM_007792, NM_012053, NM_012052, XM_006515045, NM_009438, NM_009078, NM_016807, NM_011042, NM_009077, NM_028759, NM_009095, NM_009098, XM_006497405, NM_007687, NM_008990, NM_011300, NM_001301284, XM_017318923, NM_011739, NM_016980, XM_006532191, X…	843	332	9743	1.63616	0.377446	0.0167834	1.2496
INTERPRO	IPR003006:Immunoglobulin/major histocompatibility complex, conserved site	7	0.787402	0.000896803	XM_006540603, NM_010380, NM_033218, NM_001025313, NM_010398, NM_013819, XM_017317257	833	15	9892	5.54174	0.716509	0.0806039	1.46806
GOTERM_MF_DIRECT	GO:0016616~oxidoreductase activity, acting on the CH-OH group of donors, NAD or NADP as acceptor	8	0.899888	0.00092116	NM_130884, NM_010941, NM_133943, NM_001316322, XM_006540911, NM_029573, NM_025337, NM_008323	751	20	8792	4.68282	0.598058	0.0795189	1.4435
GOTERM_CC_DIRECT	GO:0009986~cell surface	39	4.38695	0.000944151	XM_011247141, NM_011171, NM_175451, NM_013885, XM_006539989, XM_011250819, NM_001290817, XM_017315666, NM_007926, NM_001145953, NM_007573, NM_026740, XM_006515045, NM_007798, NM_009712, XM_006510796, NM_010743, XM_006498644, XM_006500958, XM_006527758, NM_009614, NM_011577, XM_006501223, NM_025828, NM_025864, NM_010380, NM_008990, NM_016774, NM_010893, NM_029572, XM_006509222, XM_017317257, XM_00…	843	261	9743	1.72699	0.405199	0.0177552	1.36902
GOTERM_MF_DIRECT	GO:0016798~hydrolase activity, acting on glycosyl bonds	13	1.46232	0.000959504	XM_006504342, NM_020619, NM_008743, XM_006503767, NM_133888, XM_006526562, NM_010893, NM_010421, XM_006512568, NM_010422, NM_013463, NM_001293672, NM_011421	751	51	8792	2.98415	0.613029	0.0760682	1.50317
UP_KEYWORDS	Sterol metabolism	12	1.34983	0.000985739	NM_145360, NM_010941, NM_023556, NM_145502, NM_033218, XM_006510253, XM_006518547, NM_025436, NM_028454, NM_134469, XM_006520282, NM_028057	858	46	10439	3.17391	0.294694	0.0093914	1.34203
KEGG_PATHWAY	mmu05204:Chemical carcinogenesis	10	1.12486	0.000989531	NM_007620, NM_010360, XM_006501973, NM_025569, NM_008185, NM_008183, NM_013541, NM_010357, NM_010362, NM_133994	455	24	3878	3.55128	0.22234	0.024833	1.28107
GOTERM_CC_DIRECT	GO:0009897~external side of plasma membrane	18	2.02475	0.0010851	NM_010380, XM_011247141, NM_010344, XM_006526682, NM_001145953, XM_017317257, NM_009984, NM_054041, XM_006540227, XM_011250228, XM_006515045, NM_008594, NM_053109, NM_007798, NM_010743, XM_006500958, NM_013819, NM_011032	843	87	9743	2.39121	0.449611	0.0197075	1.57189
UP_KEYWORDS	Calcium	44	4.94938	0.00114144	NM_008606, NM_019694, XM_006531051, XM_006531177, XR_379879, NM_053177, XM_011250819, NM_001290817, NM_029720, NM_198167, XM_006504700, XM_006515864, XM_006504491, XM_006534408, NM_029364, XM_006523388, NM_053273, NM_009712, XM_006512568, XM_006510796, XM_006540986, NM_026432, NM_025828, NM_019979, XM_006531810, NM_019405, XM_011246259, NM_007684, NM_001163481, NM_001163662, XM_006513468, NM_0335…	858	325	10439	1.64718	0.332556	0.0105831	1.55247
GOTERM_BP_DIRECT	GO:0006633~fatty acid biosynthetic process	12	1.34983	0.00114987	XM_006511400, NM_028177, NM_007853, XM_006510253, NM_019699, XM_011245520, XM_006527248, NM_133783, NM_025436, XR_001779561, NM_027179, NM_008968	785	45	9149	3.10794	0.956609	0.168529	2.02885
UP_KEYWORDS	Steroid metabolism	12	1.34983	0.00119322	NM_145360, NM_010941, NM_023556, NM_145502, NM_033218, XM_006510253, XM_006518547, NM_025436, NM_028454, NM_134469, XM_006520282, NM_028057	858	47	10439	3.10638	0.344693	0.0107787	1.62237
SMART	SM00088:PINT	6	0.674916	0.00120493	XM_006534953, XM_006532744, NM_009439, NM_178616, NM_145380, NM_025550	305	15	5214	6.83803	0.223678	0.0809327	1.51169
GOTERM_BP_DIRECT	GO:0055085~transmembrane transport	25	2.81215	0.00125273	XM_006500099, NM_016752, XM_017317374, NM_008423, NM_027122, NM_027091, NR_045537, NM_001198998, XM_006496552, XM_011249322, XR_001780436, NM_011399, NM_153150, NM_026740, XM_017314500, NM_011695, XR_374107, NM_007450, XM_011240194, NM_007451, NM_016871, NM_001037493, XM_006516849, XM_006511128, XM_006527499	785	145	9149	2.00944	0.967233	0.172964	2.20843
UP_KEYWORDS	Cell membrane	110	12.3735	0.00128412	NM_013885, XM_006529142, XM_011250819, XM_006504700, NM_026740, NM_053273, XM_006509686, NM_134100, NM_009001, NM_019979, NM_001077507, NM_008990, NM_010206, NM_001024920, NM_133949, NM_033581, XM_006509222, XM_006532191, NM_026012, NM_001017959, NM_007722, NM_011113, NM_011032, NM_008985, XM_006497051, NM_001277898, NM_008881, NM_033570, NM_133979, XM_017315666, XM_006534402, XM_011249322, XM_00…	858	1007	10439	1.32903	0.36547	0.0113073	1.74496
UP_KEYWORDS	Tumor antigen	5	0.56243	0.00129034	NM_009438, NM_009439, NM_011292, NM_031201, NM_023239	858	7	10439	8.69048	0.366868	0.0110863	1.75334
GOTERM_MF_DIRECT	GO:0003954~NADH dehydrogenase activity	6	0.674916	0.00133143	NM_001278415, XM_006527292, NM_026688, NM_029272, NM_025358, NM_001271443	751	11	8792	6.38567	0.732239	0.0963909	2.08011
INTERPRO	IPR000717:Proteasome component (PCI) domain	7	0.787402	0.00133362	XM_006534953, XM_006508761, XM_006532744, NM_009439, NM_178616, NM_145380, NM_025550	833	16	9892	5.19538	0.846643	0.110581	2.17577
KEGG_PATHWAY	mmu01130:Biosynthesis of antibiotics	33	3.71204	0.00136351	NM_001077529, NM_010941, NM_016763, XM_006540911, NM_028454, NM_134469, XM_006521252, NM_053119, NM_001305935, XM_006539128, XM_006506486, NM_023556, XM_006510253, XM_006511466, XM_006520177, NM_023418, XM_017321481, NM_008323, NM_130884, NM_145360, NM_019879, XR_869642, XM_006518547, NM_025436, NM_001316322, NM_029573, NM_011528, NM_008033, NM_009415, NM_001294269, NM_011506, NM_001289726, NM_02…	455	160	3878	1.75788	0.292889	0.031015	1.76127
GOTERM_MF_DIRECT	GO:0003824~catalytic activity	44	4.94938	0.00137284	XM_006531177, XM_006505697, XM_006534323, XR_382233, NM_025407, NM_053119, NM_020619, NM_001305935, NM_029364, NM_173180, NM_010726, NM_009712, NM_024433, NM_011989, NM_013632, NM_023418, NM_013463, NM_010023, XM_017321481, NM_027030, NM_028803, NM_019879, NM_024471, NM_021295, NM_008254, XM_006529743, XM_006518547, NM_001316322, NM_019428, NM_028431, XM_011245174, NM_008743, XM_006503767, NM_011…	751	316	8792	1.6301	0.742997	0.0924874	2.14415
COG_ONTOLOGY	Posttranslational modification, protein turnover, chaperones	14	1.5748	0.00139993	NM_008947, NM_019965, XM_006496552, XM_006529743, NM_178616, NM_001161712, NM_025550, NM_025736, NM_133994, NM_010724, NM_010360, NM_008185, NM_007453, NM_010362	81	84	1280	2.63374	0.0303499	0.0303499	1.09041
GOTERM_MF_DIRECT	GO:0030881~beta-2-microglobulin binding	5	0.56243	0.00149084	XM_006540603, NM_010380, XM_006500958, NM_010398, XM_017317257	751	7	8792	8.36218	0.771346	0.0936862	2.32644
GOTERM_CC_DIRECT	GO:0045121~membrane raft	24	2.69966	0.00160351	XM_011248817, NM_010380, XM_011247141, NM_013494, NM_001159536, NM_001316322, NM_009983, XM_006529142, XM_011250819, XM_011249939, NM_001003817, NM_011610, NM_010306, XM_006511637, XM_006532191, NM_001017959, XM_017314500, NM_013515, NM_012030, XM_006515014, XM_006510796, NM_016807, NM_001111044, NM_001077507	843	138	9743	2.01001	0.586309	0.0280706	2.31471
UP_KEYWORDS	Cholesterol biosynthesis	7	0.787402	0.00169063	NM_145360, NM_010941, NM_023556, XM_006518547, NM_028454, NM_134469, XM_006520282	858	17	10439	5.0098	0.450634	0.0141605	2.29145
UP_KEYWORDS	Ubiquinone	7	0.787402	0.00169063	NM_001278415, NM_028177, NM_001033305, NM_026688, NM_030087, NM_029272, NM_001271443	858	17	10439	5.0098	0.450634	0.0141605	2.29145
SMART	SM01329:SM01329	4	0.449944	0.00179741	NM_130884, XM_006540911, NM_029573, NM_008323	305	5	5214	13.6761	0.31463	0.090126	2.24727
GOTERM_BP_DIRECT	GO:0008202~steroid metabolic process	12	1.34983	0.00202017	NM_010941, NM_023556, NM_145502, NM_033218, XM_006510253, XM_006518547, NM_025436, NM_030686, NM_028454, NM_134469, XM_006520282, NM_028057	785	48	9149	2.91369	0.995972	0.251917	3.53853
INTERPRO	IPR007110:Immunoglobulin-like domain	21	2.3622	0.00207085	XM_006540603, NM_010380, NM_008990, NM_010206, XM_006502866, NM_001025313, XM_006539989, XM_006509222, XM_017317257, NM_011218, NM_026840, NM_012043, NM_021424, NM_177900, NM_001164563, XM_006509541, NM_010743, XM_006500958, NM_010398, XM_017313229, NM_013819	833	119	9892	2.09561	0.945664	0.157454	3.35938
GOTERM_BP_DIRECT	GO:0006754~ATP biosynthetic process	7	0.787402	0.00210798	NM_138597, NM_016774, NM_008095, XR_869642, NM_011577, NM_020615, NR_073420	785	17	9149	4.79903	0.996832	0.250033	3.68961
UP_SEQ_FEATURE	active site:Nucleophile	21	2.3622	0.00211322	NM_011187, XM_011249123, NM_013494, NM_008946, NM_001005767, NM_010893, NM_001102650, NM_175935, NM_010724, XM_006503767, NM_026347, NM_026512, NM_023175, NM_025295, NM_001005847, NR_002890, NM_001289726, NM_013463, NM_011186, NM_011032, NM_027030	852	113	9570	2.08744	0.970778	0.209841	3.4979
GOTERM_MF_DIRECT	GO:0030246~carbohydrate binding	16	1.79978	0.00215684	NM_139272, NM_009131, NM_010422, NM_001163706, NM_176848, NM_001145953, NM_175096, XM_006504342, NM_054042, XM_006503767, NM_011528, NM_053109, NM_021424, NM_001013374, NM_025828, NM_028803	751	78	8792	2.40145	0.881804	0.124941	3.34924
GOTERM_BP_DIRECT	GO:0001916~positive regulation of T cell mediated cytotoxicity	6	0.674916	0.00216765	NM_010380, XM_006500958, NM_013632, NM_010398, NM_013819, XM_017317257	785	12	9149	5.82739	0.997308	0.245568	3.79217
UP_KEYWORDS	FAD	16	1.79978	0.00220119	XM_006529845, NM_013711, NM_054098, NM_026695, NM_010344, NM_153559, XM_006506486, NM_145615, NM_008706, NM_027399, NM_024197, NM_025962, NM_025358, XM_006520282, NM_028057, XM_006516575	858	81	10439	2.40329	0.541631	0.0179779	2.97382
GOTERM_CC_DIRECT	GO:0005788~endoplasmic reticulum lumen	15	1.68729	0.00231299	NM_001163481, NM_029572, NM_023141, XM_011250819, XM_006526365, XM_011241831, NR_045485, XM_006504491, NM_001285412, XR_384603, XM_006540986, NM_021456, NM_011032, XM_011242301, NM_001111044	843	70	9743	2.47661	0.720183	0.0390189	3.32287
GOTERM_MF_DIRECT	GO:0004090~carbonyl reductase (NADPH) activity	4	0.449944	0.00231624	NM_007620, NM_007621, NM_173047, NM_030686	751	4	8792	11.7071	0.899079	0.126203	3.59256
GOTERM_MF_DIRECT	GO:1990932~5.8S rRNA binding	4	0.449944	0.00231624	NM_026533, XR_391108, NM_009078, NM_011290	751	4	8792	11.7071	0.899079	0.126203	3.59256
GOTERM_BP_DIRECT	GO:0006631~fatty acid metabolic process	19	2.13723	0.00238131	XM_006511400, NM_026172, NM_030004, NM_007853, NM_021460, NM_019699, XM_011245520, XM_006527248, XR_001779561, NM_027179, NM_053119, NM_028177, XR_001778012, NM_025538, XM_006515014, NM_133783, NM_011989, NM_008968, NM_010023	785	102	9149	2.17099	0.998499	0.25586	4.15851
GOTERM_BP_DIRECT	GO:0006821~chloride transport	8	0.899888	0.00238609	XM_006506486, NM_053273, NM_001177770, XM_006509686, XM_006504769, NM_009775, NM_013885, NM_133979	785	23	9149	4.05384	0.998518	0.246665	4.1667
UP_KEYWORDS	Fatty acid biosynthesis	10	1.12486	0.00247324	XM_006511400, NM_028177, NM_007853, NM_019699, XM_011245520, XM_006527248, NM_133783, XR_001779561, NM_027179, NM_008968	858	37	10439	3.28829	0.58381	0.0197259	3.33562
UP_KEYWORDS	Iron	28	3.14961	0.00253443	XM_006529845, NM_024471, NM_025402, NM_054098, XM_017321394, NM_001301284, NM_025436, NM_025710, NM_019720, NM_023140, NM_001271443, XM_011241831, XM_006496328, XM_006539128, NM_001278415, NM_008743, XM_006510253, NM_025567, NM_010726, NM_025538, XM_006519508, NM_027399, NM_029272, NM_024442, NM_008968, XM_006516849, XM_006527499, XM_006516363	858	186	10439	1.83154	0.592749	0.0197649	3.41681
INTERPRO	IPR013783:Immunoglobulin-like fold	30	3.37458	0.00259871	XM_006540603, NM_001289560, XM_006502866, NM_001025313, XM_011250256, NM_008881, XM_006539989, NM_010511, XM_011246100, NM_010142, XM_006509541, NM_010743, XM_006500958, NM_013819, NM_028803, NM_010380, NM_008990, NM_010206, XM_006509222, NM_175096, XM_017317257, NM_011218, XM_017315865, NM_026840, NM_012043, NM_001164563, NM_021424, NM_177900, NM_010398, XM_017313229	833	200	9892	1.78127	0.974163	0.18381	4.19857
SMART	SM00232:JAB_MPN	5	0.56243	0.00269577	NM_001166457, NM_012002, NM_010817, NM_025344, NM_080635	305	11	5214	7.77049	0.432705	0.107184	3.35295
UP_KEYWORDS	Isomerase	17	1.91226	0.00277195	NM_145360, NM_026423, NM_001110130, NM_008907, NM_001163481, XR_001779561, NM_013902, XM_006539220, NM_009415, NM_144897, XR_384603, NM_133783, NM_023418, NM_008968, NM_031201, NM_010023, NM_011032	858	91	10439	2.27289	0.625675	0.021135	3.73141
GOTERM_BP_DIRECT	GO:0001731~formation of translation preinitiation complex	8	0.899888	0.00312339	NM_001285942, NM_016876, NM_018799, NM_025344, NM_026902, XR_001782755, NM_145380, NM_080635	785	24	9149	3.88493	0.999803	0.299142	5.42069
UP_KEYWORDS	Immunoglobulin domain	19	2.13723	0.00318543	XM_006540603, NM_008990, NM_010206, XM_006502866, NM_001025313, XM_006539989, NM_010511, XM_006509222, XM_017317257, NM_011218, NM_026840, NM_012043, NM_021424, NM_177900, NM_001164563, XM_006509541, NM_010743, XM_006500958, XM_017313229	858	109	10439	2.1208	0.676786	0.0237442	4.27681
UP_KEYWORDS	Glycosidase	12	1.34983	0.00332175	XM_006504342, NM_020619, NM_008743, XM_006503767, NM_133888, NM_010421, NM_010893, NM_010422, XM_006512568, NM_013463, NM_001293672, NM_011421	858	53	10439	2.75472	0.692062	0.0242401	4.45601
INTERPRO	IPR000073:Alpha/beta hydrolase fold-1	7	0.787402	0.00363066	XM_006518367, NM_026512, XM_006511222, NM_021460, NR_003522, XR_001782059, XM_006518074	833	19	9892	4.37506	0.993966	0.235831	5.81942
GOTERM_BP_DIRECT	GO:0006024~glycosaminoglycan biosynthetic process	8	0.899888	0.00402274	NM_024256, XM_006515045, NM_010421, XM_017314478, NM_010163, XM_006529142, NM_080445, NM_146045	785	25	9149	3.72953	0.999983	0.355761	6.92934
UP_KEYWORDS	Hydrogen ion transport	9	1.01237	0.00435237	NM_138597, NM_016774, XM_006534254, NM_025494, NM_013477, NM_007510, NM_009725, NM_023721, NM_020615	858	33	10439	3.31818	0.786496	0.0310209	5.80067
INTERPRO	IPR001039:MHC class I, alpha chain, alpha1/alpha2	5	0.56243	0.0044382	XM_006540603, NM_010380, NM_010398, NM_013819, XM_017317257	833	9	9892	6.59731	0.998069	0.268368	7.06979
INTERPRO	IPR013785:Aldolase-type TIM barrel	8	0.899888	0.00460859	NM_011528, NM_009415, NM_024471, NM_172733, XR_869642, NM_008254, NM_013463, NM_053179	833	26	9892	3.65389	0.998482	0.265856	7.33163
KEGG_PATHWAY	mmu05332:Graft-versus-host disease	5	0.56243	0.00485568	NM_010380, XM_011247141, NM_010398, NM_013819, XM_017317257	455	7	3878	6.08791	0.709557	0.0978991	6.1424
KEGG_PATHWAY	mmu05330:Allograft rejection	5	0.56243	0.00485568	NM_010380, XM_011247141, NM_010398, NM_013819, XM_017317257	455	7	3878	6.08791	0.709557	0.0978991	6.1424
KEGG_PATHWAY	mmu05320:Autoimmune thyroid disease	5	0.56243	0.00485568	NM_010380, XM_011247141, NM_010398, NM_013819, XM_017317257	455	7	3878	6.08791	0.709557	0.0978991	6.1424
GOTERM_CC_DIRECT	GO:0071556~integral component of lumenal side of endoplasmic reticulum membrane	5	0.56243	0.00489918	XR_001779612, NM_010380, NM_010398, XM_017315666, XM_017317257	843	9	9743	6.42085	0.932873	0.0785932	6.91628
GOTERM_CC_DIRECT	GO:0005902~microvillus	10	1.12486	0.00510575	NM_007620, NM_012030, NM_010255, NM_011989, NM_013885, XM_006534029, NM_007510, NM_011577, NM_001003817, NM_009984	843	39	9743	2.96347	0.940117	0.079469	7.19787
INTERPRO	IPR023614:Porin domain	4	0.449944	0.00520963	NM_001198998, NM_011695, XM_017314500, NM_016871	833	5	9892	9.50012	0.99935	0.283642	8.24968
INTERPRO	IPR019479:Peroxiredoxin, C-terminal	4	0.449944	0.00520963	NM_011563, NM_011034, NM_007452, NM_007453	833	5	9892	9.50012	0.99935	0.283642	8.24968
INTERPRO	IPR019818:Isocitrate/isopropylmalate dehydrogenase, conserved site	4	0.449944	0.00520963	NM_130884, XM_006540911, NM_029573, NM_008323	833	5	9892	9.50012	0.99935	0.283642	8.24968
INTERPRO	IPR000866:Alkyl hydroperoxide reductase subunit C/ Thiol specific antioxidant	4	0.449944	0.00520963	NM_011563, NM_011034, NM_007452, NM_007453	833	5	9892	9.50012	0.99935	0.283642	8.24968
INTERPRO	IPR024084:Isopropylmalate dehydrogenase-like domain	4	0.449944	0.00520963	NM_130884, XM_006540911, NM_029573, NM_008323	833	5	9892	9.50012	0.99935	0.283642	8.24968
INTERPRO	IPR027246:Eukaryotic porin/Tom40	4	0.449944	0.00520963	NM_001198998, NM_011695, XM_017314500, NM_016871	833	5	9892	9.50012	0.99935	0.283642	8.24968
SMART	SM00268:ACTIN	5	0.56243	0.00532253	XM_006526606, NM_016860, NM_019785, NM_009610, NM_007393	305	13	5214	6.57503	0.673954	0.170379	6.52019
KEGG_PATHWAY	mmu00480:Glutathione metabolism	11	1.23735	0.00533046	NM_010360, XM_006501973, NM_025569, NM_008185, NM_008183, NM_013541, XM_006540911, NM_010357, NM_010344, NM_010362, NM_133994	455	35	3878	2.67868	0.742712	0.0991599	6.72391
SMART	SM00645:Pept_C1	4	0.449944	0.00576146	NM_022325, NM_007798, NM_001168333, NM_009984	305	7	5214	9.76862	0.702816	0.159151	7.04002
GOTERM_CC_DIRECT	GO:0005844~polysome	9	1.01237	0.00593704	NM_012052, XM_011239877, NM_139117, NM_001310583, XM_006525996, NM_009096, NM_011291, XM_017314249, XM_011247553	843	33	9743	3.15205	0.962187	0.0893298	8.32306
INTERPRO	IPR008991:Translation protein SH3-like domain	6	0.674916	0.00611376	NR_110499, NM_019647, NM_012053, NM_009080, NM_025974, NM_011290	833	15	9892	4.75006	0.999819	0.312448	9.61462
INTERPRO	IPR002347:Glucose/ribitol dehydrogenase	9	1.01237	0.00611622	NM_007620, NM_026172, NM_007621, NM_016763, NM_173047, NM_030686, XM_006534029, NM_027534, NM_025522	833	34	9892	3.14342	0.999819	0.301733	9.61831
UP_KEYWORDS	Flavoprotein	16	1.79978	0.00620814	XM_006529845, NM_013711, NM_054098, NM_026695, NM_010344, NM_153559, XM_006506486, NM_145615, NM_008706, NM_027399, NM_024197, NM_025962, NM_025358, XM_006520282, NM_028057, XM_006516575	858	90	10439	2.16296	0.889698	0.0431328	8.17779
UP_KEYWORDS	Antioxidant	5	0.56243	0.00633577	NM_011563, NM_011034, NM_007452, NM_007453, NM_011435	858	10	10439	6.08333	0.8946	0.0431585	8.33921
GOTERM_MF_DIRECT	GO:0003756~protein disulfide isomerase activity	6	0.674916	0.00648798	XR_384603, XM_006521659, NM_029572, NM_153559, NM_029148, NM_011032	751	15	8792	4.68282	0.9984	0.300675	9.75998
UP_KEYWORDS	Fatty acid metabolism	15	1.68729	0.00649009	XM_006511400, NM_026172, NM_007853, NM_019699, XM_011245520, XM_006527248, XR_001779561, NM_027179, NM_053119, NM_028177, XR_001778012, NM_133783, NM_011989, NM_010023, NM_008968	858	82	10439	2.22561	0.900239	0.0433585	8.53405
GOTERM_MF_DIRECT	GO:0019843~rRNA binding	10	1.12486	0.00663094	XM_011248817, NM_012053, XR_391108, NM_011296, NM_025606, NM_009095, NM_011292, NM_207523, NM_016980, XM_011247553	751	41	8792	2.85538	0.998612	0.292705	9.96463
GOTERM_CC_DIRECT	GO:0016282~eukaryotic 43S preinitiation complex	6	0.674916	0.00686262	NM_001285942, NM_016876, NM_018799, NM_025344, NM_145380, NM_080635	843	15	9743	4.62301	0.977347	0.0998618	9.5609
GOTERM_CC_DIRECT	GO:0033290~eukaryotic 48S preinitiation complex	6	0.674916	0.00686262	NM_001285942, NM_016876, NM_018799, NM_025344, NM_145380, NM_080635	843	15	9743	4.62301	0.977347	0.0998618	9.5609
UP_SEQ_FEATURE	nucleotide phosphate-binding region:NAD	12	1.34983	0.00704452	NM_030004, NM_016763, NM_001198998, NM_011695, XM_017314500, NR_002890, NM_001289726, NM_001316322, NM_145567, XM_006539220, NM_025522, NM_008323	852	54	9570	2.49609	0.999993	0.521871	11.218
UP_KEYWORDS	GPI-anchor biosynthesis	7	0.787402	0.00715056	NM_133779, NM_001004721, NM_201406, NM_025662, NM_001033537, NM_010331, XR_379430	858	22	10439	3.87121	0.921164	0.0468013	9.36356
GOTERM_CC_DIRECT	GO:0036464~cytoplasmic ribonucleoprotein granule	7	0.787402	0.00716551	XM_011239877, NM_001243769, NM_009096, NM_011290, XM_011247553, NM_007393, NM_001252629	843	21	9743	3.85251	0.980846	0.101383	9.96259
UP_SEQ_FEATURE	short sequence motif:Prevents secretion from ER	11	1.23735	0.00729048	NM_001285412, XR_384603, XM_017321394, NM_001163481, NM_029572, XM_011239283, XM_006540986, NM_013587, NM_011032, XM_011242301, NM_001111044	852	47	9570	2.62886	0.999995	0.512666	11.5874
UP_KEYWORDS	Copper	9	1.01237	0.00762149	XM_006529845, NM_054098, NM_010729, NM_007467, NM_027399, XM_006529142, NM_011435, NM_001290817, XM_006531645	858	36	10439	3.04167	0.933353	0.0489175	9.95076
KEGG_PATHWAY	mmu05016:Huntington's disease	28	3.14961	0.00794298	NM_001033305, NM_025710, NM_027244, NM_009725, NM_001271443, NM_020615, NM_025407, XM_006539128, XM_017314500, NM_011695, NM_025567, NM_024197, NM_029272, NM_001293559, NM_001198998, XM_006527292, NM_016774, XM_006534254, NM_030087, NM_001278415, NM_001190453, NM_028177, NM_138597, NM_019435, NM_026688, NM_007450, NM_007451, NM_025358	455	144	3878	1.65726	0.868082	0.134704	9.86463
GOTERM_BP_DIRECT	GO:0001558~regulation of cell growth	9	1.01237	0.00820442	NM_023612, NM_133943, XM_011246259, XM_006533516, XM_017315865, NM_008344, NM_001310659, XM_006515864, XM_006539188	785	35	9149	2.99694	1	0.578555	13.6505
UP_SEQ_FEATURE	nucleotide phosphate-binding region:NADP	10	1.12486	0.008669	NM_007620, NM_026172, NM_007621, XM_006516485, XM_006540911, NM_030686, XM_006534029, NM_031201, NM_027534, NM_025337	852	41	9570	2.73961	1	0.554161	13.6313
UP_KEYWORDS	rRNA-binding	7	0.787402	0.00901586	XM_011248817, NM_012053, XR_391108, NM_011296, NM_207523, NM_016980, XM_011247553	858	23	10439	3.7029	0.959485	0.0566261	11.6688
UP_KEYWORDS	Transmembrane beta strand	4	0.449944	0.00912942	NM_001198998, NM_011695, XM_017314500, NM_016871	858	6	10439	8.11111	0.961096	0.0563274	11.8073
KEGG_PATHWAY	mmu05010:Alzheimer's disease	26	2.92463	0.00919194	NM_001033305, XM_011247141, NM_016763, XM_006527292, NM_016774, XM_006534254, NM_030087, NM_025710, NM_027244, NM_001271443, NM_009725, NM_020615, NM_025407, XM_006539128, NM_001278415, NM_138597, NM_028177, NM_019435, NM_025567, NM_026688, NM_001289726, NM_024197, NM_029272, NM_025358, NM_001293559, NM_011183	455	132	3878	1.67879	0.904205	0.144757	11.3314
GOTERM_CC_DIRECT	GO:0005852~eukaryotic translation initiation factor 3 complex	6	0.674916	0.0092833	NM_001285942, NM_016876, NM_018799, NM_025344, NM_145380, NM_080635	843	16	9743	4.33407	0.994081	0.126276	12.7251
GOTERM_BP_DIRECT	GO:0006954~inflammatory response	19	2.13723	0.00953858	NM_001204203, XM_011247141, NM_024471, NM_133888, NM_010439, NM_021460, XM_006510026, NM_001301284, XM_006539989, NM_007926, XM_011249939, NM_011610, NM_026012, XM_011250228, XM_006515045, NM_009142, XM_011242126, NM_011577, NM_016753	785	116	9149	1.90897	1	0.620166	15.6967
INTERPRO	IPR000243:Peptidase T1A, proteasome beta-subunit	4	0.449944	0.00976997	NM_010724, NM_011187, NM_008946, NM_011186	833	6	9892	7.91677	0.999999	0.424072	14.9422
KEGG_PATHWAY	mmu00020:Citrate cycle (TCA cycle)	9	1.01237	0.0097705	NM_130884, XM_006539128, NM_019879, NM_011506, NM_024221, XM_006540911, NM_029573, XM_017321481, NM_008323	455	27	3878	2.84103	0.917414	0.144329	12.0033
GOTERM_BP_DIRECT	GO:0006102~isocitrate metabolic process	4	0.449944	0.0102921	NM_130884, XM_006540911, NM_029573, NM_008323	785	6	9149	7.76985	1	0.634894	16.832
GOTERM_BP_DIRECT	GO:0042178~xenobiotic catabolic process	4	0.449944	0.0102921	NM_010360, XM_006501973, NM_008183, NM_010362	785	6	9149	7.76985	1	0.634894	16.832
GOTERM_MF_DIRECT	GO:0004602~glutathione peroxidase activity	5	0.56243	0.0106521	XM_006501973, NM_025569, NM_008185, NM_007453, NM_013541	751	11	8792	5.32139	0.999975	0.411143	15.5461
GOTERM_BP_DIRECT	GO:0006486~protein glycosylation	13	1.46232	0.0106721	NM_139272, NM_133933, NM_024256, NM_019420, NM_028428, NM_010163, NM_026144, NM_175383, NM_080445, XM_006522216, XM_017316916, NM_007838, XM_017316917	785	67	9149	2.26137	1	0.635393	17.399
GOTERM_BP_DIRECT	GO:0030574~collagen catabolic process	5	0.56243	0.0108248	NM_008606, NM_007798, NM_009614, XM_011248901, XM_011250819	785	11	9149	5.29763	1	0.628177	17.6259
GOTERM_BP_DIRECT	GO:0006695~cholesterol biosynthetic process	7	0.787402	0.0110346	NM_145360, NM_010941, NM_023556, XM_006518547, NM_028454, NM_134469, XM_006520282	785	23	9149	3.54711	1	0.623217	17.9367
GOTERM_MF_DIRECT	GO:0051287~NAD binding	9	1.01237	0.0112588	NM_130884, NM_016763, NM_001289726, NM_001316322, XM_006540911, NM_145567, NM_029573, XM_006520282, NM_008323	751	37	8792	2.84766	0.999986	0.413302	16.3596
UP_SEQ_FEATURE	region of interest:Alpha-1	4	0.449944	0.0114155	XM_006540603, NM_010380, NM_010398, XM_017317257	852	6	9570	7.48826	1	0.635465	17.5716
UP_SEQ_FEATURE	active site:Cysteine sulfenic acid (-SOH) intermediate	4	0.449944	0.0114155	NM_011563, NM_011034, NM_007452, NM_007453	852	6	9570	7.48826	1	0.635465	17.5716
UP_SEQ_FEATURE	region of interest:Alpha-2	4	0.449944	0.0114155	XM_006540603, NM_010380, NM_010398, XM_017317257	852	6	9570	7.48826	1	0.635465	17.5716
UP_SEQ_FEATURE	region of interest:Alpha-3	4	0.449944	0.0114155	XM_006540603, NM_010380, NM_010398, XM_017317257	852	6	9570	7.48826	1	0.635465	17.5716
GOTERM_BP_DIRECT	GO:0015992~proton transport	9	1.01237	0.0115622	NM_138597, NM_016774, XM_006534254, NM_025494, NM_013477, NM_007510, NM_009725, NM_023721, NM_020615	785	37	9149	2.83495	1	0.628817	18.7131
GOTERM_BP_DIRECT	GO:0006506~GPI anchor biosynthetic process	8	0.899888	0.0117041	NM_133779, NM_001004721, NM_201406, NM_025662, NM_001033537, NM_010331, XR_379430, NM_001310084	785	30	9149	3.10794	1	0.622009	18.9207
GOTERM_BP_DIRECT	GO:0000027~ribosomal large subunit assembly	6	0.674916	0.0118098	NM_052835, NM_001290810, NM_207523, NM_011290, NM_024218, NM_016980	785	17	9149	4.11345	1	0.61436	19.075
KEGG_PATHWAY	mmu00532:Glycosaminoglycan biosynthesis - chondroitin sulfate / dermatan sulfate	6	0.674916	0.0124226	NM_001001566, NM_024256, XM_017314478, NM_080445, NM_146045, NM_028117	455	13	3878	3.93373	0.958211	0.170367	15.0237
INTERPRO	IPR008979:Galactose-binding domain-like	10	1.12486	0.0130817	XM_006504342, NM_008744, XM_011246259, NM_008594, NM_010142, XM_017320176, NM_001163706, XM_011250819, NM_176848, NM_016792	833	46	9892	2.58155	1	0.509131	19.5118
INTERPRO	IPR000555:JAB1/Mov34/MPN/PAD-1	5	0.56243	0.0142167	NM_001166457, NM_012002, NM_010817, NM_025344, NM_080635	833	12	9892	4.94798	1	0.525315	21.0241
GOTERM_MF_DIRECT	GO:0031683~G-protein beta/gamma-subunit complex binding	5	0.56243	0.0149165	NM_019405, NM_007684, NM_010306, XM_006511637, NM_001077507	751	12	8792	4.87794	1	0.491157	21.1101
UP_KEYWORDS	Porin	4	0.449944	0.0150087	NM_001198998, NM_011695, XM_017314500, NM_016871	858	7	10439	6.95238	0.995268	0.0896432	18.7124
GOTERM_BP_DIRECT	GO:0030148~sphingolipid biosynthetic process	6	0.674916	0.0152229	XM_006511400, NM_007853, XM_006508861, XR_382233, NM_027534, NM_138647	785	18	9149	3.88493	1	0.697357	23.9126
INTERPRO	IPR013128:Peptidase C1A, papain	4	0.449944	0.0160369	NM_022325, NM_007798, NM_001168333, NM_009984	833	7	9892	6.7858	1	0.555688	23.3938
INTERPRO	IPR000668:Peptidase C1A, papain C-terminal	4	0.449944	0.0160369	NM_022325, NM_007798, NM_001168333, NM_009984	833	7	9892	6.7858	1	0.555688	23.3938
GOTERM_MF_DIRECT	GO:0015288~porin activity	4	0.449944	0.0166637	NM_001198998, NM_011695, XM_017314500, NM_016871	751	7	8792	6.68975	1	0.514501	23.2891
GOTERM_MF_DIRECT	GO:0042301~phosphate ion binding	4	0.449944	0.0166637	XM_011245151, XM_006502866, XM_006505697, NM_013632	751	7	8792	6.68975	1	0.514501	23.2891
GOTERM_BP_DIRECT	GO:0051683~establishment of Golgi localization	4	0.449944	0.0168733	NM_012030, NM_001243769, XM_011245352, NM_019745	785	7	9149	6.65987	1	0.724471	26.1527
GOTERM_BP_DIRECT	GO:0032940~secretion by cell	4	0.449944	0.0168733	NM_007472, XM_006539989, XM_011250819, NM_001145780	785	7	9149	6.65987	1	0.724471	26.1527
INTERPRO	IPR020846:Major facilitator superfamily domain	10	1.12486	0.0171388	XM_006524772, NM_026740, NM_172659, NM_027122, NR_045537, XR_374107, XM_006504272, NM_134100, XM_006511128, XM_011249322	833	48	9892	2.47399	1	0.567227	24.7957
UP_KEYWORDS	Lyase	15	1.68729	0.0174145	XR_869642, NM_008254, XM_006529743, NM_001159536, XM_006534323, NM_053119, NM_008743, NM_012052, XM_006499926, NM_172733, XM_006537831, XM_006508872, XM_011242126, NM_024495, NM_178413	858	92	10439	1.9837	0.998009	0.101676	21.3906
KEGG_PATHWAY	mmu00531:Glycosaminoglycan degradation	6	0.674916	0.0175032	XM_006504342, NM_029364, XM_006531177, NM_009712, NM_010421, NM_010422	455	14	3878	3.65275	0.988725	0.220558	20.5443
KEGG_PATHWAY	mmu01200:Carbon metabolism	18	2.02475	0.0175267	NM_130884, NM_019879, XR_869642, XM_006540911, NM_029573, NM_053119, XM_006539128, NM_011528, NM_009415, NM_001294269, NM_011506, XM_006511466, NM_001289726, NM_024221, NM_023418, NM_016903, XM_017321481, NM_008323	455	85	3878	1.80489	0.988794	0.210521	20.569
UP_SEQ_FEATURE	sequence variant	25	2.81215	0.0175789	XM_006540603, NM_010380, XM_011247141, XM_006497051, NM_013494, NM_008946, NM_010893, NM_010922, NM_010357, NM_010882, NM_023141, XM_017315666, NM_011292, XM_017317257, NM_010724, XM_006504342, NM_009438, NM_019420, NM_007453, NM_009877, NM_010743, NM_013632, XM_006516925, NM_031201, NM_001077507	852	172	9570	1.63262	1	0.772565	25.8072
GOTERM_MF_DIRECT	GO:0016829~lyase activity	15	1.68729	0.0179118	NM_008254, XM_006529743, NM_001159536, XM_006534323, NM_053119, NM_008743, NM_012052, XM_006499926, NM_172733, XM_006537831, NM_133783, XM_006508872, XM_011242126, NM_024495, NM_178413	751	89	8792	1.9731	1	0.525173	24.8109
GOTERM_MF_DIRECT	GO:0016853~isomerase activity	15	1.68729	0.0179118	NM_026423, NM_008907, NM_001163481, XR_001779561, NM_013902, XM_006539220, NM_009415, NM_144897, XR_384603, NM_133783, NM_023418, NM_031201, NM_010023, NM_008968, NM_011032	751	89	8792	1.9731	1	0.525173	24.8109
UP_SEQ_FEATURE	short sequence motif:Histidine box-1	4	0.449944	0.0186679	XM_006510253, NM_019699, XM_006527248, NM_025436	852	7	9570	6.41851	1	0.776552	27.1794
UP_SEQ_FEATURE	short sequence motif:Histidine box-2	4	0.449944	0.0186679	XM_006510253, NM_019699, XM_006527248, NM_025436	852	7	9570	6.41851	1	0.776552	27.1794
UP_SEQ_FEATURE	short sequence motif:Histidine box-3	4	0.449944	0.0186679	XM_006510253, NM_019699, XM_006527248, NM_025436	852	7	9570	6.41851	1	0.776552	27.1794
GOTERM_MF_DIRECT	GO:0042803~protein homodimerization activity	55	6.18673	0.0187367	XM_006500099, XM_006529487, NM_030004, NM_133667, NM_007926, NM_019745, XR_001779612, XM_006508298, XM_006513877, NM_026452, NM_016807, NM_011577, NM_025962, NM_013819, NM_008143, NM_008990, NM_013711, NM_010206, XM_011249762, NM_010422, XM_006539220, NM_016918, NM_010255, NM_172529, XM_006499306, NM_213614, NM_027091, NM_011034, XM_017315666, NM_011291, XM_006515864, XM_006504491, XM_006501973, …	751	478	8792	1.34705	1	0.526809	25.8012
SMART	SM01198:SM01198	3	0.337458	0.0187965	XM_017320176, NM_001163706, NM_176848	305	4	5214	12.8213	0.981404	0.392318	21.3164
INTERPRO	IPR004000:Actin-related protein	5	0.56243	0.0191934	XM_006526606, NM_016860, NM_019785, NM_009610, NM_007393	833	13	9892	4.56737	1	0.59652	27.3456
UP_KEYWORDS	Cholesterol metabolism	9	1.01237	0.0192429	NM_145360, NM_010941, NM_023556, NM_145502, NM_033218, XM_006518547, NM_028454, NM_134469, XM_006520282	858	42	10439	2.60714	0.99897	0.110044	23.3711
UP_SEQ_FEATURE	metal ion-binding site:Calcium	7	0.787402	0.0197831	NM_008606, XM_006534408, NM_029364, XM_017314800, XM_006531177, NM_009712, XM_006512568	852	25	9570	3.14507	1	0.78058	28.5597
GOTERM_MF_DIRECT	GO:0004553~hydrolase activity, hydrolyzing O-glycosyl compounds	7	0.787402	0.0197885	XM_006504342, XM_006503767, NM_010421, NM_010422, NM_013463, NM_001293672, NM_028803	751	26	8792	3.1519	1	0.53246	27.0461
GOTERM_MF_DIRECT	GO:0008137~NADH dehydrogenase (ubiquinone) activity	7	0.787402	0.0197885	NM_001278415, XM_006527292, NM_026688, NM_024197, NM_029272, NM_001127346, NM_001271443	751	26	8792	3.1519	1	0.53246	27.0461
KEGG_PATHWAY	mmu04612:Antigen processing and presentation	10	1.12486	0.0198513	NM_010380, NM_011189, XR_383146, NM_007798, NM_001025313, XR_001780433, NM_010398, NM_013819, XM_017317257, NM_009984	455	36	3878	2.36752	0.99386	0.22481	22.982
INTERPRO	IPR004434:Isocitrate dehydrogenase NAD-dependent	3	0.337458	0.0200132	NM_130884, NM_029573, NM_008323	833	3	9892	11.8752	1	0.599984	28.3402
INTERPRO	IPR012577:NIPSNAP	3	0.337458	0.0200132	NM_008095, NM_025623, XM_006514577	833	3	9892	11.8752	1	0.599984	28.3402
INTERPRO	IPR001804:Isocitrate and isopropylmalate dehydrogenases family	3	0.337458	0.0200132	NM_130884, NM_029573, NM_008323	833	3	9892	11.8752	1	0.599984	28.3402
INTERPRO	IPR018099:Purine phosphorylase, family 2, conserved site	3	0.337458	0.0200132	XM_011245151, NM_024433, NM_013632	833	3	9892	11.8752	1	0.599984	28.3402
INTERPRO	IPR001925:Porin, eukaryotic type	3	0.337458	0.0200132	NM_001198998, NM_011695, XM_017314500	833	3	9892	11.8752	1	0.599984	28.3402
INTERPRO	IPR000845:Nucleoside phosphorylase domain	3	0.337458	0.0200132	XM_011245151, NM_024433, NM_013632	833	3	9892	11.8752	1	0.599984	28.3402
INTERPRO	IPR001369:PNP/MTAP phosphorylase	3	0.337458	0.0200132	XM_011245151, NM_024433, NM_013632	833	3	9892	11.8752	1	0.599984	28.3402
INTERPRO	IPR024706:Peroxiredoxin, AhpC-type	3	0.337458	0.0200132	NM_011563, NM_011034, NM_007453	833	3	9892	11.8752	1	0.599984	28.3402
GOTERM_MF_DIRECT	GO:0046933~proton-transporting ATP synthase activity, rotational mechanism	5	0.56243	0.0201193	NM_138597, NM_016774, XM_006534254, NM_009725, NM_020615	751	13	8792	4.50271	1	0.525017	27.4335
GOTERM_BP_DIRECT	GO:0006487~protein N-linked glycosylation	7	0.787402	0.0202028	NM_020619, XR_378251, XM_006520842, NM_028428, NM_001310084, NM_007838, NM_146045	785	26	9149	3.13782	1	0.777815	30.4835
GOTERM_MF_DIRECT	GO:0016655~oxidoreductase activity, acting on NAD(P)H, quinone or similar compound as acceptor	3	0.337458	0.0205671	NM_007620, NM_030686, XM_006534029	751	3	8792	11.7071	1	0.520032	27.9551
GOTERM_MF_DIRECT	GO:0000033~alpha-1,3-mannosyltransferase activity	3	0.337458	0.0205671	XR_378251, XM_006538124, XM_017316917	751	3	8792	11.7071	1	0.520032	27.9551
GOTERM_MF_DIRECT	GO:0004449~isocitrate dehydrogenase (NAD+) activity	3	0.337458	0.0205671	NM_130884, NM_029573, NM_008323	751	3	8792	11.7071	1	0.520032	27.9551
GOTERM_BP_DIRECT	GO:0046903~secretion	3	0.337458	0.0207498	XM_006537831, NM_133783, XM_006515864	785	3	9149	11.6548	1	0.777924	31.1716
GOTERM_BP_DIRECT	GO:0018916~nitrobenzene metabolic process	3	0.337458	0.0207498	NM_010360, XM_006501973, NM_008183	785	3	9149	11.6548	1	0.777924	31.1716
GOTERM_BP_DIRECT	GO:0043101~purine-containing compound salvage	3	0.337458	0.0207498	XM_011245151, NM_024433, NM_013632	785	3	9149	11.6548	1	0.777924	31.1716
GOTERM_BP_DIRECT	GO:0070458~cellular detoxification of nitrogen compound	3	0.337458	0.0207498	NM_010360, XM_006501973, NM_008183	785	3	9149	11.6548	1	0.777924	31.1716
BIOCARTA	m_mta3Pathway:Downregulated of MTA-3 in ER-negative Breast Tumors	5	0.56243	0.0208754	NM_013560, NM_011427, XR_869642, NM_001289726, NM_009983	74	13	836	4.34511	0.945595	0.945595	21.9864
SMART	SM00409:IG	12	1.34983	0.021475	NM_011218, NM_008990, NM_010206, NM_026840, XM_006502866, NM_177900, NM_001164563, NM_021424, NM_010743, XM_006539989, XM_017313229, XM_006509222	305	95	5214	2.15938	0.989526	0.397425	23.9875
INTERPRO	IPR009030:Insulin-like growth factor binding protein, N-terminal	11	1.23735	0.0216014	NM_023612, XM_006531810, NM_054042, NM_010142, NM_008344, NM_001310659, XM_011250819, NM_029720, NM_001003817, XM_006515864, NM_153790	833	58	9892	2.25218	1	0.616658	30.2307
UP_KEYWORDS	Lipid degradation	9	1.01237	0.0219964	XM_006518367, NM_026347, NM_133888, NM_007453, NM_021460, NM_010893, NR_028142, NM_023625, XM_006504700	858	43	10439	2.54651	0.999619	0.122982	26.2664
GOTERM_CC_DIRECT	GO:0031966~mitochondrial membrane	14	1.5748	0.0229129	NM_001077529, NM_001033305, NM_016774, NM_025710, NM_026734, XM_011249939, NM_178379, XM_006518504, NM_019752, NM_026688, NM_001171036, NM_025358, NM_001293559, NM_009760	843	82	9743	1.97324	0.999997	0.278837	28.6994
INTERPRO	IPR020902:Actin/actin-like conserved site	4	0.449944	0.0240747	XM_006526606, NM_016860, NM_009610, NM_007393	833	8	9892	5.93758	1	0.645674	33.0818
INTERPRO	IPR004001:Actin, conserved site	4	0.449944	0.0240747	XM_006526606, NM_016860, NM_009610, NM_007393	833	8	9892	5.93758	1	0.645674	33.0818
GOTERM_BP_DIRECT	GO:0008625~extrinsic apoptotic signaling pathway via death domain receptors	7	0.787402	0.0241485	NM_026012, XM_006508761, NM_024179, XM_011247141, XM_011250228, XM_006510026, XM_006501223	785	27	9149	3.02161	1	0.819	35.3055
GOTERM_BP_DIRECT	GO:0032930~positive regulation of superoxide anion generation	4	0.449944	0.0253	NM_001301284, XM_006510026, NM_013541, NM_011577	785	8	9149	5.82739	1	0.825708	36.6521
GOTERM_CC_DIRECT	GO:0000139~Golgi membrane	37	4.16198	0.0255565	XM_006500099, NM_139272, XM_006531051, NM_033218, NM_054098, NM_001243769, NM_001025313, NM_023348, NM_080445, NM_019745, XR_001779612, NM_021538, NM_001313698, NM_019420, NM_133783, XM_006512568, XM_017314478, NM_001013374, NM_028117, NM_025828, NR_027343, XM_006496552, NM_133886, NM_028428, NM_013718, NM_010163, NM_175383, XM_006540896, XM_017317500, NM_024256, XM_006499616, XM_011240194, NM_00…	843	299	9743	1.4302	0.999999	0.299507	31.4634
UP_SEQ_FEATURE	propeptide:Removed in mature form	16	1.79978	0.0258268	NM_015783, NM_011187, NM_008946, NM_001243769, NM_009610, XM_006526682, XM_006529142, NM_007484, NM_001293741, XR_001784693, NM_010724, XM_006526606, NM_017382, NM_011113, XM_006501223, NM_011186	852	98	9570	1.83386	1	0.850415	35.6224
GOTERM_CC_DIRECT	GO:0071541~eukaryotic translation initiation factor 3 complex, eIF3m	4	0.449944	0.0258812	NM_018799, NM_025344, NM_145380, NM_080635	843	8	9743	5.77877	0.999999	0.29655	31.7959
SMART	SM00408:IGc2	9	1.01237	0.0263492	NM_011218, NM_010206, XM_006502866, NM_177900, NM_012043, NM_001164563, NM_021424, NM_010743, XM_017313229	305	62	5214	2.48154	0.99633	0.429221	28.6349
GOTERM_BP_DIRECT	GO:0015012~heparan sulfate proteoglycan biosynthetic process	5	0.56243	0.0267085	NM_024256, XM_006497051, XM_017314478, NM_010163, NM_080445	785	14	9149	4.16242	1	0.8348	38.2633
GOTERM_BP_DIRECT	GO:1902230~negative regulation of intrinsic apoptotic signaling pathway in response to DNA damage	5	0.56243	0.0267085	NM_009429, NM_007722, NM_011427, XM_006509641, XM_006518504	785	14	9149	4.16242	1	0.8348	38.2633
UP_SEQ_FEATURE	region of interest:Connecting peptide	4	0.449944	0.027921	XM_006540603, NM_010380, NM_010398, XM_017317257	852	8	9570	5.6162	1	0.86061	37.9125
UP_SEQ_FEATURE	site:Interaction with phosphoserine on interacting protein	4	0.449944	0.027921	XR_873139, NM_011738, XM_011245352, NM_011739	852	8	9570	5.6162	1	0.86061	37.9125
GOTERM_MF_DIRECT	GO:0004888~transmembrane signaling receptor activity	7	0.787402	0.028011	XM_011244102, NM_054041, XM_011247141, NM_053109, NM_020510, XM_006509222, NM_001003817	751	28	8792	2.92676	1	0.620503	36.1255
UP_KEYWORDS	Glucose metabolism	5	0.56243	0.0296138	NM_024221, NM_133667, XM_006534029, NM_007926, NM_145630	858	15	10439	4.05556	0.999976	0.160084	33.7566
UP_KEYWORDS	Iron transport	5	0.56243	0.0296138	XM_006529845, NM_054098, NM_027399, XM_006516849, XM_006527499	858	15	10439	4.05556	0.999976	0.160084	33.7566
GOTERM_BP_DIRECT	GO:0006955~immune response	11	1.23735	0.030028	NM_026012, NM_010380, NM_001313698, XM_011247141, XM_011250228, XM_006510026, NM_009142, XM_006524033, NM_001168333, NM_011610, XM_017317257	785	60	9149	2.13671	1	0.861868	41.9088
UP_SEQ_FEATURE	active site:Charge relay system	11	1.23735	0.0303951	NM_019752, NM_026512, XM_011238910, NM_021460, NM_031843, NR_003522, XM_011250819, NM_016903, XM_006504700, NM_021456, XM_006518074	852	58	9570	2.13028	1	0.872787	40.5193
GOTERM_BP_DIRECT	GO:0008203~cholesterol metabolic process	10	1.12486	0.0309529	NM_010941, NM_023556, NM_145502, NM_033218, NM_008513, XM_006518547, XM_006497611, NM_028454, NM_134469, XM_006520282	785	52	9149	2.2413	1	0.863852	42.8878
KEGG_PATHWAY	mmu00100:Steroid biosynthesis	6	0.674916	0.0313655	NM_010941, XM_006510253, NM_021460, XM_006518547, NM_025436, NM_028454	455	16	3878	3.19615	0.999695	0.319855	33.9678
UP_KEYWORDS	Chloride channel	4	0.449944	0.0318173	NM_053273, NM_001177770, XM_006504769, NM_013885	858	9	10439	5.40741	0.999989	0.168579	35.7879
UP_KEYWORDS	Heme	9	1.01237	0.031902	XM_006529845, NM_054098, NM_025567, NM_027399, NM_001301284, NM_024442, NM_019720, NM_008968, XM_006496328	858	46	10439	2.38043	0.99999	0.166549	35.8648
GOTERM_CC_DIRECT	GO:0032580~Golgi cisterna membrane	10	1.12486	0.0324832	NM_001001566, XM_006534408, NM_139272, NM_001313698, NM_177897, NM_028428, NM_001163662, XM_006501223, XM_006522216, NM_146045	843	52	9743	2.2226	1	0.351075	38.2396
GOTERM_MF_DIRECT	GO:0050839~cell adhesion molecule binding	7	0.787402	0.0328568	NM_008990, NM_010206, NM_013494, NM_021424, NM_007596, XM_006500958, NM_016807	751	29	8792	2.82584	1	0.667585	40.9687
UP_SEQ_FEATURE	binding site:NAD	7	0.787402	0.0335381	NM_010941, NM_133943, NM_030004, NR_002890, NM_001289726, NM_001316322, NM_145567	852	28	9570	2.8081	1	0.88821	43.6825
GOTERM_BP_DIRECT	GO:0000302~response to reactive oxygen species	5	0.56243	0.0340147	NM_008985, NM_011034, NM_007453, NM_013541, NM_011435	785	15	9149	3.88493	1	0.882911	46.0186
GOTERM_CC_DIRECT	GO:0043231~intracellular membrane-bounded organelle	57	6.4117	0.0341761	NM_024206, NM_007620, XM_006510253, XM_006497611, XM_017312985, NM_133943, XM_011248817, NM_022325, NM_030686, NM_176848, NM_011399, NM_019780, NM_007722, NM_001285412, NM_031843, NM_011404, NM_172529, NM_019781, NM_133807, NM_024495, XM_006527499, NM_010941, NM_026330, NM_033218, NM_027091, XM_006511222, NM_001177770, XM_006502866, XR_001779561, NM_028454, NM_138647, NM_010046, XM_006504342, NM_…	843	509	9743	1.29426	1	0.359035	39.798
GOTERM_MF_DIRECT	GO:0051920~peroxiredoxin activity	4	0.449944	0.0351551	NM_011563, NM_011034, NM_007452, NM_007453	751	9	8792	5.20314	1	0.68074	43.1436
GOTERM_BP_DIRECT	GO:0002181~cytoplasmic translation	6	0.674916	0.0352121	NM_012053, NM_009080, XM_006518080, NM_011292, NM_011291, NM_011290	785	22	9149	3.17858	1	0.886088	47.1984
GOTERM_BP_DIRECT	GO:0042744~hydrogen peroxide catabolic process	4	0.449944	0.0355756	NM_011563, NM_011034, NM_007452, NM_007453	785	9	9149	5.1799	1	0.883217	47.5516
GOTERM_CC_DIRECT	GO:0005765~lysosomal membrane	25	2.81215	0.0357274	XM_006533897, NM_010312, NM_025494, NM_152808, NM_053177, XM_017315666, NM_023721, XM_006504700, NM_175675, XR_001779612, XM_017320095, XM_006497611, XM_006510796, NM_013477, XM_006500958, NM_023596, XM_006501223, XM_017321919, NR_045537, NM_010893, NM_010306, NM_001017959, XR_374107, NM_007510, XM_006511128	843	189	9743	1.52877	1	0.365403	41.1937
UP_SEQ_FEATURE	cross-link:Glycyl lysine isopeptide (Lys-Gly) (interchain with G-Cter in ubiquitin)	20	2.24972	0.0362246	NM_008947, NM_019879, NM_010439, NM_008907, NM_011965, NM_018799, XR_869917, XM_889722, XM_006527313, NM_052835, XM_006506486, NM_012052, NM_007450, NM_010817, NM_001310583, XR_001784111, NM_001171036, XM_006504280, NM_001033865, NM_001077507	852	138	9570	1.62788	1	0.897935	46.2602
GOTERM_CC_DIRECT	GO:0005869~dynactin complex	4	0.449944	0.0363722	NM_001190453, NM_016860, NM_019785, NM_016890	843	9	9743	5.13668	1	0.364177	41.765
GOTERM_CC_DIRECT	GO:0034707~chloride channel complex	4	0.449944	0.0363722	NM_053273, NM_001177770, XM_006504769, NM_013885	843	9	9743	5.13668	1	0.364177	41.765
INTERPRO	IPR011008:Dimeric alpha-beta barrel	3	0.337458	0.0378034	NM_008095, NM_025623, XM_006514577	833	4	9892	8.90636	1	0.796576	47.0186
INTERPRO	IPR003081:Glutathione S-transferase, Mu class	3	0.337458	0.0378034	NM_010360, XM_006501973, NM_008183	833	4	9892	8.90636	1	0.796576	47.0186
INTERPRO	IPR012678:Ribosomal protein L23/L15e core domain	3	0.337458	0.0378034	XM_006518733, XM_006518080, NM_207523	833	4	9892	8.90636	1	0.796576	47.0186
INTERPRO	IPR024969:Rpn11/EIF3F C-terminal domain	3	0.337458	0.0378034	NM_012002, NM_010817, NM_025344	833	4	9892	8.90636	1	0.796576	47.0186
INTERPRO	IPR007397:F-box associated (FBA) domain	3	0.337458	0.0378034	XM_017320176, NM_001163706, NM_176848	833	4	9892	8.90636	1	0.796576	47.0186
INTERPRO	IPR002942:RNA-binding S4 domain	3	0.337458	0.0378034	NR_038046, XR_391108, XM_011247553	833	4	9892	8.90636	1	0.796576	47.0186
INTERPRO	IPR005811:ATP-citrate lyase/succinyl-CoA ligase	3	0.337458	0.0378034	NM_019879, NM_011506, XM_017321481	833	4	9892	8.90636	1	0.796576	47.0186
INTERPRO	IPR016102:Succinyl-CoA synthetase-like	3	0.337458	0.0378034	NM_019879, NM_011506, XM_017321481	833	4	9892	8.90636	1	0.796576	47.0186
UP_KEYWORDS	Cleavage on pair of basic residues	11	1.23735	0.0380955	XM_017321919, XR_001784693, NM_008606, NM_013494, NM_010729, NM_009614, NM_011577, XM_011250819, XM_006501223, NM_001077507, NR_045485	858	65	10439	2.05897	0.999999	0.193325	41.2633
GOTERM_BP_DIRECT	GO:0098609~cell-cell adhesion	22	2.47469	0.0382165	XM_006521264, NM_001289709, NM_011034, XR_869642, NM_008946, XM_017318923, NM_007599, XM_017317500, NM_207176, NM_007630, NM_001037761, NM_026029, NM_007453, XM_006506038, XM_006518080, XM_006508050, NM_178598, NM_011876, NM_025974, XM_011245352, XM_006531645, NM_133807	785	163	9149	1.57304	1	0.895738	50.0523
GOTERM_CC_DIRECT	GO:0005777~peroxisome	15	1.68729	0.0386166	NM_145360, NM_001289591, NM_008254, XM_017316343, XM_006540911, NM_030686, NM_134469, XM_006527313, XR_001780436, NM_011399, NM_023556, NM_010726, NM_019781, NM_001042407, XM_006508866	843	97	9743	1.78725	1	0.375542	43.7134
GOTERM_MF_DIRECT	GO:0005229~intracellular calcium activated chloride channel activity	3	0.337458	0.038818	XM_006509686, XM_006504769, NM_133979	751	4	8792	8.78029	1	0.705838	46.4553
GOTERM_MF_DIRECT	GO:0052851~ferric-chelate reductase (NADPH) activity	3	0.337458	0.038818	XM_006529845, NM_054098, NM_027399	751	4	8792	8.78029	1	0.705838	46.4553
GOTERM_MF_DIRECT	GO:0008308~voltage-gated anion channel activity	3	0.337458	0.038818	NM_001198998, NM_011695, XM_017314500	751	4	8792	8.78029	1	0.705838	46.4553
GOTERM_MF_DIRECT	GO:0004427~inorganic diphosphatase activity	3	0.337458	0.038818	XM_006508298, NM_026438, XM_006502217	751	4	8792	8.78029	1	0.705838	46.4553
GOTERM_MF_DIRECT	GO:0030984~kininogen binding	3	0.337458	0.038818	NM_007798, NM_009984, NM_007573	751	4	8792	8.78029	1	0.705838	46.4553
GOTERM_MF_DIRECT	GO:0008823~cupric reductase activity	3	0.337458	0.038818	XM_006529845, NM_054098, NM_027399	751	4	8792	8.78029	1	0.705838	46.4553
GOTERM_BP_DIRECT	GO:0097461~ferric iron import into cell	3	0.337458	0.039152	XM_006529845, NM_054098, NM_027399	785	4	9149	8.74108	1	0.896588	50.9107
GOTERM_BP_DIRECT	GO:0006104~succinyl-CoA metabolic process	3	0.337458	0.039152	NM_019879, NM_011506, XM_017321481	785	4	9149	8.74108	1	0.896588	50.9107
UP_SEQ_FEATURE	domain:Ig-like C1-type	4	0.449944	0.0391643	NM_010380, NM_001025313, NM_010398, XM_017317257	852	9	9570	4.99218	1	0.907712	48.9535
GOTERM_BP_DIRECT	GO:0016042~lipid catabolic process	9	1.01237	0.0396831	XM_006518367, NM_026347, NM_133888, NM_007453, NM_021460, NM_010893, NR_028142, NM_023625, XM_006504700	785	46	9149	2.28028	1	0.894969	51.3919
INTERPRO	IPR014722:Ribosomal protein L2 domain 2	5	0.56243	0.0399477	NR_110499, NM_012053, NM_009080, NM_025974, NM_011290	833	16	9892	3.71098	1	0.805345	48.9317
PIR_SUPERFAMILY	PIRSF000239:peroxiredoxin, AhpC type	3	0.337458	0.0401609	NM_011563, NM_011034, NM_007453	130	3	1066	8.2	0.992067	0.992067	37.4435
BIOCARTA	m_ctlPathway:CTL mediated immune response against target cells	3	0.337458	0.0402103	NM_010380, XM_011247141, XM_017317257	74	4	836	8.47297	0.99653	0.941095	38.3083
GOTERM_MF_DIRECT	GO:0052689~carboxylic ester hydrolase activity	6	0.674916	0.0412236	XM_006518367, XM_011238910, NM_001313718, NR_003522, NM_016903, NM_021456	751	23	8792	3.05401	1	0.716812	48.5309
GOTERM_MF_DIRECT	GO:0051536~iron-sulfur cluster binding	10	1.12486	0.0415737	XM_006539128, NM_001278415, NM_008743, XM_006506420, NM_024471, NM_029272, NM_025710, NM_023140, NM_001271443, XM_006516363	751	55	8792	2.12856	1	0.709212	48.8266
GOTERM_MF_DIRECT	GO:0008375~acetylglucosaminyltransferase activity	5	0.56243	0.0417589	NM_001289560, NM_010421, NM_010422, XM_017314478, NM_010163	751	16	8792	3.65846	1	0.700408	48.9824
GOTERM_MF_DIRECT	GO:0016209~antioxidant activity	5	0.56243	0.0417589	NM_011563, NM_011034, NM_007452, NM_007453, NM_011435	751	16	8792	3.65846	1	0.700408	48.9824
UP_SEQ_FEATURE	short sequence motif:Cell attachment site	8	0.899888	0.0418356	NM_001204203, NM_008744, NM_008594, NM_001310659, NM_011577, XM_011248901, XM_011250819, XM_006515864	852	37	9570	2.42863	1	0.91465	51.2902
UP_SEQ_FEATURE	site:Critical for catalysis	3	0.337458	0.0419729	XM_006540911, NM_029573, NM_008323	852	4	9570	8.4243	1	0.90809	51.4077
UP_SEQ_FEATURE	chain:40S ribosomal protein S15a	3	0.337458	0.0419729	NR_029471, NM_170669, XR_880510	852	4	9570	8.4243	1	0.90809	51.4077
UP_SEQ_FEATURE	domain:FBA	3	0.337458	0.0419729	XM_017320176, NM_001163706, NM_176848	852	4	9570	8.4243	1	0.90809	51.4077
GOTERM_BP_DIRECT	GO:0009116~nucleoside metabolic process	5	0.56243	0.0423675	XM_011245151, NM_024433, XM_006500707, NM_013632, NM_013556	785	16	9149	3.64212	1	0.905684	53.7565
SMART	SM00730:PSN	3	0.337458	0.0434737	XR_001779612, XM_017315666, NM_011183	305	6	5214	8.54754	0.999912	0.571958	42.9673
GOTERM_CC_DIRECT	GO:0005753~mitochondrial proton-transporting ATP synthase complex	5	0.56243	0.0435233	NM_138597, NM_016774, XM_006534254, NM_009725, NM_020615	843	16	9743	3.61173	1	0.405914	47.7633
SMART	SM00367:LRR_CC	4	0.449944	0.0442374	NM_001285980, NM_013909, XR_379879, XM_006507047	305	14	5214	4.88431	0.999925	0.546972	43.54
GOTERM_CC_DIRECT	GO:0042470~melanosome	13	1.46232	0.0446569	NM_133933, NM_001285412, NM_011034, NM_013515, NM_007798, NM_009983, XM_006510796, NM_016807, XM_006504280, XM_011245352, NM_011032, NM_011340, NM_007599	843	81	9743	1.85491	1	0.407539	48.6595
INTERPRO	IPR024607:Sulfatase, conserved site	4	0.449944	0.0454576	NM_029364, XM_017314800, XM_006531177, NM_009712	833	10	9892	4.75006	1	0.837276	53.5541
GOTERM_CC_DIRECT	GO:0005811~lipid particle	9	1.01237	0.0463179	NM_010941, XM_006518367, NM_001313698, XM_006531051, NM_175451, NM_001289726, XM_006510796, NR_028142, XM_006520282	843	47	9743	2.21314	1	0.412759	49.9469
GOTERM_CC_DIRECT	GO:1903561~extracellular vesicle	7	0.787402	0.0465614	NM_007620, XM_006531810, NM_133859, NM_008594, NM_016807, NM_009001, XM_006511637	843	31	9743	2.60977	1	0.408138	50.1331
GOTERM_MF_DIRECT	GO:0005031~tumor necrosis factor-activated receptor activity	4	0.449944	0.047109	NM_026012, XM_011247141, XM_011250228, NM_011610	751	10	8792	4.68282	1	0.734374	53.2958
GOTERM_MF_DIRECT	GO:0042605~peptide antigen binding	4	0.449944	0.047109	NM_010380, NM_010398, NM_013819, XM_017317257	751	10	8792	4.68282	1	0.734374	53.2958
GOTERM_MF_DIRECT	GO:0070180~large ribosomal subunit rRNA binding	4	0.449944	0.047109	NM_009078, NM_001290810, XM_006525996, NM_207523	751	10	8792	4.68282	1	0.734374	53.2958
UP_KEYWORDS	Lectin	8	0.899888	0.0473096	NM_054042, NM_139272, NM_053109, NM_009131, NM_176848, NM_001145953, NM_001013374, NM_025828	858	41	10439	2.37398	1	0.231987	48.5196
UP_SEQ_FEATURE	metal ion-binding site:Iron (heme axial ligand)	8	0.899888	0.0475073	XM_006529845, NM_054098, NM_025567, NM_027399, NM_001301284, NM_019720, NM_008968, XM_006496328	852	38	9570	2.36471	1	0.927346	55.9223
GOTERM_BP_DIRECT	GO:0006120~mitochondrial electron transport, NADH to ubiquinone	4	0.449944	0.0476581	NM_001278415, XM_006527292, NM_026452, NM_024197	785	10	9149	4.66191	1	0.926541	58.1026
GOTERM_BP_DIRECT	GO:0006105~succinate metabolic process	4	0.449944	0.0476581	XM_006539128, NM_019879, NM_011506, XM_017321481	785	10	9149	4.66191	1	0.926541	58.1026
GOTERM_CC_DIRECT	GO:0005750~mitochondrial respiratory chain complex III	4	0.449944	0.048698	NM_028431, NM_025567, NM_025710, NM_025407	843	10	9743	4.62301	1	0.416315	51.7393
GOTERM_CC_DIRECT	GO:0046930~pore complex	4	0.449944	0.048698	NM_001198998, NM_011695, XM_017314500, NM_016871	843	10	9743	4.62301	1	0.416315	51.7393
GOTERM_MF_DIRECT	GO:0008144~drug binding	8	0.899888	0.0500519	NM_001077529, NM_138597, NM_008033, XM_011249762, XM_011245151, NM_013541, NM_010357, NM_013632	751	40	8792	2.34141	1	0.746532	55.5204
GOTERM_CC_DIRECT	GO:0005761~mitochondrial ribosome	6	0.674916	0.0509122	NM_198831, NM_025500, NM_010922, XM_006501865, NM_024177, NM_029017	843	24	9743	2.88938	1	0.424598	53.3528
GOTERM_BP_DIRECT	GO:0051384~response to glucocorticoid	7	0.787402	0.0514714	XM_011247141, XM_006515045, XM_011249762, NM_010439, NM_001310659, NM_001290817, NM_009984	785	32	9149	2.54948	1	0.937415	60.9928
KEGG_PATHWAY	mmu00600:Sphingolipid metabolism	9	1.01237	0.0522216	XM_017312528, NM_007853, NM_010893, XM_006508861, NM_013463, XR_382233, NM_027534, NM_138647, NM_011421	455	36	3878	2.13077	0.999999	0.461644	50.2671
UP_SEQ_FEATURE	metal ion-binding site:Calcium; via 3-oxoalanine	4	0.449944	0.0523379	NM_029364, XM_017314800, XM_006531177, NM_009712	852	10	9570	4.49296	1	0.939521	59.5374
GOTERM_BP_DIRECT	GO:0006364~rRNA processing	17	1.91226	0.053127	NM_009080, NM_025390, NM_011300, XM_011239877, NM_028632, XM_006523220, NM_011291, NM_016980, NM_001081188, NM_009877, XM_006518733, NM_023133, NM_001290810, NM_027148, NM_025974, NM_009096, NM_021552	785	121	9149	1.63745	1	0.939724	62.1881
GOTERM_CC_DIRECT	GO:0022624~proteasome accessory complex	5	0.56243	0.053151	NM_008947, NM_009439, NM_026545, NM_178616, NM_025550	843	17	9743	3.39927	1	0.432643	54.9331
GOTERM_MF_DIRECT	GO:0001948~glycoprotein binding	9	1.01237	0.053629	XM_006526387, XM_006515045, NM_010206, NM_016807, NM_001163706, NM_011577, NM_176848, NM_001003817, NM_025828	751	49	8792	2.15028	1	0.761786	58.0907
INTERPRO	IPR016187:C-type lectin fold	6	0.674916	0.0538416	NM_054042, NM_053109, NM_177900, NM_009131, NM_009398, XM_006504491	833	25	9892	2.85004	1	0.877742	59.8402
KEGG_PATHWAY	mmu04932:Non-alcoholic fatty liver disease (NAFLD)	21	2.3622	0.054311	XM_011247141, NM_001033305, XM_006527292, XM_011245520, NM_001243769, NM_030087, NM_025710, NM_027244, NM_001271443, NM_025407, NM_001278415, XM_006539128, NM_028177, NM_019435, NM_026688, NM_025567, NM_024197, NM_029272, NM_011577, NM_025358, NM_001293559	455	118	3878	1.51682	0.999999	0.460269	51.6762
UP_KEYWORDS	Amino-acid transport	5	0.56243	0.0546181	XM_017320095, NM_011404, XM_006530877, NM_008135, XM_006511128	858	18	10439	3.37963	1	0.260111	53.6742
UP_KEYWORDS	Serine esterase	4	0.449944	0.0552709	NM_001313718, NR_003522, NM_016903, NM_021456	858	11	10439	4.42424	1	0.259485	54.1106
UP_KEYWORDS	Prostaglandin metabolism	3	0.337458	0.056957	NM_133783, XR_001779561, NM_008968	858	5	10439	7.3	1	0.263091	55.22
UP_KEYWORDS	MHC I	3	0.337458	0.056957	NM_010380, NM_010398, XM_017317257	858	5	10439	7.3	1	0.263091	55.22
UP_KEYWORDS	Prostaglandin biosynthesis	3	0.337458	0.056957	NM_133783, XR_001779561, NM_008968	858	5	10439	7.3	1	0.263091	55.22
KEGG_PATHWAY	mmu00510:N-Glycan biosynthesis	10	1.12486	0.0571154	NM_020619, XR_378251, NM_133933, XM_006538124, XM_006520842, XM_006512568, NM_001310084, NM_007838, XM_017316916, XM_017316917	455	43	3878	1.98211	1	0.463356	53.5096
GOTERM_BP_DIRECT	GO:0006006~glucose metabolic process	8	0.899888	0.057266	NM_009415, XR_374107, NM_024221, NM_001289726, NM_133667, XM_006534029, NM_007926, NM_145630	785	41	9149	2.2741	1	0.949108	65.027
SMART	SM00101:14_3_3	3	0.337458	0.0585587	NM_011738, XM_011245352, NM_011739	305	7	5214	7.32646	0.999997	0.622723	53.3445
UP_KEYWORDS	Ion channel	11	1.23735	0.0586508	NM_134142, XM_006532083, XM_006533119, NM_008423, NM_053273, NM_001177770, XM_006504769, NM_013885, NM_053177, XM_006513468, NM_198167	858	70	10439	1.9119	1	0.266618	56.3094
INTERPRO	IPR000917:Sulfatase	4	0.449944	0.0587006	NM_029364, XM_017314800, XM_006531177, NM_009712	833	11	9892	4.31824	1	0.893188	63.108
GOTERM_CC_DIRECT	GO:0005887~integral component of plasma membrane	34	3.82452	0.0588885	XM_006529845, XM_011247141, NM_027122, NM_172659, NM_054098, NM_001025313, NM_008881, NM_010331, XM_011249322, NR_121629, XM_011246100, NM_001313698, NM_013515, NM_010142, NM_025828, XM_006524772, XM_011246259, NM_008990, NM_001271432, NM_033581, NM_011610, NM_026012, NM_007472, XM_011250228, NM_053109, XR_374107, NM_011113, NM_027399, NM_021424, XM_006508537, NM_011404, NM_008135, XM_006522216, …	843	289	9743	1.35971	1	0.461073	58.7583
INTERPRO	IPR013130:Ferric reductase transmembrane component-like domain	3	0.337458	0.0595326	XM_006529845, NM_054098, NM_027399	833	5	9892	7.12509	1	0.89043	63.6418
INTERPRO	IPR010448:Torsin	3	0.337458	0.0595326	NM_146115, NM_023141, NR_045485	833	5	9892	7.12509	1	0.89043	63.6418
INTERPRO	IPR001270:Chaperonin ClpA/B	3	0.337458	0.0595326	NM_146115, NM_023141, NR_045485	833	5	9892	7.12509	1	0.89043	63.6418
INTERPRO	IPR025661:Cysteine peptidase, asparagine active site	3	0.337458	0.0595326	NM_022325, NM_007798, NM_009984	833	5	9892	7.12509	1	0.89043	63.6418
UP_KEYWORDS	Receptor	37	4.16198	0.0596739	XM_006540603, NM_008985, XM_011247141, NM_011171, XM_006502866, NM_008513, XM_006526682, NM_020510, NM_010511, XM_006539989, XM_011246100, NM_010142, XM_006506038, XM_006509541, NM_010743, NM_009775, XM_006501223, XM_011244102, XM_011246259, NM_008990, NM_010206, XM_006519358, XM_006509222, NM_011610, NM_001003817, NM_153790, NM_011218, NM_054041, XM_011250228, NM_007722, XM_017315865, NM_053109,…	858	338	10439	1.33185	1	0.267403	56.9555
UP_KEYWORDS	Iron-sulfur	9	1.01237	0.0599568	XM_006539128, NM_001278415, NM_008743, NM_024471, NM_029272, NM_025710, NM_023140, NM_001271443, XM_006516363	858	52	10439	2.10577	1	0.265288	57.1325
GOTERM_CC_DIRECT	GO:0044297~cell body	11	1.23735	0.0607131	NM_010313, XM_006532083, XM_006526606, NM_010312, NM_144897, XM_011239877, NM_009610, NM_009096, NM_008143, NM_010362, XM_006511637	843	67	9743	1.89751	1	0.465457	59.9099
GOTERM_MF_DIRECT	GO:0004190~aspartic-type endopeptidase activity	4	0.449944	0.0607803	XR_001779612, NM_009983, XM_017315666, NM_011183	751	11	8792	4.25711	1	0.796106	62.8177
GOTERM_MF_DIRECT	GO:0008484~sulfuric ester hydrolase activity	4	0.449944	0.0607803	NM_029364, XM_017314800, XM_006531177, NM_009712	751	11	8792	4.25711	1	0.796106	62.8177
GOTERM_MF_DIRECT	GO:0005506~iron ion binding	10	1.12486	0.0608757	XM_006506420, NM_025402, XM_006510253, XM_017321394, NM_025436, NM_024442, NM_023154, NM_008968, XM_011241831, XM_006496328	751	59	8792	1.98425	1	0.788369	62.8772
GOTERM_MF_DIRECT	GO:0017110~nucleoside-diphosphatase activity	3	0.337458	0.0610813	XM_006534408, NM_016918, XM_006498644	751	5	8792	7.02423	1	0.781358	63.0053
GOTERM_MF_DIRECT	GO:0008379~thioredoxin peroxidase activity	3	0.337458	0.0610813	NM_011563, NM_011034, NM_007452	751	5	8792	7.02423	1	0.781358	63.0053
GOTERM_MF_DIRECT	GO:0004784~superoxide dismutase activity	3	0.337458	0.0610813	NM_008706, NM_011435, XM_006531645	751	5	8792	7.02423	1	0.781358	63.0053
GOTERM_BP_DIRECT	GO:0002474~antigen processing and presentation of peptide antigen via MHC class I	4	0.449944	0.0614706	NM_010380, NM_010398, NM_013819, XM_017317257	785	11	9149	4.2381	1	0.956956	67.704
GOTERM_BP_DIRECT	GO:0006689~ganglioside catabolic process	3	0.337458	0.0615901	NM_010421, NM_010893, NM_010422	785	5	9149	6.99287	1	0.95475	67.7772
GOTERM_BP_DIRECT	GO:0052548~regulation of endopeptidase activity	3	0.337458	0.0615901	NM_010724, NM_001310596, XM_011250819	785	5	9149	6.99287	1	0.95475	67.7772
GOTERM_BP_DIRECT	GO:0044070~regulation of anion transport	3	0.337458	0.0615901	NM_001198998, NM_011695, XM_017314500	785	5	9149	6.99287	1	0.95475	67.7772
GOTERM_BP_DIRECT	GO:0009235~cobalamin metabolic process	3	0.337458	0.0615901	NM_025962, XM_006497597, XR_001780436	785	5	9149	6.99287	1	0.95475	67.7772
GOTERM_BP_DIRECT	GO:0009313~oligosaccharide catabolic process	3	0.337458	0.0615901	NM_010893, NM_010422, NM_001293672	785	5	9149	6.99287	1	0.95475	67.7772
GOTERM_BP_DIRECT	GO:0006924~activation-induced cell death of T cells	3	0.337458	0.0615901	XM_011247141, XM_011239877, NM_009096	785	5	9149	6.99287	1	0.95475	67.7772
GOTERM_BP_DIRECT	GO:0019509~L-methionine biosynthetic process from methylthioadenosine	3	0.337458	0.0615901	NM_026423, XM_006499926, NM_024433	785	5	9149	6.99287	1	0.95475	67.7772
GOTERM_BP_DIRECT	GO:0019915~lipid storage	5	0.56243	0.0622118	NM_010046, XM_006518367, NM_010421, NM_010422, NR_028142	785	18	9149	3.23744	1	0.953716	68.1554
GOTERM_BP_DIRECT	GO:0042274~ribosomal small subunit biogenesis	5	0.56243	0.0622118	NM_023133, XM_006518733, XM_011239877, NM_011300, NM_009096	785	18	9149	3.23744	1	0.953716	68.1554
GOTERM_BP_DIRECT	GO:0032981~mitochondrial respiratory chain complex I assembly	5	0.56243	0.0622118	XM_006538358, NM_029272, NM_001271443, NM_023247, XM_006516363	785	18	9149	3.23744	1	0.953716	68.1554
GOTERM_BP_DIRECT	GO:2001244~positive regulation of intrinsic apoptotic signaling pathway	5	0.56243	0.0622118	XM_011239518, NM_001313698, NM_012030, NM_008143, XM_006518504	785	18	9149	3.23744	1	0.953716	68.1554
GOTERM_BP_DIRECT	GO:0046513~ceramide biosynthetic process	5	0.56243	0.0622118	NM_007853, XM_006508861, XR_382233, NM_138647, NM_011421	785	18	9149	3.23744	1	0.953716	68.1554
KEGG_PATHWAY	mmu00590:Arachidonic acid metabolism	6	0.674916	0.0623289	NM_007620, NM_007621, NM_173047, NM_133783, XR_001779561, NM_008968	455	19	3878	2.6915	1	0.479964	56.7483
GOTERM_MF_DIRECT	GO:0009055~electron carrier activity	8	0.899888	0.0626058	XM_006539128, NM_145615, NM_025567, NM_001301284, NM_026695, NM_133783, NM_001127346, NM_023140	751	42	8792	2.22992	1	0.781809	63.9417
GOTERM_CC_DIRECT	GO:0031672~A band	4	0.449944	0.0627772	XM_006518080, XM_006525996, NM_011291, NM_011290	843	11	9743	4.20274	1	0.470999	61.1765
BIOCARTA	m_th1th2Pathway:Th1/Th2 Differentiation	3	0.337458	0.0632646	NM_021424, XM_006510026, NM_010511	74	5	836	6.77838	0.999879	0.950526	53.6603
UP_KEYWORDS	Transducer	11	1.23735	0.0634881	NM_010313, XM_011244102, NM_007722, NM_010312, XM_006506038, XM_006508537, NM_020510, XM_006509222, NM_010306, XM_006511637, NM_001077507	858	71	10439	1.88498	1	0.275663	59.2868
UP_SEQ_FEATURE	domain:Ferric oxidoreductase	3	0.337458	0.0658815	XM_006529845, NM_054098, NM_027399	852	5	9570	6.73944	1	0.96822	68.2434
GOTERM_CC_DIRECT	GO:0008021~synaptic vesicle	11	1.23735	0.0659387	NM_213614, XM_006534953, NM_008985, NM_001198998, NM_011695, XM_017314500, XR_374107, NM_013477, NM_010261, NM_009001, NR_121629	843	68	9743	1.8696	1	0.482216	63.0445
GOTERM_BP_DIRECT	GO:0021762~substantia nigra development	6	0.674916	0.0664116	NM_026688, NM_001243769, NM_009725, NM_011738, NM_011739, NM_007393	785	26	9149	2.68956	1	0.960482	70.6027
UP_SEQ_FEATURE	domain:MPN	4	0.449944	0.0673441	NM_012002, NM_010817, NM_025344, NM_080635	852	11	9570	4.08451	1	0.967432	69.0701
SMART	SM00219:TyrKc	6	0.674916	0.0675712	XM_011246259, NM_010206, NM_010142, XM_006539989, NM_001003817, XM_011249939	305	38	5214	2.69922	1	0.649865	58.6836
INTERPRO	IPR013781:Glycoside hydrolase, catalytic domain	5	0.56243	0.0697175	XM_006504342, NM_010421, NM_010422, NM_001293672, NM_028803	833	19	9892	3.12504	1	0.921005	69.6155
GOTERM_CC_DIRECT	GO:0005793~endoplasmic reticulum-Golgi intermediate compartment	10	1.12486	0.0710253	NM_029887, NM_023160, NM_010439, NM_029572, XM_006512568, NM_001163662, NM_011032, NM_001013374, NM_025828, NM_001111044	843	60	9743	1.92626	1	0.502734	65.8751
INTERPRO	IPR017853:Glycoside hydrolase, superfamily	6	0.674916	0.0713251	XM_006504342, NM_010421, NM_010422, NM_013463, NM_001293672, NM_028803	833	27	9892	2.63892	1	0.920797	70.4696
GOTERM_MF_DIRECT	GO:0046961~proton-transporting ATPase activity, rotational mechanism	5	0.56243	0.0726812	NM_016774, NM_025494, NM_013477, NM_007510, NM_020615	751	19	8792	3.0808	1	0.823694	69.5941
GOTERM_BP_DIRECT	GO:0015986~ATP synthesis coupled proton transport	5	0.56243	0.0736718	NM_138597, NM_016774, XM_006534254, NM_009725, NM_020615	785	19	9149	3.06705	1	0.970902	74.4198
GOTERM_MF_DIRECT	GO:0016705~oxidoreductase activity, acting on paired donors, with incorporation or reduction of molecular oxygen	6	0.674916	0.0748356	NM_025402, XM_017321394, NM_024442, NM_008968, XM_011241831, XM_006496328	751	27	8792	2.60157	1	0.825942	70.6896
SMART	SM00261:FU	3	0.337458	0.075137	XM_011250819, NM_029720, NM_001003817	305	8	5214	6.41066	1	0.66497	62.7248
UP_KEYWORDS	Glycolysis	5	0.56243	0.0760201	NM_009415, XR_869642, XM_006511466, NM_001289726, NM_023418	858	20	10439	3.04167	1	0.318467	66.1483
UP_KEYWORDS	Sugar transport	5	0.56243	0.0760201	NM_016752, NM_172659, XR_374107, NM_001083937, NM_177815	858	20	10439	3.04167	1	0.318467	66.1483
GOTERM_BP_DIRECT	GO:0006801~superoxide metabolic process	4	0.449944	0.0769097	NM_008706, NM_001301284, NM_011435, XM_006531645	785	12	9149	3.88493	1	0.973676	75.9668
GOTERM_MF_DIRECT	GO:0020037~heme binding	8	0.899888	0.0769139	NM_011034, NM_025567, XM_006496552, NM_001301284, NM_133783, NM_024442, NM_008968, XM_006496328	751	44	8792	2.12856	1	0.827773	71.7114
KEGG_PATHWAY	mmu00520:Amino sugar and nucleotide sugar metabolism	9	1.01237	0.0780417	NM_016905, NM_010421, XR_868296, NM_010422, XM_006539220, NM_031201, NM_053179, XM_006520282, NM_028057	455	39	3878	1.96686	1	0.547877	65.2927
GOTERM_CC_DIRECT	GO:0005797~Golgi medial cisterna	4	0.449944	0.0785015	NM_010380, NR_027343, NM_080445, XM_017317257	843	12	9743	3.85251	1	0.533322	69.6709
GOTERM_CC_DIRECT	GO:0005578~proteinaceous extracellular matrix	16	1.79978	0.0786147	XM_006531810, NM_008606, XM_011250256, XM_006529142, NM_001290817, NM_001145953, XM_006515864, NM_008744, XR_001784693, NM_010729, NM_177900, NM_010743, XM_006510796, XM_006527758, XM_011248901, NM_011577	843	117	9743	1.58052	1	0.527888	69.7252
UP_KEYWORDS	Golgi apparatus	56	6.29921	0.0822161	XM_006500099, NM_139272, NM_007480, XM_011250819, NM_080445, NM_007926, NM_019745, XR_001779612, NM_021538, NM_019420, NM_027307, NM_001013374, NM_028117, NM_025828, XM_011238687, XM_017317374, NM_133886, NM_028428, NM_013718, NM_010261, NM_001163662, NM_146045, NM_001293741, NM_001285412, NM_024256, NM_001033537, NM_001083937, NM_172529, NM_026111, NM_025337, NM_033218, XM_006531051, NM_054098, …	858	557	10439	1.22322	1	0.336626	69.1292
UP_KEYWORDS	Myristate	15	1.68729	0.0831314	NM_008947, NM_007480, NM_001253714, NR_027343, NM_025351, NM_007853, XR_386014, NM_001277898, XM_006518080, XM_006520282, XM_011249939, NM_010306, XM_006511637, NM_009098, XM_006532191	858	114	10439	1.60088	1	0.33612	69.5483
GOTERM_CC_DIRECT	GO:0005741~mitochondrial outer membrane	16	1.79978	0.0832485	NM_001289591, NM_001198998, XM_006496552, NM_001161824, NM_012037, XM_006523347, XR_001778012, XM_017314500, NM_011695, NM_001033202, NM_007450, XM_017319137, NM_009775, NM_016871, XM_006520282, NM_009760	843	118	9743	1.56712	1	0.543284	71.8728
GOTERM_CC_DIRECT	GO:0005794~Golgi apparatus	85	9.5613	0.0843764	XM_006500099, NM_139272, NM_007480, NM_030004, NM_008946, NM_008344, NM_080445, XM_011250819, NM_007926, NM_019745, XR_001779612, NM_021538, NM_019420, NM_009712, XM_006498644, NM_027307, NM_001013374, NM_028117, NM_025828, NM_001077507, NM_019979, XM_017321919, XM_011238687, XM_017317374, NM_013494, NM_133886, NM_028428, NM_013718, NM_010261, NM_001163662, NM_146045, NM_001293741, NM_023160, NM_…	843	840	9743	1.16951	1	0.542499	72.3736
INTERPRO	IPR005804:Fatty acid desaturase, type 1	3	0.337458	0.0844139	NM_007853, NM_019699, XM_006527248	833	6	9892	5.93758	1	0.947671	76.6302
INTERPRO	IPR006639:Peptidase A22, presenilin signal peptide	3	0.337458	0.0844139	XR_001779612, XM_017315666, NM_011183	833	6	9892	5.93758	1	0.947671	76.6302
INTERPRO	IPR025660:Cysteine peptidase, histidine active site	3	0.337458	0.0844139	NM_007798, NM_001168333, NM_009984	833	6	9892	5.93758	1	0.947671	76.6302
INTERPRO	IPR003117:cAMP-dependent protein kinase, regulatory subunit, type I/II alpha/beta	3	0.337458	0.0844139	XM_006515014, NM_148934, NM_145852	833	6	9892	5.93758	1	0.947671	76.6302
INTERPRO	IPR008949:Terpenoid synthase	3	0.337458	0.0844139	XM_006518547, XM_006538358, NM_134469	833	6	9892	5.93758	1	0.947671	76.6302
GOTERM_CC_DIRECT	GO:0005913~cell-cell adherens junction	31	3.48706	0.0846464	NM_001289709, NM_011034, NM_008946, NM_011290, NM_007599, NM_026029, NM_001037761, XM_006506038, XM_006510796, XM_006518080, NM_016807, NM_025974, NM_008143, XM_006521264, XR_869642, XM_017318923, XM_011249939, NM_024218, XM_006532191, XM_017317500, NM_207176, NM_007630, NM_007453, NM_021424, NM_178598, XM_006508050, XM_006504280, NM_011876, XM_011245352, XM_006531645, NM_133807	843	268	9743	1.33688	1	0.537976	72.4923
UP_KEYWORDS	Peroxidase	4	0.449944	0.0848286	NM_011563, NM_011034, NM_007452, NM_007453	858	13	10439	3.74359	1	0.338268	70.3115
GOTERM_CC_DIRECT	GO:0005791~rough endoplasmic reticulum	7	0.787402	0.0857996	NM_133933, NM_001198998, NM_009712, NM_001163662, XM_017315666, NM_013587, NM_177409	843	36	9743	2.2473	1	0.537406	72.9937
GOTERM_CC_DIRECT	GO:0005762~mitochondrial large ribosomal subunit	7	0.787402	0.0857996	XM_017317023, NM_025606, XM_006495524, NM_053159, NM_029271, NM_175001, NM_029017	843	36	9743	2.2473	1	0.537406	72.9937
GOTERM_BP_DIRECT	GO:0006865~amino acid transport	5	0.56243	0.0861179	XM_017320095, NM_011404, XM_006530877, NM_008135, XM_006511128	785	20	9149	2.91369	1	0.982152	79.8978
COG_ONTOLOGY	Translation, ribosomal structure and biogenesis	8	0.899888	0.0861395	NM_026423, NM_026902, XR_001782755, NM_009077, NM_029963, NM_011290, NM_019428, NM_001081188	81	62	1280	2.03903	0.862166	0.628739	50.588
GOTERM_BP_DIRECT	GO:0016485~protein processing	8	0.899888	0.0863571	NM_028431, NM_013494, NM_001005767, XM_011248901, XM_011250819, NM_011183, NM_025407, NM_009984	785	45	9149	2.07196	1	0.981172	79.9913
GOTERM_MF_DIRECT	GO:0016765~transferase activity, transferring alkyl or aryl (other than methyl) groups	3	0.337458	0.0865414	XM_006518547, NM_026144, NM_178379	751	6	8792	5.85353	1	0.857173	76.0243
GOTERM_MF_DIRECT	GO:0042608~T cell receptor binding	3	0.337458	0.0865414	NM_010380, XM_006500958, XM_017317257	751	6	8792	5.85353	1	0.857173	76.0243
GOTERM_BP_DIRECT	GO:0015677~copper ion import	3	0.337458	0.0872391	XM_006529845, NM_054098, NM_027399	785	6	9149	5.82739	1	0.980768	80.3327
GOTERM_BP_DIRECT	GO:0030203~glycosaminoglycan metabolic process	3	0.337458	0.0872391	NM_029364, NM_010421, NM_010422	785	6	9149	5.82739	1	0.980768	80.3327
GOTERM_BP_DIRECT	GO:1900121~negative regulation of receptor binding	3	0.337458	0.0872391	XM_006502866, XM_006510796, NM_009614	785	6	9149	5.82739	1	0.980768	80.3327
GOTERM_CC_DIRECT	GO:0005744~mitochondrial inner membrane presequence translocase complex	3	0.337458	0.088555	XM_011250673, NM_025571, NM_001313693	843	6	9743	5.77877	1	0.543692	74.1575
GOTERM_CC_DIRECT	GO:0042612~MHC class I protein complex	3	0.337458	0.088555	NM_010380, NM_010398, XM_017317257	843	6	9743	5.77877	1	0.543692	74.1575
BIOCARTA	m_cftrPathway:Cystic fibrosis transmembrane conductance regulator (CFTR) and beta 2 adrenergic receptor (b2AR) pathway	3	0.337458	0.0896203	NM_012030, XM_006515014, NM_001077507	74	6	836	5.64865	0.999998	0.96081	66.8807
KEGG_PATHWAY	mmu00900:Terpenoid backbone biosynthesis	6	0.674916	0.0899376	NM_145360, XM_006506486, NM_023556, NM_008033, NM_026144, NM_134469	455	21	3878	2.43516	1	0.587935	70.6933
GOTERM_MF_DIRECT	GO:0051539~4 iron, 4 sulfur cluster binding	7	0.787402	0.0907807	XM_006539128, NM_008743, XM_006506420, NM_024471, NM_029272, NM_001271443, XM_006516363	751	37	8792	2.21485	1	0.865016	77.7209
UP_KEYWORDS	Chaperone	20	2.24972	0.0908902	NM_013560, NM_001110130, XM_006527237, NM_019965, NM_029572, NM_026734, XM_006525095, NM_001282976, XM_006518504, NM_145455, NM_025548, NM_019537, XM_006513877, NM_011568, NM_001127346, NM_001164177, NM_011032, NM_001111044, XM_006531645, NM_021550	858	167	10439	1.45709	1	0.354728	72.8951
UP_SEQ_FEATURE	domain:Ig-like C2-type 1	8	0.899888	0.0914952	NM_011218, NM_008990, NM_010206, NM_026840, XM_006502866, NM_021424, NM_010743, XM_006539989	852	44	9570	2.04225	1	0.989729	80.1115
UP_SEQ_FEATURE	domain:Ig-like C2-type 2	8	0.899888	0.0914952	NM_011218, NM_008990, NM_010206, NM_026840, XM_006502866, NM_021424, NM_010743, XM_006539989	852	44	9570	2.04225	1	0.989729	80.1115
UP_KEYWORDS	Acyltransferase	15	1.68729	0.0928181	XM_006531051, NM_001161712, XR_382233, XM_006540896, NM_025428, XM_006523347, NM_207206, NM_010046, XR_001778012, NM_023160, NM_001177965, NM_144881, XR_001782757, NM_026111, XM_017314272	858	116	10439	1.57328	1	0.357316	73.672
SMART	SM00275:SM00275	3	0.337458	0.0929846	NM_010306, XM_006511637, NM_001077507	305	9	5214	5.69836	1	0.722225	70.8592
SMART	SM00244:PHB	3	0.337458	0.0929846	NM_145502, NM_013515, XM_006532191	305	9	5214	5.69836	1	0.722225	70.8592
SMART	SM00181:EGF	8	0.899888	0.0935086	XM_006531810, NM_054042, NM_008594, XM_006523388, NM_008513, NM_029720, XM_006515864, NM_153790	305	67	5214	2.0412	1	0.702617	71.0712
UP_KEYWORDS	Initiation factor	8	0.899888	0.095073	NM_001285942, NM_016876, NM_018799, NM_025344, NM_026902, XR_001782755, NM_145380, NM_080635	858	48	10439	2.02778	1	0.360876	74.5545
GOTERM_CC_DIRECT	GO:0005779~integral component of peroxisomal membrane	4	0.449944	0.0957439	XM_017316343, NM_001042407, NM_011399, XM_006508866	843	13	9743	3.55616	1	0.567723	76.9777
GOTERM_MF_DIRECT	GO:0015078~hydrogen ion transmembrane transporter activity	5	0.56243	0.0982308	NM_026740, XM_006534254, NM_025494, NM_013477, NM_009725	751	21	8792	2.78739	1	0.881211	80.4332
GOTERM_BP_DIRECT	GO:0019882~antigen processing and presentation	5	0.56243	0.0995093	XM_006540603, NM_010724, NM_010380, XM_006500958, XM_017317257	785	21	9149	2.77495	1	0.988508	84.5464
GOTERM_BP_DIRECT	GO:0006096~glycolytic process	5	0.56243	0.0995093	NM_009415, XR_869642, XM_006511466, NM_001289726, NM_023418	785	21	9149	2.77495	1	0.988508	84.5464
GOTERM_MF_DIRECT	GO:0098641~cadherin binding involved in cell-cell adhesion	28	3.14961	0.0999172	NM_001289709, NM_011034, NM_008946, NM_011290, NM_007599, NM_001037761, NM_026029, XM_006506038, XM_006510796, XM_006518080, NM_016807, NM_025974, NM_008143, XM_006521264, XR_869642, XM_017318923, NM_024218, XM_017317500, NM_207176, NM_007630, NM_007453, NM_178598, XM_006508050, XM_006504280, NM_011876, XM_011245352, XM_006531645, NM_133807	751	245	8792	1.33795	1	0.880532	81.0026

## Sheet: C
Category	Term	Count	%	PValue	Genes	List Total	Pop Hits	Pop Total	Fold Enrichment	Bonferroni	Benjamini	FDR		Table S2C: enriched pathways in genes whose repression (1.5 fold) was mainly at the level of translation in Kwak lab (GSE103667) dataset
UP_KEYWORDS	Glycoprotein	373	23.7883	2.1492e-48	XM_017318407, NM_001252588, NM_016762, NM_148938, NM_001276482, NM_001025313, NR_133670, XM_011245843, XM_006529142, XM_011250819, NM_177409, XM_011241831, NM_008861, NM_029884, NM_053273, XM_006532311, XM_006514761, XM_006527758, NM_013814, NM_011435, XM_006505122, NM_001077403, NM_019793, XM_011238687, NM_153550, XM_006523598, NM_022325, NM_008990, XM_006499961, NM_009983, XM_006496974, NM_0224…	1555	1188	9938	2.0066	7.93056e-46	7.93056e-46	2.96251e-45
UP_KEYWORDS	Transmembrane helix	545	34.7577	1.01016e-47	XM_017318407, NM_001252588, NM_025872, NM_148938, NM_026738, NM_010073, NM_001164090, NM_026198, XM_006524647, NM_011530, XM_006524847, XM_006532311, NM_144900, NM_025348, NM_019793, XM_011238687, NM_153550, NM_007874, XM_006499961, XM_006512252, XM_006501715, XM_006496974, NM_027342, NM_001164580, NM_177725, XR_391322, NM_198710, XM_006523390, NM_001301721, NM_146094, NM_007450, NM_007451, XM_00…	1555	2051	9938	1.69824	3.7275e-45	1.86375e-45	1.39243e-44
UP_KEYWORDS	Transmembrane	545	34.7577	5.5365e-47	XM_017318407, NM_001252588, NM_025872, NM_148938, NM_026738, NM_010073, NM_001164090, NM_026198, XM_006524647, NM_011530, XM_006524847, XM_006532311, NM_144900, NM_025348, NM_019793, XM_011238687, NM_153550, NM_007874, XM_006499961, XM_006512252, XM_006501715, XM_006496974, NM_027342, NM_001164580, NM_177725, XR_391322, NM_198710, XM_006523390, NM_001301721, NM_146094, NM_007450, NM_007451, XM_00…	1555	2061	9938	1.69	2.04297e-44	6.80989e-45	7.63164e-44
UP_KEYWORDS	Membrane	738	47.0663	3.29159e-44	XM_017318407, NM_001252588, NM_025872, NM_148938, NM_026738, XM_017316354, XM_006529142, NM_010073, NM_001164090, NM_026198, XM_006506467, NM_145465, XM_006524647, NM_011530, XM_006524847, XM_006532311, NM_144900, NR_103515, NM_025348, NM_019793, XM_011238687, NM_153550, NM_007874, XM_006523598, XM_006499961, XM_006512252, XM_006501715, NM_027342, XM_006496974, XM_011243117, NM_001164580, NM_1777…	1555	3176	9938	1.48506	1.2146e-41	3.0365e-42	4.53721e-41
UP_SEQ_FEATURE	transmembrane region	478	30.4847	2.35249e-43	XM_017318407, NM_001252588, NM_025872, NM_148938, NM_010073, NM_001164090, NM_026198, XM_006524647, NM_011530, XM_006532311, NM_144900, NM_025348, NM_019793, XM_011238687, NM_153550, NM_007874, XM_006499961, XM_006512252, XM_006501715, XM_006496974, NM_027342, NM_177725, NM_198710, XM_006523390, NM_001301721, NM_146094, NM_007450, NM_007451, XM_006530117, XR_377425, NM_026610, NM_001290514, NR_12…	1480	1709	9117	1.72296	7.368e-40	7.368e-40	4.25638e-40
GOTERM_CC_DIRECT	GO:0016021~integral component of membrane	545	34.7577	9.02806e-43	XM_017318407, NM_001252588, NM_025872, NM_148938, NM_026738, NM_010073, NM_001164090, NM_026198, XM_006524647, NM_011530, XM_006524847, XM_006532311, NM_144900, NM_025348, NM_019793, XM_011238687, NM_153550, NM_007874, XM_006499961, XM_006512252, XM_006501715, XM_006496974, NM_027342, NM_001164580, XR_391322, NM_198710, XM_006523390, NM_001301721, NM_146094, NM_007450, NM_007451, XM_006530117, XR…	1491	2080	9297	1.6338	6.30159e-40	6.30159e-40	1.36097e-39
UP_SEQ_FEATURE	glycosylation site:N-linked (GlcNAc...)	339	21.6199	1.27143e-42	NM_001252588, NM_016762, NM_148938, NM_001276482, NM_001025313, NR_133670, XM_011245843, XM_006529142, XM_011250819, NM_177409, XM_011241831, NM_008861, NM_029884, NM_053273, XM_006532311, XM_006514761, XM_006527758, NM_013814, XM_006505122, NM_011435, NM_001077403, NM_019793, NM_153550, XM_006523598, NM_022325, NM_008990, XM_006499961, NM_009983, XM_006496974, NM_022420, NM_177725, NM_012056, NM…	1480	1056	9117	1.97754	3.98213e-39	1.99107e-39	2.30042e-39
UP_SEQ_FEATURE	signal peptide	295	18.8138	3.59601e-42	XM_017318407, NM_016762, NM_001276482, NM_001025313, NR_133670, XM_011245843, XM_006529142, NM_026198, XM_011250819, XM_011241831, XM_006532311, XM_006514761, XM_006527758, XM_006505122, NM_011435, NM_001077403, XM_006523598, NM_022325, NM_008990, NM_009983, XM_006496974, NM_022420, NM_012056, NM_008064, NM_011792, XM_017313894, NM_009984, NM_001017959, NM_001168333, XM_006530749, NM_025334, NM_0…	1480	866	9117	2.09843	1.12627e-38	3.75424e-39	6.5063e-39
GOTERM_CC_DIRECT	GO:0016020~membrane	817	52.1046	1.02884e-41	XM_017318407, NM_025872, NM_148938, NM_026738, XM_017316354, NM_001164090, NM_026198, NM_019647, XM_006524647, XM_006524847, NM_008303, XM_011238687, NM_007874, XM_006523598, XM_006499961, XM_006501715, XM_006512252, XM_006496974, XM_011243117, NM_001289473, XM_006523390, NM_001301721, XM_006532440, XR_390777, NM_146094, NM_007450, NM_007451, XM_006532949, NM_013586, XM_006530117, XR_377425, XM_0…	1491	3625	9297	1.40533	7.18132e-39	3.59066e-39	1.55096e-38
UP_KEYWORDS	Signal	339	21.6199	1.12224e-37	XM_017318407, NM_016762, NM_026738, NM_001276482, NM_001025313, NR_133670, XM_011245843, XM_006529142, NM_026198, XM_011250819, XM_011241831, XM_017316553, XM_017321556, XM_006524647, NM_011530, XM_006532311, XM_006514761, XM_006527758, NM_011435, XM_006505122, NM_001077403, XM_006523598, NM_022325, NM_008990, XM_006512252, XM_006501715, NM_026871, NM_009983, XM_006496974, NM_022420, NM_001164580…	1555	1142	9938	1.89715	4.14106e-35	8.28213e-36	1.54692e-34
UP_KEYWORDS	Ribosomal protein	93	5.93112	3.60349e-32	NM_001252218, XM_006536229, NM_025587, XM_006524844, NM_013725, NM_207523, NM_025544, NM_001277114, NM_012053, NM_019647, NM_012052, NM_025592, NM_001010930, NM_009438, NM_018853, NM_025595, NM_009076, XM_006518080, NM_009077, NM_025974, XM_006534009, NM_026147, NM_029751, NM_001190264, NM_170669, NM_011029, NM_011300, XM_011239877, NM_024212, NM_021338, XM_017318923, NM_024218, NM_026069, NM_025…	1555	168	9938	3.53787	1.32969e-29	2.21615e-30	4.96714e-29
GOTERM_MF_DIRECT	GO:0003735~structural constituent of ribosome	98	6.25	1.26762e-31	NM_001252218, XM_006536229, XM_006524844, NM_013725, NM_207523, NM_025544, NM_001277114, NM_012053, NM_019647, NM_012052, NM_009438, NM_018853, XM_006518080, NR_103515, NM_029751, NM_170669, NM_011029, NM_024212, NM_024218, NM_007450, NM_007451, NM_025919, NM_016959, NM_001190258, XM_985134, XM_011239082, XM_011246579, NM_013765, NM_027098, NM_008503, XM_006525996, NM_013770, NM_001199350, NM_026…	1283	190	8403	3.37816	1.56678e-28	1.56678e-28	2.05686e-28
UP_SEQ_FEATURE	topological domain:Cytoplasmic	284	18.1122	2.81936e-31	NM_001252588, XM_017318407, NM_025872, NM_148938, NM_001276482, NM_001025313, NM_026198, NM_001164090, NM_029884, NM_008861, NM_011530, NM_053273, XM_006532311, NM_144900, XM_006514761, NM_013814, NM_001077403, NM_019793, NM_008990, XM_006512252, XM_006501715, XM_006496974, NM_022420, NM_024214, NM_177725, NM_011792, NM_198710, XM_006523390, NM_001017959, NM_146094, NM_009597, XR_375551, NM_01189…	1480	925	9117	1.89133	8.83025e-28	2.20756e-28	5.1011e-28
KEGG_PATHWAY	mmu03010:Ribosome	83	5.29337	4.79464e-29	NM_001252218, XM_006536229, NM_025587, XM_006524844, NM_013725, NM_207523, NM_025544, NM_001277114, NM_012053, NM_019647, NM_012052, NM_025592, NM_009438, NM_018853, NM_009076, XM_006518080, NM_009077, NM_025974, XM_006534009, NM_026147, NM_029751, NM_170669, NM_001258458, NM_011029, NM_011300, NM_024212, NM_021338, XM_017318923, NM_024218, NM_026069, NM_025440, XM_006518733, NM_019883, NM_025919…	726	130	3763	3.30927	1.28017e-26	1.28017e-26	6.29312e-26
UP_KEYWORDS	Disulfide bond	239	15.2423	2.18495e-28	NM_016762, XM_006496583, NM_026738, NM_001276482, NM_001025313, XM_011245843, NR_133670, XM_006529142, XM_011250819, NM_029884, XM_006506467, NM_013812, XM_006532311, XM_006514761, XM_006527758, NM_013814, XM_006505122, NM_011435, NM_001077403, NM_011434, XM_006523598, NM_022325, NM_008990, XM_006496974, NM_009983, NM_008064, NM_011792, NM_009984, NM_001017959, NM_009597, NM_001168333, XM_0065307…	1555	777	9938	1.96583	8.06246e-26	1.15178e-26	3.01179e-25
GOTERM_CC_DIRECT	GO:0070062~extracellular exosome	418	26.6582	1.24607e-26	NM_001204912, XM_017316354, NM_025494, XM_006529142, XM_006506467, NM_001277114, NM_145465, XM_006532311, NM_144900, NM_008303, NM_011435, NM_016753, NM_019793, NM_011434, NM_007874, NM_027342, XR_391322, NM_198710, NM_007725, XM_006523390, NM_007451, NM_010299, NM_025337, NM_016959, NM_026610, NM_007743, XM_006504342, NM_008597, XM_006506486, NM_007739, NM_001042411, NM_016969, NM_011414, XM_006…	1491	1663	9297	1.56729	8.69753e-24	2.89918e-24	1.87842e-23
GOTERM_CC_DIRECT	GO:0005840~ribosome	86	5.48469	1.29263e-25	NM_001252218, XM_006536229, NM_025587, XM_006524844, NM_013725, NM_207523, NM_025544, NM_001277114, NM_012053, NM_019647, NM_012052, NM_001010930, NM_009438, NM_018853, NM_025595, NM_009076, XM_006518080, NM_009077, NM_025974, XM_006534009, NM_026147, NM_029751, NM_001190264, NM_170669, NM_011029, NM_011300, XM_011239877, NM_024212, NM_021338, XM_017318923, NM_024218, NM_025440, XM_006518733, NM_…	1491	169	9297	3.17305	9.02257e-23	2.25564e-23	1.94862e-22
UP_SEQ_FEATURE	disulfide bond	186	11.8622	2.03889e-22	XM_011247844, NM_016762, NM_133859, XM_006532390, NM_001025313, NM_001276482, NM_001164518, NR_133670, XM_011245843, XM_017318142, XM_006498747, XM_011250819, NM_010928, NM_001038593, XM_006525671, NM_019421, NM_133655, XM_006509541, XM_006532311, XM_006514761, XM_006527758, NM_013814, XM_006505122, XM_006496901, NM_011435, NM_001077403, XM_006500915, XM_006538575, NM_011434, NM_022325, XM_006523…	1480	581	9117	1.97209	6.38581e-19	1.27716e-19	3.68898e-19
UP_KEYWORDS	Ribonucleoprotein	105	6.69643	5.25432e-21	NM_001252218, XM_006536229, NM_027246, XM_006524844, NM_013725, NM_207523, NM_025544, NM_001277114, NM_012053, NM_019647, NM_001010930, NM_012052, NM_026506, NM_009438, NM_018853, NM_009273, XM_006518080, NM_029751, NM_001190264, NM_170669, NM_011029, NM_024212, NM_012058, NM_024218, NM_025919, NM_016959, NM_001190258, XM_985134, XM_011246579, NM_013765, NM_027098, NM_008503, NM_011042, XM_006525…	1555	267	9938	2.51331	1.93884e-18	2.42355e-19	7.24268e-18
GOTERM_CC_DIRECT	GO:0022625~cytosolic large ribosomal subunit	43	2.74235	1.05961e-20	XM_985134, NM_001252218, NM_016738, XM_006536229, NM_011295, NM_011292, NM_207523, NM_011290, NM_001277114, NM_012053, NM_019647, NM_025592, NM_009438, NM_011289, NM_018853, NM_009076, XM_006518080, NM_009077, XM_006525996, NM_025974, XM_006534009, NM_029751, NM_009080, NM_022891, NM_001199350, NM_024212, NM_021338, NM_001163485, XM_017318923, NM_016980, NM_024218, NM_026069, NM_172086, XM_017314…	1491	60	9297	4.46871	7.39607e-18	1.47921e-18	1.59734e-17
GOTERM_CC_DIRECT	GO:0022627~cytosolic small ribosomal subunit	34	2.16837	1.03505e-19	NM_001190258, XM_011246579, XR_391108, NM_009091, NM_013765, NM_011296, NM_025587, NM_011295, NM_013725, NM_012052, NM_024266, NM_001160239, NM_009092, NM_008503, NM_009093, NM_009095, NM_009096, XM_006524624, NM_024175, NM_009098, NM_026147, NM_170669, NM_011029, XM_011239877, NM_011300, XM_011247553, NM_026533, NM_023133, XM_006518733, NR_033727, NM_001033865, NM_013647, NM_001311101, NM_016959	1491	41	9297	5.17083	7.22464e-17	1.20411e-17	1.56032e-16
UP_SEQ_FEATURE	topological domain:Extracellular	169	10.7781	8.75794e-18	NM_001252588, XM_017318407, NM_025872, NM_009642, NM_148938, NM_001276482, XM_017318142, NM_026198, NM_177178, NM_008861, NM_010928, NM_133654, NM_053273, NM_019421, NM_133655, XM_006509686, XM_006532311, XM_006514761, NM_001077403, NM_019793, NM_175150, NM_008990, NM_010206, XM_006501715, XM_006496974, NM_022420, NM_133224, NM_177725, XM_006509222, NM_011792, XM_006521194, NM_008684, NM_011218, …	1480	557	9117	1.86905	2.74299e-14	4.57165e-15	1.58458e-14
GOTERM_BP_DIRECT	GO:0006412~translation	108	6.88776	9.29939e-18	NM_001252218, NM_018799, XM_006524844, NM_013725, NM_207523, NM_025544, NM_001277114, NM_012053, NM_019647, NM_012052, NM_009438, NM_025344, XM_006518080, NM_029751, NM_170669, NM_011029, NM_024212, NM_010106, NM_024218, NM_026007, NM_007450, NM_007451, NM_018796, NM_025919, NM_016959, NM_001190258, XM_985134, XM_011239082, NM_013765, XM_006515415, NM_027098, NM_008503, XM_006525996, NM_013770, N…	1379	303	8752	2.26216	3.74115e-14	3.74115e-14	1.72922e-14
UP_KEYWORDS	Secreted	123	7.84439	4.151e-15	XM_011247844, NM_133859, NM_016762, NM_008907, NM_001276482, NR_133670, XM_011245843, NM_001164518, XM_006529142, XM_006498747, NR_045485, NM_010729, XM_006509541, XM_006527758, NM_013814, XM_006496901, NM_011435, XM_006500915, XM_006538575, NM_001077507, NM_013494, NM_009983, NM_001163662, XM_017313894, NM_007657, XM_006495970, XM_006503767, NM_028007, NM_023409, NM_001168333, NM_013586, NM_0223…	1555	393	9938	2.00024	1.51579e-12	1.68421e-13	5.66214e-12
GOTERM_CC_DIRECT	GO:0005576~extracellular region	134	8.54592	7.12722e-15	XM_011247844, NM_016762, NM_008907, NM_001276482, NM_001164518, NR_133670, XM_011245843, XM_006529142, XM_006498747, XM_011250819, NR_045485, NM_010928, NM_133654, NM_010729, XM_006509541, XM_006527758, NM_013814, XM_006505122, XM_006496901, NM_011435, XM_006500915, XM_006538575, NM_001077507, NM_011434, NM_013494, NM_009983, NM_001163662, XM_017313894, XM_006503767, NM_007657, XM_006495970, NM_0…	1491	436	9297	1.91639	4.95959e-12	7.08544e-13	1.07137e-11
GOTERM_CC_DIRECT	GO:0005783~endoplasmic reticulum	214	13.648	1.99956e-14	NM_025872, NM_026738, NM_001025313, XM_011250819, NM_010073, NM_001164090, XM_011241831, XM_006521251, NM_008861, XM_006524647, NM_011530, NM_144900, NM_022325, NM_001199146, XM_006501715, NM_008851, NM_012056, NM_001168470, NM_011792, NM_146094, NM_018796, XM_017312768, XM_006521120, XM_006508861, NM_025334, NM_011032, XM_006513764, XR_381186, NM_007742, NM_019922, XR_377423, NM_024222, NR_12160…	1491	823	9297	1.62136	1.39488e-11	1.74361e-12	3.01204e-11
UP_KEYWORDS	Endoplasmic reticulum	173	11.0332	2.86575e-14	NM_001082532, NM_009642, NM_001164642, NM_133950, NM_026738, NM_001025313, NM_010331, NM_001164090, NM_010073, NM_028166, NM_027534, NM_026017, NM_025409, NM_145538, XM_011241831, NR_045485, NM_008861, XM_006524647, NM_011530, NM_146104, NM_144881, NM_011122, XM_006501918, NM_019833, NM_009037, NM_007874, XR_387175, NM_001199146, XM_006501715, NM_026911, NM_133224, NM_008851, NM_012056, XM_017321…	1555	639	9938	1.73027	1.05695e-11	1.05693e-12	3.94795e-11
GOTERM_CC_DIRECT	GO:0031012~extracellular matrix	72	4.59184	1.06785e-13	NM_016762, NM_175451, XM_006504558, NR_133670, XM_006498747, NM_013725, XM_006539458, NM_001277114, NM_012052, XM_006524286, NM_010729, NM_008048, XM_006527758, NM_009076, NM_011577, NM_011435, XM_006500915, XM_006538575, NM_011434, NM_026147, NM_170669, NM_011029, NM_011300, NM_011655, NM_009983, NM_024214, NM_021338, XM_017314896, NM_007451, NM_001168333, NM_009933, NM_025919, NM_013647, NM_011…	1491	185	9297	2.42676	7.45488e-11	8.28315e-12	1.61005e-10
GOTERM_CC_DIRECT	GO:0015935~small ribosomal subunit	22	1.40306	5.15795e-13	NM_011029, XR_391108, NM_013765, NM_009091, XM_011239877, NM_025587, NM_011296, XM_011247553, NM_012052, NM_001160239, NM_024266, XM_006518733, NM_008503, NM_009093, NM_009095, NM_001033865, NM_009096, NM_013647, XM_006524624, NM_008143, NM_024175, NM_026147	1491	26	9297	5.27612	3.60035e-10	3.60035e-11	7.77578e-10
GOTERM_CC_DIRECT	GO:0030529~intracellular ribonucleoprotein complex	97	6.18622	9.46348e-13	NM_001252218, XM_006536229, NM_027246, XM_006524844, NM_013725, NM_207523, NM_025544, NM_001277114, NM_019647, NM_012053, NM_001010930, NM_012052, NM_009438, NM_018853, NM_009273, XM_006518080, NM_029751, NM_001190264, NM_011029, NM_024212, NM_024218, NM_012058, NM_025919, NM_016959, XM_006526387, NM_148917, XM_011246579, NM_027098, NM_008503, NM_011042, XM_006525996, XM_006500156, NM_139117, NM_…	1491	296	9297	2.04336	6.60555e-10	6.00505e-11	1.42661e-09
UP_SEQ_FEATURE	topological domain:Lumenal	93	5.93112	9.80778e-13	NM_016888, NM_139272, XM_006532390, NM_001082532, NM_025872, NM_133950, NM_026775, NM_001025313, NM_015819, NM_010331, NM_001164090, XR_001782620, NM_027534, NM_175002, NM_015818, NM_134090, NM_001313698, XM_006525671, NM_011530, NM_016906, NM_172151, XM_011239388, NM_010387, NM_144900, NM_027307, NM_013814, NM_028117, XR_387175, NM_011957, XM_006498089, XM_006512252, XM_006523739, XR_001785109, …	1480	276	9117	2.0757	3.07177e-09	4.38825e-10	1.77451e-09
GOTERM_CC_DIRECT	GO:0005578~proteinaceous extracellular matrix	49	3.125	1.43417e-12	NM_015734, NM_016762, NM_026778, NM_022315, NM_022316, NR_133670, NM_007743, XM_006529142, XM_006498747, NM_007742, NM_001290817, NM_019922, XM_006515864, XM_006539458, NM_001042411, NM_007739, XM_006524286, NM_010729, NM_008495, NM_010097, NM_013834, NM_008610, NM_011578, XM_006527758, NM_011412, NM_011577, NM_011595, XM_006496901, NM_007992, XM_006500915, XM_006538575, XM_006531810, NM_008520, …	1491	107	9297	2.85547	1.00106e-09	8.34218e-11	2.16202e-09
GOTERM_CC_DIRECT	GO:0005925~focal adhesion	101	6.44133	1.09541e-11	XM_017318407, NM_001252588, NM_001252218, XM_006536229, NM_008907, NM_001276482, NM_001166476, XM_006496645, NM_013725, NM_133955, XM_006539214, NM_001277114, NM_012053, XM_006501996, NM_012052, NM_009438, NM_133655, XM_006532311, XM_006538575, NM_008990, XM_006496974, NM_024212, XM_017313690, NM_007725, NM_007657, XM_006532949, XM_006533436, NM_011032, XM_006508415, NM_016959, NM_172675, XM_0112…	1491	325	9297	1.93777	7.64598e-09	5.88152e-10	1.65132e-08
UP_KEYWORDS	Extracellular matrix	38	2.42347	3.4812e-11	NM_015734, NM_026778, NM_022315, NM_022316, NR_133670, NM_007743, XM_006498747, NM_007742, NM_001290817, NM_019922, XM_006515864, XM_006539458, NM_007739, NM_001042411, XM_006524286, NM_008495, NM_010097, NM_008610, NM_011578, XM_006527758, NM_011577, NM_011595, NM_007992, XM_006500915, XM_006538575, XM_006502648, NM_008760, XR_383136, NM_133903, XM_006503648, XM_011247883, NM_009933, NM_009932, …	1555	78	9938	3.11356	1.28456e-08	1.16779e-09	4.79857e-08
UP_KEYWORDS	Receptor	89	5.67602	1.23245e-09	NM_023680, XM_006513028, NM_008626, NM_010580, NM_133950, NM_023824, NM_019651, NM_001306069, NM_023166, NM_001042727, NM_134090, XM_006521151, NM_010928, NM_178060, XM_011239259, XM_006509541, NM_011578, XM_006532311, NM_027585, XM_006514761, XM_006510019, NM_001077403, XM_006502460, NM_007874, NM_008990, NM_010206, NM_011499, NM_011029, NM_030689, XM_006522340, XM_006519358, NM_022420, XM_00649…	1555	302	9938	1.88344	4.54775e-07	3.78979e-08	1.69884e-06
SMART	SM00181:EGF	28	1.78571	3.75752e-09	NM_016762, NM_008513, NM_008512, XM_011245843, XM_006498747, XM_006515864, XM_006539458, NM_010928, XM_006523388, XM_011239259, NM_011412, NM_007992, XM_006500915, XM_006515457, XM_006538575, NM_008520, XM_006531810, XM_011240467, NM_023143, NM_153790, NM_054042, NM_001289601, XR_383136, XM_006538491, XR_375510, NM_008514, NM_139307, XM_017314966	665	62	4996	3.39287	1.42786e-06	1.42786e-06	5.20188e-06
GOTERM_CC_DIRECT	GO:0005789~endoplasmic reticulum membrane	116	7.39796	4.61282e-09	NM_001082532, NM_009642, NM_133950, NM_026738, NM_001025313, XM_011250819, NM_010073, NM_001164090, NM_026017, NM_027534, NM_028166, NM_025409, NM_145538, NM_008861, XM_006524647, NM_146104, NM_144881, XM_006501918, NM_019833, XR_387175, NM_001199146, XM_006501715, NM_008851, NM_133224, NM_012056, NM_007915, NM_025535, NM_175403, NM_146094, NM_030250, XM_017312768, XM_006521120, XM_006508861, XM_…	1491	430	9297	1.68211	3.21974e-06	2.29982e-07	6.95375e-06
UP_KEYWORDS	EGF-like domain	32	2.04082	3.64019e-08	NM_016762, NM_008513, NM_008512, XM_011245843, XM_006498747, XM_006515864, XM_006539458, NM_010928, XM_006523388, XM_011239259, NM_009614, NM_011412, NM_007992, XM_006500915, XM_006538575, XM_006515457, XM_006531810, NM_008520, NM_023143, XM_011240467, NM_153790, NM_054042, NM_212470, XM_006495970, NM_001289601, XR_383136, XM_006538491, XR_375510, NM_008514, NM_139307, XM_006522216, XM_017314966	1555	73	9938	2.80153	1.34322e-05	1.03325e-06	5.01773e-05
GOTERM_CC_DIRECT	GO:0009986~cell surface	72	4.59184	3.92479e-08	NM_008808, NM_008626, NM_007929, NM_175451, NM_010580, NM_148938, XM_017318142, NM_023166, XM_011250819, NM_010928, NM_133654, XM_011242414, XM_006532311, NM_011578, XM_006514761, XM_006527758, NM_011577, NM_008990, XM_006496936, XM_006496974, NM_029572, NM_022420, XM_006498807, NM_177725, XM_006509222, NM_011792, NM_007561, NM_008684, XM_006532903, NM_001289785, NM_007657, XM_006523390, NM_02537…	1491	237	9297	1.8943	2.73947e-05	1.82633e-06	5.91656e-05
GOTERM_CC_DIRECT	GO:0005615~extracellular space	114	7.27041	6.13921e-08	XM_011247844, NM_008907, NM_001276482, XM_011245843, XM_006529142, XM_011250819, XM_006498747, NM_010729, NM_011435, XM_006538575, NM_011434, NM_022325, NM_013494, NM_009983, NM_022420, NM_010106, NM_001163662, NM_009984, NM_001017959, NM_007657, NM_001168333, XM_006530749, NM_139307, NM_013586, XM_017319410, NM_133978, NM_007743, NM_007742, NM_019922, NM_008597, XM_006504342, NM_001272052, NM_01…	1491	439	9297	1.61922	4.28508e-05	2.67823e-06	9.25476e-05
UP_KEYWORDS	Signal-anchor	60	3.82653	7.30124e-08	NM_023680, NM_016888, NM_139272, NM_198626, XM_006532390, NM_175451, NM_015819, NM_015818, XM_006497860, XM_006525671, XM_006524033, NM_013814, NM_027307, NM_028117, NM_019833, XM_017321919, NM_011957, NM_030689, XM_006498089, XM_006523739, XM_006521693, XR_001785109, XM_011239029, XM_006521194, XM_006523390, NM_024256, NM_025378, NM_134007, NR_045570, XR_376348, NM_011890, NM_145926, NM_015737, …	1555	191	9938	2.00764	2.69412e-05	1.9244e-06	0.000100642
UP_KEYWORDS	Immunoglobulin domain	37	2.35969	7.45853e-08	XM_017319410, XM_006540603, XM_006513028, XR_377425, NM_080419, XM_006496583, NM_001025313, NM_001164518, XM_017318142, XM_006539989, XM_011240028, XM_006501996, XM_011242414, NM_008048, NM_013659, XM_006509541, NM_027756, NM_010559, XM_006538575, NM_011197, NM_008990, NM_010206, XM_006496974, XM_006509222, NM_133983, NM_021496, XM_006524922, XM_017317257, NM_008684, NM_011218, NM_001146268, NM_0…	1555	94	9938	2.51561	2.75216e-05	1.8348e-06	0.00010281
SMART	SM00179:EGF_CA	22	1.40306	7.73218e-08	NM_008520, XM_006531810, NM_016762, NM_008512, XM_011240467, NM_023143, XM_011245843, XM_006498747, XM_006515864, XM_006539458, NM_054042, NM_010928, XM_006523388, XR_383136, XM_006538491, XR_375510, NM_011412, NM_007992, XM_006500915, XM_006538575, XM_017314966, XM_006515457	665	46	4996	3.59307	2.93818e-05	1.4691e-05	0.000107044
UP_KEYWORDS	Cell membrane	205	13.074	1.32623e-07	XM_017318407, NM_001276482, XM_017316354, XM_006529142, XM_011250819, NM_008861, NM_177305, NM_053273, XM_006532311, NM_144900, XM_006514761, XM_006523598, NM_008990, NM_001199146, NM_011029, XM_006501715, XM_011243117, NM_022420, NM_177725, NM_001289473, NM_001017959, XR_390777, NM_009597, NM_011032, XR_375551, NM_011890, XM_006530117, NM_008985, XM_011239082, NM_008881, NM_009423, NR_121603, NM…	1555	939	9938	1.39527	4.89368e-05	3.05862e-06	0.000182811
UP_KEYWORDS	Golgi apparatus	127	8.09949	1.71227e-07	XM_006517301, XM_006532390, NM_007929, NM_025872, NM_009642, NM_001164642, XM_006496583, XM_011250819, NM_026198, NM_175002, NM_133955, XR_866008, XM_006525671, NM_146104, NM_013814, XM_011238687, NM_008502, NM_001199146, XM_006498089, XM_006512252, NM_146002, NM_008851, NM_018854, XM_011239029, NM_001163662, XM_017313690, NM_011792, XM_006521194, NM_001130444, NM_025535, NM_001102430, NR_045570,…	1555	524	9938	1.54896	6.31807e-05	3.71662e-06	0.000236023
INTERPRO	IPR013032:EGF-like, conserved site	29	1.84949	1.82754e-07	NM_016762, NM_008512, XM_011245843, XM_006498747, XM_006515864, XM_006539458, NM_010928, XM_006523388, XM_011239259, NM_009614, NM_011412, NM_007992, XM_006500915, XM_006538575, XM_006515457, NM_008520, XM_006531810, XM_011240467, NM_023143, NM_153790, NM_212470, XM_006495970, NM_001289601, XR_383136, XM_006538491, XR_375510, NM_139307, XM_006522216, XM_017314966	1479	66	9418	2.79798	0.000379507	0.000379507	0.000315597
SMART	SM00409:IG	30	1.91327	2.57843e-07	XM_017319410, XM_006513028, XR_377425, XM_006496583, NM_080419, NM_001164518, XM_017318142, XM_006539989, XM_011240028, XM_006501996, XM_011242414, NM_008048, NM_027756, NM_010559, XM_006538575, NM_011197, NM_008990, NM_010206, XM_006496974, XM_006509222, NM_133983, NM_021496, XM_006524922, NM_008684, NM_011218, NM_001146268, NM_026840, NM_001164259, NM_021424, NM_001172054	665	82	4996	2.74858	9.79754e-05	3.26595e-05	0.000356955
INTERPRO	IPR000742:Epidermal growth factor-like domain	31	1.97704	3.20139e-07	NM_016762, NM_008513, NM_008512, XM_011245843, XM_006498747, XM_006515864, XM_006539458, NM_010928, XM_006523388, XM_011239259, NM_009614, NM_011412, NM_007992, XM_006500915, XM_006538575, XM_006515457, NM_008520, XM_006531810, NM_023143, XM_011240467, NM_153790, NM_054042, NM_212470, XM_006495970, NM_001289601, XR_383136, XM_006538491, XR_375510, NM_008514, NM_139307, XM_017314966	1479	75	9418	2.63203	0.000664708	0.000332409	0.000552848
GOTERM_CC_DIRECT	GO:0005794~Golgi apparatus	180	11.4796	4.21873e-07	XM_006517301, NM_007929, XM_006532390, NM_025872, NM_009642, NM_001164642, XM_006496583, NM_133950, NM_026198, XM_011250819, NM_175002, XM_006523516, NM_025409, NM_133955, XR_866008, XM_006521251, XM_006525671, NM_146104, NM_172151, NM_144900, NM_013814, NM_001077507, XM_011238687, NM_008502, NM_133940, NM_001199146, XM_006498089, NM_013494, XM_006501715, XM_006512252, NM_146002, NM_018854, NM_00…	1491	797	9297	1.40825	0.000294424	1.73215e-05	0.000635965
KEGG_PATHWAY	mmu00190:Oxidative phosphorylation	42	2.67857	4.27916e-07	NM_010888, XM_006509730, NM_026610, NM_025650, NM_025494, NM_009729, NM_027244, NM_026468, NM_001271443, NM_009725, NM_026684, NM_019443, NM_023172, NM_025843, XR_388336, NR_103515, NM_001293559, NM_025348, NM_009942, XM_006527292, NM_013795, NM_030087, XM_006506529, NM_025381, NM_007750, NM_001161419, XM_001478443, NM_001030274, NM_025272, NM_001278415, NM_138597, NM_009187, XM_006514778, NM_001…	726	101	3763	2.15539	0.000114247	5.71252e-05	0.000561653
INTERPRO	IPR007110:Immunoglobulin-like domain	37	2.35969	8.53263e-07	XM_017319410, XM_006540603, XR_377425, XM_006513028, NM_080419, XM_006496583, NM_001025313, NM_001164518, XM_017318142, XM_006539989, XM_011240028, XM_006501996, XM_011242414, NM_008048, XM_006509541, NM_010387, NM_027756, NM_010559, XM_006538575, NM_011197, NM_008990, NM_010206, XM_006496974, XM_006509222, NM_133983, NM_021496, XM_006524922, XM_017317257, NM_008684, NM_011218, NM_001146268, NM_0…	1479	102	9418	2.30989	0.00177066	0.000590568	0.00147349
UP_KEYWORDS	Lipoprotein	93	5.93112	1.13622e-06	NM_008624, XM_006513028, NM_007480, XM_006501107, XM_017313831, XM_006534320, NM_175451, NM_030694, XM_006529142, NM_001003909, NM_019749, XR_001782620, NM_013725, NM_133955, XR_866008, NM_144887, NM_177305, XM_006506467, NR_104477, NM_009000, XM_011242414, NM_144881, NM_172151, XM_006532311, XM_006518080, NM_026405, XM_006499066, NM_024456, XM_006510019, XR_876464, NR_046364, NM_029657, NM_01143…	1555	366	9938	1.62394	0.000419179	2.32923e-05	0.00156619
UP_KEYWORDS	Calcium	75	4.78316	1.3469e-06	NM_008626, XM_011245843, XM_011250819, XM_006498747, NM_198167, XR_866008, NM_008861, XM_011249203, XM_006497860, NM_029364, NM_053273, XM_006505122, XM_006528556, NM_001077403, XM_006500915, XM_006538575, NM_009037, NM_001286049, NM_009113, NM_026914, NM_030689, XM_011243548, XM_006498807, NM_008851, NM_001163662, NM_012056, XR_878316, NM_133903, XM_006515156, NM_009597, NM_026770, NM_001171036,…	1555	278	9938	1.72419	0.000496882	2.61578e-05	0.00185658
GOTERM_CC_DIRECT	GO:0005764~lysosome	62	3.95408	1.3617e-06	NM_001160145, NM_011626, XM_017312528, NR_108102, NM_019749, NM_023625, NM_026353, NM_029884, NM_001290993, XR_001779612, NM_029364, NM_133654, XM_011246027, XM_006514761, NM_010387, NM_025972, XM_006499066, XM_006505122, XR_876464, XM_006513229, NM_011434, XM_006517535, XM_017321919, NM_022325, NM_153550, NM_010421, NM_009983, NM_010422, NM_008064, NM_009984, NM_026011, NM_001017959, XM_00650376…	1491	211	9297	1.83221	0.000950015	5.28023e-05	0.00205272
GOTERM_MF_DIRECT	GO:0005509~calcium ion binding	63	4.01786	1.36452e-06	NM_145537, NM_016762, NM_001276482, XM_011245843, XM_006498747, XR_866008, NM_008861, XM_006497860, XM_006539458, NM_008047, NM_010928, XM_006528556, XM_006500915, XM_006538575, NM_009037, NM_009113, XR_001785109, NM_001163662, NM_012056, XM_011248060, XM_006515156, NM_026770, XR_375510, NM_029745, XR_374406, NM_019677, XR_378260, XM_006518707, NM_007590, NM_022315, NM_008512, NM_011313, XM_00652…	1283	226	8403	1.82574	0.00168512	0.000842917	0.00221406
INTERPRO	IPR001881:EGF-like calcium-binding	22	1.40306	1.46933e-06	NM_008520, XM_006531810, NM_016762, NM_008512, XM_011240467, NM_023143, XM_011245843, XM_006498747, XM_006515864, XM_006539458, NM_054042, NM_010928, XM_006523388, XR_383136, XM_006538491, XR_375510, NM_011412, NM_007992, XM_006500915, XM_006538575, XM_017314966, XM_006515457	1479	46	9418	3.04548	0.00304714	0.000762657	0.00253735
GOTERM_CC_DIRECT	GO:0005604~basement membrane	23	1.46684	1.69332e-06	NM_015734, XM_006523598, NM_016762, NM_009976, NM_008973, NM_011029, NM_022315, NM_001276482, NR_133670, NM_022316, XM_006498747, NM_001290817, NM_007739, NM_001042411, NM_010729, XM_011247434, XM_006538491, XM_011247883, NM_011595, NM_009932, XM_006500915, NM_001276412, XM_006538575	1491	49	9297	2.92683	0.00118124	6.22054e-05	0.00255262
UP_KEYWORDS	Hydroxylation	20	1.27551	2.1007e-06	NM_015734, XM_006501107, XM_006527408, NM_023143, NR_133670, XM_011245843, NM_153178, NM_007743, NM_007742, NM_019922, XM_006502648, NM_012053, NM_007739, NM_011975, NM_009933, NM_009932, XM_006513177, NM_024175, NM_009930, XM_017314966	1555	40	9938	3.1955	0.00077486	3.87573e-05	0.00289562
UP_SEQ_FEATURE	domain:EGF-like 3	15	0.956633	3.21625e-06	NM_008520, NM_016762, NM_008513, NM_008512, XM_006498747, NM_153790, XM_006539458, NM_010928, NM_001289601, XM_006523388, XM_006538491, NM_008514, NM_011412, XM_006500915, XM_006515457	1480	24	9117	3.85008	0.0100228	0.00125837	0.00581903
UP_KEYWORDS	Lysosome	52	3.31633	3.80016e-06	NM_001160145, NM_011626, XM_017312528, NR_108102, NM_023625, NM_026353, NM_029884, NM_001290993, XR_001779612, NM_029364, XM_011246027, NM_010387, NM_025972, XR_876464, XM_006513229, XM_006517535, XM_017321919, NM_022325, NM_153550, NM_010421, NM_009983, NM_010422, NM_008064, NM_009984, NM_026011, NM_001017959, NM_025378, NM_026823, XM_006530749, NM_023409, XM_017320876, NM_010299, XM_006530731, …	1555	175	9938	1.89904	0.00140128	6.67721e-05	0.0052381
GOTERM_BP_DIRECT	GO:0002181~cytoplasmic translation	14	0.892857	4.25046e-06	XM_985134, NM_009080, NM_001252218, XM_006536229, NM_021338, NM_011292, NM_011290, NM_144545, NM_001277114, NM_012053, NM_018853, XM_006524630, XM_006518080, XM_006535531	1379	22	8752	4.03876	0.0169543	0.00851337	0.00790341
INTERPRO	IPR000152:EGF-type aspartate/asparagine hydroxylation site	19	1.21173	4.31004e-06	NM_008520, XM_006531810, NM_016762, NM_008512, XM_011240467, NM_023143, XM_011245843, XM_006498747, XM_006515864, XM_006539458, NM_054042, NM_010928, XM_006523388, XR_383136, NM_011412, NM_007992, XM_006500915, XM_017314966, XM_006515457	1479	38	9418	3.18391	0.00891202	0.00178879	0.00744277
KEGG_PATHWAY	mmu05010:Alzheimer's disease	47	2.99745	5.01839e-06	NM_010888, XM_006509730, NM_019677, XM_006518707, NM_007590, NM_026610, NM_008512, NM_025650, NM_027244, NM_026468, NM_001271443, NM_009725, NM_026684, NM_019443, NM_023172, NM_146104, NM_025843, NM_007600, NM_011609, NR_103515, NM_001293559, NM_025348, NM_008509, NM_009942, XM_006527292, NM_030087, NM_011952, XM_006506529, XM_017319493, NM_007750, NM_011792, XM_006522426, NM_001161419, XM_001478…	726	128	3763	1.9032	0.00133902	0.000446538	0.0065866
KEGG_PATHWAY	mmu04512:ECM-receptor interaction	22	1.40306	6.44267e-06	NM_001204203, NM_015734, NM_010580, NM_001276482, NR_133670, XM_006498807, NM_007743, NM_007742, XM_006515045, XM_006538491, XM_006532311, XR_375510, XM_011247883, NM_009933, NM_009932, XM_006521806, XM_006513177, XM_006500915, NM_001276412, NM_011521, NM_009930, XM_006538575	726	42	3763	2.71501	0.00171872	0.000429957	0.00845589
INTERPRO	IPR009030:Insulin-like growth factor binding protein, N-terminal	21	1.33929	6.59181e-06	XM_006531810, NM_008520, NM_016762, NM_001159571, NM_008512, XM_011245843, XM_006498747, XM_011250819, NM_001003817, NM_153790, XM_006515864, XM_006539458, NM_054042, NM_010928, NM_001289601, NM_008048, NM_010142, NM_011412, NM_007992, XM_006500915, XM_017314966	1479	46	9418	2.90705	0.0135979	0.00227927	0.0113828
UP_SEQ_FEATURE	domain:EGF-like 1	19	1.21173	6.97768e-06	NM_008520, NM_016762, NM_008513, NM_008512, XM_011240467, XM_011245843, XM_006498747, NM_153790, XM_006539458, NM_010928, NM_001289601, XM_006523388, XM_006538491, XR_375510, NM_008514, NM_011412, XM_006500915, XM_017314966, XM_006515457	1480	38	9117	3.08007	0.0216171	0.0024253	0.012624
UP_SEQ_FEATURE	domain:Ig-like C2-type 2	18	1.14796	8.21845e-06	XR_377425, NM_008990, NM_010206, NM_080419, NM_001164518, XM_006539989, XM_011240028, XM_006524922, NM_021496, NM_008684, NM_011218, NM_001146268, XM_011242414, NM_026840, NM_001164259, NM_021424, XM_006538575, NM_011197	1480	35	9117	3.16807	0.0254118	0.00257072	0.0148687
UP_SEQ_FEATURE	domain:Ig-like C2-type 1	18	1.14796	8.21845e-06	XR_377425, NM_008990, NM_010206, NM_080419, NM_001164518, XM_006539989, XM_011240028, XM_006524922, NM_021496, NM_008684, NM_011218, NM_001146268, XM_011242414, NM_026840, NM_001164259, NM_021424, XM_006538575, NM_011197	1480	35	9117	3.16807	0.0254118	0.00257072	0.0148687
GOTERM_BP_DIRECT	GO:0007155~cell adhesion	55	3.50765	9.03451e-06	NM_001204203, XM_017318407, NM_007929, NM_010580, NM_153176, XM_006539214, XM_006524286, NM_133654, XM_011242414, NM_008048, XM_006532311, XM_006499066, XM_006528556, XM_006500915, NM_008990, XM_006520428, XM_006498807, NM_021496, XM_006524922, NM_011218, NM_008684, XM_006532903, NM_007657, XM_006495970, NM_133903, NM_026770, XR_375510, NM_001168333, NM_009933, XM_006521806, XM_011242830, NM_0157…	1379	193	8752	1.80862	0.0356934	0.0120422	0.0167983
INTERPRO	IPR003599:Immunoglobulin subtype	30	1.91327	9.32589e-06	XM_017319410, XM_006513028, XR_377425, XM_006496583, NM_080419, NM_001164518, XM_017318142, XM_006539989, XM_011240028, XM_006501996, XM_011242414, NM_008048, NM_027756, NM_010559, XM_006538575, NM_011197, NM_008990, NM_010206, XM_006496974, XM_006509222, NM_133983, NM_021496, XM_006524922, NM_008684, NM_011218, NM_001146268, NM_026840, NM_001164259, NM_021424, NM_001172054	1479	82	9418	2.32969	0.0191836	0.00276331	0.0161037
UP_KEYWORDS	Respiratory chain	22	1.40306	1.03847e-05	NM_010888, XM_006509730, XM_006527292, NM_026610, NM_025650, NM_030087, XM_006506529, NM_027244, NM_001271443, NM_026684, XM_001478443, NM_001030274, NM_001278415, XM_006514778, NM_023172, NM_019443, XM_006535514, XM_006512201, NM_025843, NR_103515, NM_025348, NM_025987	1555	51	9938	2.7569	0.00382464	0.000174165	0.0143135
UP_SEQ_FEATURE	domain:EGF-like 4	13	0.829082	1.11692e-05	NM_016762, NM_008513, NM_008512, NM_153790, NM_010928, NM_001289601, XM_006523388, XM_006538491, NM_008514, XR_375510, NM_011412, XM_017314966, XM_006515457	1480	20	9117	4.00409	0.0343774	0.00317515	0.0202066
KEGG_PATHWAY	mmu04142:Lysosome	36	2.29592	1.28448e-05	XM_017312528, NR_108102, NM_010515, NM_009729, NM_029884, XM_006504342, NM_029364, NM_009682, NM_010749, XR_388336, NM_007798, NM_033521, NM_013792, XM_006504348, NM_022325, NM_001038492, XM_006524638, NM_009983, NM_010421, NM_010422, NM_008064, NM_010062, NM_009984, NM_010684, NM_001017959, XM_006522427, NM_001290379, NM_033617, XM_017314960, NM_008640, XM_006530749, NM_023409, NM_172529, XM_006…	726	91	3763	2.05049	0.0034237	0.000685681	0.0168579
GOTERM_BP_DIRECT	GO:0000028~ribosomal small subunit assembly	12	0.765306	1.54156e-05	NM_001190258, NM_011029, NM_024266, XM_011246579, NM_009091, NM_023133, NR_033727, NM_009092, NM_008503, NM_009095, XM_006524624, NM_001311101	1379	18	8752	4.23109	0.0601336	0.0153848	0.0286614
GOTERM_MF_DIRECT	GO:0030246~carbohydrate binding	29	1.84949	1.61783e-05	NM_139272, NM_015737, NM_008626, XM_006532390, NM_146035, XM_006538458, NM_025422, XM_006504342, NM_133654, XM_011240280, NM_008495, NM_010048, XM_017322360, XM_011239259, NM_013814, XM_006502460, NM_145218, XM_006498089, XM_006523739, NM_010422, NM_008064, NM_153057, NM_054042, XM_006503767, NM_009149, NM_175403, NM_133749, NM_021424, XM_006530749	1283	82	8403	2.31628	0.0197979	0.00664335	0.0262479
KEGG_PATHWAY	mmu05012:Parkinson's disease	39	2.48724	1.70014e-05	NM_010888, XM_006509730, NM_026610, NM_019949, NM_001277898, NM_025650, NM_027244, NM_026468, NM_009725, NM_001271443, NM_026684, NM_023172, NM_019443, NM_025843, NR_103515, NM_001293559, NM_025348, NM_009942, XM_006527292, NM_030087, XM_006506529, NM_007750, NM_001161419, NM_001164200, XM_001478443, NM_001030274, NM_001278415, NM_138597, NM_009187, XM_006514778, NM_001301721, NM_007749, XM_00651…	726	103	3763	1.96257	0.00452911	0.000756281	0.0223126
GOTERM_CC_DIRECT	GO:0005886~plasma membrane	303	19.324	1.75957e-05	NM_001252588, XM_017318407, NM_148938, XM_017316354, NM_001276482, NM_025494, XM_006529142, XM_011250819, XM_006496645, NM_008861, NM_177305, NM_012052, NM_053273, XM_006532311, NM_144900, XM_006514761, XM_006505122, NM_001077403, NM_011434, XM_006523598, NM_008990, NM_001199146, NM_011029, XM_006501715, NM_008997, XM_011243117, NM_022420, NM_177725, NM_011792, NM_001289473, NM_001289785, NM_0010…	1491	1535	9297	1.23083	0.0122068	0.000613908	0.026522
GOTERM_CC_DIRECT	GO:0000139~Golgi membrane	73	4.65561	1.90358e-05	NM_016888, NM_139272, XM_006532390, NM_007929, NM_025872, NM_009642, NM_026775, NM_001025313, NM_019749, NM_026198, NM_175002, NM_133955, NM_019464, XR_001779612, NM_145465, XR_001782350, XR_001783689, NM_001313698, XM_006525671, XR_876464, NM_028117, NM_019877, NM_001199146, XM_006498089, XM_006512252, NM_146002, XM_006523739, NM_133886, XM_006521693, NM_029576, XM_006521194, NM_001130444, NM_02…	1491	281	9297	1.61988	0.0131992	0.000632519	0.0286923
GOTERM_CC_DIRECT	GO:0005747~mitochondrial respiratory chain complex I	19	1.21173	2.17367e-05	NM_010888, XM_006509730, XM_006527292, NM_026610, NM_030087, XM_006506529, NM_027244, NM_001271443, NM_026684, XM_001478443, NM_001030274, NM_001278415, NM_023172, NM_019443, XM_006535514, NM_025843, NR_103515, NM_025348, NM_025987	1491	41	9297	2.88958	0.0150578	0.000689415	0.0327627
UP_KEYWORDS	Collagen	15	0.956633	2.25668e-05	NM_015734, NM_026778, XM_006504558, NR_133670, NM_007743, NM_007742, XM_006502648, NM_007739, XM_006524286, XM_006503648, XM_011247883, NM_009933, NM_009932, XM_006513177, NM_009930	1555	28	9938	3.42375	0.00829268	0.000361989	0.0311022
UP_KEYWORDS	Mitochondrion inner membrane	58	3.69898	2.46836e-05	XM_006509730, XR_377489, XM_017320126, NM_025650, NM_027244, XR_001785480, NM_026684, XM_006506467, NM_023172, NM_012052, NM_001160356, XM_006499066, NR_103515, NM_025348, NM_028260, NM_009942, NM_026914, XM_006527292, NM_025576, NM_001294322, XM_001478443, NM_025384, XM_006514778, XM_006513947, XM_006512201, NM_007450, NM_007451, NR_033745, NM_025794, NM_025987, NM_010888, NM_026610, NM_027430, …	1555	215	9938	1.72408	0.00906702	0.000379444	0.0340192
GOTERM_MF_DIRECT	GO:0008201~heparin binding	25	1.59439	2.62193e-05	NM_015734, XM_985134, NM_008973, NM_010206, NM_010439, NM_022315, XM_006501027, XM_006504558, XM_006498747, XM_001478256, NM_001277114, NM_008047, NM_008760, NM_011697, XM_011242414, NM_001164259, NM_013834, NM_011578, XR_375510, NM_011412, NM_001077403, NM_001276412, NM_016753, XM_017314966, NM_008509	1283	67	8403	2.44384	0.031888	0.00806914	0.0425353
UP_KEYWORDS	Cell adhesion	46	2.93367	2.63175e-05	NM_001204203, XM_011242830, XM_017318407, NM_010580, XM_006525553, NM_178654, XM_006515864, XM_006539214, NM_001272052, NM_007739, XM_006524286, NM_133654, XM_011242414, NM_008048, NM_010048, XM_006532311, NM_009614, XM_006499066, XM_006528556, XM_006500915, NM_026605, NM_008990, XM_006498807, XM_006524922, NM_021496, XR_380377, NM_153790, NM_008684, NM_011218, XM_006502648, XM_006532903, NM_0076…	1555	158	9938	1.86067	0.00966429	0.000388376	0.0362706
GOTERM_CC_DIRECT	GO:0005887~integral component of plasma membrane	67	4.27296	2.99117e-05	XM_006529845, NM_001252588, NM_008626, NM_001025313, NM_010331, NM_001164090, NM_008247, NM_008861, XM_006521151, NM_001313698, NM_010928, NM_146104, NM_133654, NM_133655, NM_175518, NM_011578, NM_144900, XM_017321311, NM_019793, NM_008990, XM_011243548, XM_006496974, NM_133224, NM_011792, NM_011610, XM_006524922, NM_021496, NM_007561, NM_008684, XM_006532903, NM_007657, NM_010736, NM_001177621, …	1491	255	9297	1.63832	0.0206623	0.000907358	0.045082
GOTERM_CC_DIRECT	GO:0005581~collagen trimer	15	0.956633	3.00047e-05	XM_006502648, NM_015734, NM_026778, NM_007739, NM_001286182, XM_006524286, XM_006504558, XM_006503648, NR_133670, NM_007743, NM_007742, NM_009933, NM_009932, XM_006513177, NM_009930	1491	28	9297	3.3404	0.0207258	0.00087227	0.0452221
INTERPRO	IPR018097:EGF-like calcium-binding, conserved site	18	1.14796	3.11223e-05	NM_008520, XM_006531810, NM_008512, XM_011240467, NM_023143, XM_011245843, XM_006498747, XM_006515864, XM_006539458, NM_054042, NM_010928, XM_006523388, XR_383136, XR_375510, NM_011412, NM_007992, XM_006500915, XM_017314966	1479	39	9418	2.93899	0.0625971	0.0080477	0.0537317
UP_KEYWORDS	Electron transport	29	1.84949	5.49348e-05	NM_010888, XM_006509730, NM_026610, NM_025797, NM_025650, NM_027244, NM_001271443, NM_026684, NM_023172, NM_019443, NM_001038593, NM_025843, NR_103515, NM_025348, XM_006527292, NM_030087, XM_006506529, XM_006526939, XM_001478443, NM_001030274, NM_001278415, XM_006514778, XM_006535514, XM_006512201, NM_146094, NM_001039824, NM_025321, NM_025794, NM_025987	1555	85	9938	2.18046	0.0200674	0.000779369	0.0756968
UP_KEYWORDS	Palmitate	38	2.42347	6.59319e-05	XM_006513028, XM_017313831, XM_006508139, NM_175451, XM_006534320, NM_080419, NM_030694, XR_001782620, NM_013725, NM_133955, NM_025428, NM_011908, NM_144887, NM_025569, NM_144881, NM_172151, XM_006532311, NM_024171, NM_001286064, XM_006510019, NM_001077507, NM_011434, NM_010301, NM_010302, NM_019661, XM_006512252, NM_010308, XM_006521530, XM_011243117, NM_029519, XM_017318439, NM_011792, XM_00654…	1555	126	9938	1.92744	0.0240361	0.000900694	0.0908439
SMART	SM00408:IGc2	19	1.21173	6.89182e-05	XM_006513028, XR_377425, NM_010206, XM_006496583, NM_001164518, XM_017318142, NM_133983, XM_011240028, XM_006524922, NM_008684, NM_011218, NM_001146268, XM_011242414, NM_008048, NM_001164259, NM_021424, NM_027756, NM_010559, XM_006538575	665	52	4996	2.74505	0.0258498	0.00652606	0.0953675
INTERPRO	IPR013783:Immunoglobulin-like fold	49	3.125	7.25447e-05	XM_017319410, XM_006540603, XM_006513028, XR_377425, XM_006501107, NM_080419, NM_001159571, XM_006496583, NM_001025313, NM_001276482, NM_001164518, NM_008881, XM_017318142, XM_006539989, XM_011240028, XM_006501996, XM_011242414, NM_008048, NM_010142, XM_006509541, NM_010387, NM_027756, NM_010559, XM_006520412, XM_006538575, NM_011197, NM_008990, NM_010206, XM_006496974, XM_006509222, NM_133983, X…	1479	178	9418	1.75294	0.139878	0.0166029	0.125204
GOTERM_BP_DIRECT	GO:0042060~wound healing	20	1.27551	8.01987e-05	NM_009371, NM_001286182, XM_017316354, NM_007742, NM_001290817, NM_001003817, NM_181390, XM_006524922, XM_006525174, NM_007725, NM_001146268, NM_010928, NM_026218, XM_006515045, XM_006532440, NM_009142, NM_011577, NM_001276412, NM_011521, NM_009930	1379	49	8752	2.59046	0.275774	0.0624924	0.149024
UP_KEYWORDS	Transport	214	13.648	9.89305e-05	XM_006509730, NM_025872, NM_148938, NM_025494, NM_001164090, NM_177409, NM_008861, NM_177305, NM_147778, NM_009000, NM_011530, NM_053273, NM_144900, XM_006514761, NR_103515, NM_025348, XM_011238687, NM_153550, NM_008997, XM_006501715, NM_024214, NM_008851, NM_001168472, NM_177725, XM_006514778, NM_001301721, XR_390777, NM_146094, NM_007450, NM_007451, NM_009597, NM_001110311, XM_006530117, NM_026…	1555	1083	9938	1.26286	0.0358488	0.00130298	0.136282
UP_SEQ_FEATURE	region of interest:Triple-helical region	7	0.446429	0.000108972	NM_015734, NR_133670, NM_007742, NM_009933, NM_009932, XM_006513177, NM_009930	1480	7	9117	6.16014	0.289169	0.0280426	0.196981
GOTERM_BP_DIRECT	GO:0007166~cell surface receptor signaling pathway	22	1.40306	0.000110607	NM_010798, NM_001252588, NM_026743, XM_011243117, NM_020510, XM_017318578, XM_006509222, NM_001003817, NM_011610, NM_007657, XM_011242414, XM_006517417, NM_176996, NM_133655, NM_001164259, NM_011609, NM_139307, NM_021457, XM_017321311, XM_006502460, XR_375551, NM_019793	1379	58	8752	2.40734	0.359173	0.0714824	0.205473
KEGG_PATHWAY	mmu05016:Huntington's disease	47	2.99745	0.000125553	NM_010888, XM_006509730, NM_019677, NM_026610, NM_025650, NM_027244, NM_026468, NM_011293, NM_001271443, NM_009725, NM_026684, NM_019443, NM_023172, NM_025843, NM_017470, NR_103515, NM_001293559, NM_025348, NM_011434, NM_013671, NM_009942, XM_006527292, NM_011957, NM_030087, XM_006506529, XM_006540569, NM_007750, NM_001161419, XM_001478443, NM_001030274, NM_001278415, NM_138597, NM_009187, XM_006…	726	143	3763	1.70357	0.0329689	0.00477779	0.164667
KEGG_PATHWAY	mmu04514:Cell adhesion molecules (CAMs)	17	1.08418	0.000133352	NM_008990, XM_006496974, XM_006525553, XM_006498807, NM_133983, XM_017317257, NM_021496, NM_008684, XM_006532903, NM_009149, XM_006515045, NM_133654, XM_011242414, NM_021424, NM_010387, NM_011520, NM_011521	726	33	3763	2.67013	0.034981	0.00444104	0.174888
GOTERM_CC_DIRECT	GO:0032580~Golgi cisterna membrane	20	1.27551	0.00014131	NM_001001566, NM_139272, XM_003945446, NM_025360, XM_011244145, NM_008851, XM_011239029, NM_001163662, NM_175025, XM_011242429, XM_006534408, NM_019770, NM_001313698, NM_025535, NM_133913, NM_013814, NR_045570, XM_017312624, NM_026430, XM_006522216	1491	50	9297	2.49416	0.0939321	0.00393787	0.21281
GOTERM_MF_DIRECT	GO:0048407~platelet-derived growth factor binding	8	0.510204	0.000148604	NM_008808, NM_015734, NM_001146268, NR_133670, NM_007743, NM_007742, NM_009933, NM_009930	1283	10	8403	5.23959	0.167804	0.0360709	0.240854
UP_SEQ_FEATURE	domain:EGF-like 5; calcium-binding	10	0.637755	0.000149432	NM_008520, XM_006531810, XM_006539458, NM_010928, XM_006523388, XM_006498747, NM_007992, XM_006500915, XM_017314966, XM_006515864	1480	15	9117	4.10676	0.373782	0.0353639	0.270024
GOTERM_CC_DIRECT	GO:0043235~receptor complex	18	1.14796	0.000178906	NM_009371, NM_010206, NM_010580, NM_008513, NM_008512, XM_011240467, NM_011305, NM_001003817, NM_053083, NM_001312868, XM_006507388, NM_010928, NM_001163688, XM_006532311, NM_011578, XM_006514761, NM_011609, NM_008514	1491	43	9297	2.61017	0.117404	0.00479185	0.269359
INTERPRO	IPR008160:Collagen triple helix repeat	12	0.765306	0.000180012	XM_006502648, NM_015734, NM_007739, XM_006503648, NR_133670, NM_007743, NM_007742, XM_011247883, NM_009933, NM_009932, XM_006513177, NM_009930	1479	22	9418	3.47335	0.311967	0.0367015	0.310409
GOTERM_MF_DIRECT	GO:0019899~enzyme binding	67	4.27296	0.000184179	NM_021345, NM_018799, NM_001166476, NM_018753, XM_006523516, NM_010928, NM_012052, NM_144784, XM_006499066, NM_011577, NM_026402, NM_008143, NM_011434, XM_011243117, NM_011305, NM_011792, NM_053207, NM_023587, NM_007631, NM_001017959, NM_019806, NM_175403, NM_007450, NM_001171036, NM_023409, NM_011032, XR_375551, NM_001110311, NM_001077529, NM_019677, XM_006518707, XM_006527408, NM_025797, NM_010…	1283	283	8403	1.55059	0.20361	0.0372334	0.298432
GOTERM_CC_DIRECT	GO:0070469~respiratory chain	19	1.21173	0.00018749	NM_010888, XM_006527292, NM_025650, NM_030087, XM_006506529, NM_027244, NM_001271443, NM_026684, NM_001030274, NM_001278415, XM_006514778, NM_023172, NM_019443, XM_006512201, XM_006535514, NM_025843, NR_103515, NM_025348, NM_025987	1491	47	9297	2.5207	0.122677	0.00483568	0.282265
GOTERM_BP_DIRECT	GO:0006810~transport	207	13.2015	0.000235599	NM_025872, NM_148938, NM_025494, NM_001164090, NM_177409, NM_008861, NM_177305, NM_147778, NM_009000, NM_011530, NM_053273, NM_144900, XM_006514761, NR_103515, NM_025348, XM_011238687, NM_153550, NM_008997, XM_006501715, NM_024214, NM_008851, NM_001168472, NM_198710, XM_006514778, NM_001301721, XR_390777, NM_146094, NM_007450, NM_007451, NM_009597, NM_001110311, XM_006530117, NM_009729, NM_026070…	1379	1053	8752	1.24763	0.612456	0.126649	0.437187
GOTERM_MF_DIRECT	GO:0046332~SMAD binding	17	1.08418	0.000253941	NM_009371, XM_006525701, NM_011957, NM_011385, XM_006533936, NM_007743, XM_006523516, NM_001033713, NM_001312868, XM_006515820, NM_011544, NM_001302078, XM_006521751, XM_006518469, NM_011578, XR_001785097, NM_009930	1283	42	8403	2.65099	0.269416	0.0438538	0.411253
UP_KEYWORDS	Ion transport	50	3.18878	0.000278532	NM_001256133, XM_006530117, XM_006529845, XM_006513026, NM_178639, NM_009729, NM_025494, XM_006516794, NM_026468, NM_001110843, NM_009725, XM_006534287, NM_198167, NM_008861, NM_175025, NM_147778, NM_001290993, XM_006501560, NM_001253804, NM_053273, NM_011394, NM_001287213, XR_388336, NM_172780, NM_144900, XM_017312406, NM_023908, XM_006532341, NM_026914, XR_382742, XM_011243548, NM_013795, NM_02…	1555	193	9938	1.6557	0.097686	0.0035383	0.383253
GOTERM_MF_DIRECT	GO:0015078~hydrogen ion transmembrane transporter activity	11	0.701531	0.000280837	NM_025272, NM_001301721, XM_006513947, NM_033617, XR_388336, NM_025494, NM_013795, NM_009729, NM_026468, NM_009725, NM_001161419	1283	20	8403	3.60222	0.29331	0.0424673	0.454717
GOTERM_CC_DIRECT	GO:0005788~endoplasmic reticulum lumen	23	1.46684	0.0003094	NM_026129, NM_145367, NM_001163481, NM_029572, NM_023141, XM_006538458, XM_011250819, XM_006526365, NM_012056, XM_011241831, NR_045485, NM_010799, XR_875792, XM_011248060, NM_001033175, NM_025334, NM_024181, XM_006540986, NM_011149, XM_011242301, NM_011032, XR_374406, NM_009037	1491	65	9297	2.20638	0.19426	0.00768442	0.465402
GOTERM_BP_DIRECT	GO:0006811~ion transport	49	3.125	0.000321304	NM_001256133, XM_006530117, XM_006529845, XM_006513026, NM_178639, NM_025494, NM_009729, XM_006516794, NM_026468, NM_001110843, NM_009725, NM_198167, XM_006534287, NM_175025, NM_008861, NM_001253804, XM_006501560, NM_147778, NM_001290993, XM_017321556, NM_053273, NM_011394, NM_001287213, XR_388336, NM_144900, XM_017312406, NM_023908, XM_006532341, NM_026914, XR_382742, XM_011243548, NM_013795, NM…	1379	188	8752	1.65417	0.725502	0.14922	0.595777
GOTERM_MF_DIRECT	GO:0004872~receptor activity	19	1.21173	0.000324972	NM_023680, NM_008990, NM_009371, NM_010580, NM_023824, NM_001306069, NM_021496, NM_001286542, NM_008684, NM_054041, XM_006532903, NM_010928, NM_010142, NM_021424, XM_017312768, XM_011239259, NM_001163276, XM_006514761, NM_008143	1283	51	8403	2.44001	0.330839	0.0436552	0.526002
UP_SEQ_FEATURE	domain:Ig-like C2-type 3	13	0.829082	0.000329685	XR_377425, NM_010206, NM_080419, NM_001164518, XM_011240028, XM_006524922, NM_011218, NM_008684, NM_001146268, XM_011242414, NM_001164259, XM_006538575, NM_011197	1480	26	9117	3.08007	0.643971	0.0711122	0.594824
UP_SEQ_FEATURE	domain:EGF-like 2	13	0.829082	0.000329685	NM_010928, NM_016762, NM_001289601, XM_006523388, NM_008513, XM_006538491, NM_008514, XM_006498747, NM_011412, NM_007992, XM_006515457, XM_017314966, NM_153790	1480	26	9117	3.08007	0.643971	0.0711122	0.594824
GOTERM_BP_DIRECT	GO:0001501~skeletal system development	21	1.33929	0.000341055	NM_010453, NM_008520, NM_010301, NM_010421, NM_030685, NM_010422, NM_007743, XM_006498747, NM_007742, NM_010272, XM_017320398, NM_001312868, NM_001301414, XM_017319476, NM_001164259, XM_011248435, NM_011577, XM_006534009, NM_001276288, NM_009930, NM_001077507	1379	58	8752	2.29792	0.746476	0.141422	0.63229
KEGG_PATHWAY	mmu04974:Protein digestion and absorption	13	0.829082	0.000398659	NM_015734, NM_009721, NR_133670, NM_028247, NM_144900, NM_007743, XM_011247883, NM_007742, NM_009933, NM_009932, NM_028243, XM_006513177, NM_009930	726	23	3763	2.92963	0.100992	0.0117596	0.521991
UP_KEYWORDS	Hydrogen ion transport	14	0.892857	0.000409831	NM_009729, NM_013795, NM_025494, NM_025381, NM_026468, NM_009725, NM_001161419, NM_025272, NM_138597, NM_001301721, XM_006513947, NM_033617, XR_388336, NM_020582	1555	31	9938	2.88626	0.140375	0.00502927	0.563443
INTERPRO	IPR008952:Tetraspanin, EC2 domain	9	0.57398	0.00044552	NM_001252588, NM_026743, NM_007657, XM_006517417, NM_133655, XM_017318578, XM_017321311, NM_019793, XR_375551	1479	14	9418	4.0936	0.603687	0.0806984	0.766588
INTERPRO	IPR000301:Tetraspanin	9	0.57398	0.00044552	NM_001252588, NM_026743, NM_007657, XM_006517417, NM_133655, XM_017318578, XM_017321311, NM_019793, XR_375551	1479	14	9418	4.0936	0.603687	0.0806984	0.766588
GOTERM_CC_DIRECT	GO:0005796~Golgi lumen	9	0.57398	0.000516555	XM_011250978, NM_139272, XM_006515045, XM_006538491, XM_006529142, NM_011520, NM_011435, NM_011521, XM_006538575	1491	14	9297	4.00848	0.302776	0.0123591	0.775874
UP_SEQ_FEATURE	short sequence motif:Prevents secretion from ER	18	1.14796	0.000532263	NM_026129, NM_145367, XM_017321394, NM_001163481, NM_029572, NM_012056, NM_010799, NM_001042411, XR_875792, XM_011248060, NM_025334, NM_024181, XM_006540986, NM_011149, XM_011242301, NM_011032, XR_374406, NM_009037	1480	46	9117	2.41049	0.81128	0.10521	0.958659
KEGG_PATHWAY	mmu04932:Non-alcoholic fatty liver disease (NAFLD)	39	2.48724	0.00056884	NM_010888, XM_006509730, XM_011242830, XM_006501107, NM_026610, XM_006515415, NM_025650, NM_027244, NM_001306069, NM_001271443, NM_026684, NM_019443, NM_023172, NM_025843, NM_011609, NM_011577, NM_010559, NR_103515, NM_001293559, NM_025348, NM_009942, XM_006527292, NM_030087, XM_006506529, NM_011305, NM_007750, XM_006522426, XM_001478443, NM_001030274, NM_001278415, NM_009187, XM_006514778, NM_00…	726	119	3763	1.69869	0.140946	0.0150775	0.744052
SMART	SM00192:LDLa	8	0.510204	0.000588882	NM_019421, NM_008513, XM_006519358, NM_010048, NM_008512, XM_011240467, NM_008514, XM_006538575	665	13	4996	4.62325	0.200558	0.0437809	0.812168
GOTERM_MF_DIRECT	GO:0005102~receptor binding	44	2.80612	0.00059796	NM_010580, XM_006523516, NM_145940, NM_010942, NM_008861, NM_001312868, XM_006501560, XM_006504342, XM_006537677, XM_006520314, NM_010142, NM_012030, XM_006504489, NM_016778, XM_006524033, NM_011412, XM_006499066, NM_021457, XM_017315383, NM_008509, NM_010798, NM_008990, NM_011072, NM_011499, XM_006520428, XM_006522340, NM_012021, XM_011243117, XM_006498807, NM_133983, NM_175036, NM_010322, XM_01…	1283	173	8403	1.66577	0.522552	0.0712632	0.965853
INTERPRO	IPR003598:Immunoglobulin subtype 2	19	1.21173	0.000609113	XM_006513028, XR_377425, NM_010206, XM_006496583, NM_001164518, XM_017318142, NM_133983, XM_011240028, XM_006524922, NM_008684, NM_011218, NM_001146268, XM_011242414, NM_008048, NM_001164259, NM_021424, NM_027756, NM_010559, XM_006538575	1479	52	9418	2.3267	0.717906	0.100089	1.04668
GOTERM_BP_DIRECT	GO:0015992~proton transport	15	0.956633	0.00066627	NM_025494, NM_009729, NM_013795, NM_025381, NM_026468, NM_009725, NM_001161419, NM_025272, NM_138597, NM_001301721, XM_006513947, NM_033617, XR_388336, NM_172780, NM_020582	1379	36	8752	2.64443	0.931526	0.235191	1.23169
INTERPRO	IPR018499:Tetraspanin/Peripherin	9	0.57398	0.000823753	NM_001252588, NM_026743, NM_007657, XM_006517417, NM_133655, XM_017318578, XM_017321311, NM_019793, XR_375551	1479	15	9418	3.82069	0.819431	0.123365	1.41305
INTERPRO	IPR011332:Ribosomal protein, zinc-binding domain	8	0.510204	0.000882825	NM_001190258, NM_025796, NR_033727, NM_009084, NM_019865, NM_001033865, NM_001311101, NM_026069	1479	12	9418	4.24521	0.840297	0.12281	1.51366
INTERPRO	IPR018503:Tetraspanin, conserved site	8	0.510204	0.000882825	NM_001252588, NM_007657, XM_006517417, NM_133655, XM_017318578, XM_017321311, NM_019793, XR_375551	1479	12	9418	4.24521	0.840297	0.12281	1.51366
GOTERM_BP_DIRECT	GO:0001934~positive regulation of protein phosphorylation	31	1.97704	0.000969828	NM_010439, NM_009829, XM_006515415, XM_006523516, NM_010411, NM_013812, NM_011577, XR_001785097, NM_021457, NM_008143, NM_001077507, NM_010798, NM_026129, XM_006520428, NM_011952, NM_022420, NM_029519, NM_001003817, NM_007561, NM_001081635, XM_011238341, NM_001130444, NM_007631, XM_006538491, XM_006522689, NM_029780, XM_017320162, XM_006533436, NM_001302268, NM_007434, NM_177740	1379	108	8752	1.82172	0.979829	0.298732	1.78809
GOTERM_CC_DIRECT	GO:0031410~cytoplasmic vesicle	81	5.16582	0.00105167	NM_001141971, NM_007929, NM_009642, NM_133950, NM_026775, NM_009304, NM_025494, NM_008801, NM_019749, XM_006523516, NM_145940, XR_866008, NM_019464, NM_001290993, NR_104477, NM_009682, NM_001290995, NM_172151, NM_172780, XM_006514454, NM_026405, NM_024456, XR_876464, NR_046364, NM_011434, NM_001077507, XM_011238687, NM_019877, NM_010206, XM_006522340, NM_008997, NM_013494, NM_133886, NM_012021, N…	1491	360	9297	1.40297	0.520231	0.0241844	1.57369
UP_KEYWORDS	Proteoglycan	10	0.637755	0.00113368	XM_011250978, XM_006515045, XM_006538491, NM_011578, XM_006527758, XM_006529142, NM_011520, NM_011521, XM_006538575, NM_001077507	1555	19	9938	3.36368	0.342009	0.0134113	1.55141
GOTERM_BP_DIRECT	GO:0006486~protein glycosylation	21	1.33929	0.00113438	NM_016888, NM_139272, NM_145218, NM_015737, XM_006532390, XM_006498089, NM_001035228, NM_030685, NM_020611, NM_010163, XM_011242429, XM_017316917, NM_024222, NM_024256, NR_045570, XR_376348, XM_011244089, XM_017312624, NM_010015, XM_006522216, NM_007838	1379	63	8752	2.11554	0.989603	0.316492	2.08845
GOTERM_MF_DIRECT	GO:0005178~integrin binding	19	1.21173	0.00116147	NM_001252588, NM_007929, XM_006520428, NM_010580, XM_006498747, XM_006522426, NM_001289473, XM_006515864, XM_006502648, NM_007657, NM_009382, XM_006532311, NM_009142, NM_009614, XM_006510019, NM_011032, NM_001276412, XM_006500915, NM_009930	1283	56	8403	2.22215	0.762219	0.122416	1.86804
SMART	SM00406:IGv	9	0.57398	0.00119574	NM_008990, NM_009382, XM_011242414, NM_021424, XM_006496974, NM_133983, XM_006538575, XM_006524922, NM_011197	665	18	4996	3.75639	0.365332	0.0729756	1.64272
SMART	SM00280:KAZAL	7	0.446429	0.00137514	NM_008047, NM_008048, NM_010097, NM_022315, XM_006538491, NM_022316, NM_001290817	665	11	4996	4.78086	0.407208	0.0719796	1.887
SMART	SM00133:S_TK_X	12	0.765306	0.00142642	XR_001782350, NM_177262, XM_017318262, XM_006515415, XM_006523201, NM_001277898, NM_178654, NM_001286064, XM_006528402, NM_001290818, NM_007434, NM_001164200	665	31	4996	2.90817	0.418664	0.0655558	1.95674
GOTERM_BP_DIRECT	GO:0006024~glycosaminoglycan biosynthetic process	11	0.701531	0.00144343	XM_011250978, NM_001146268, NM_024256, XM_006515045, XM_006538491, NM_010421, NM_010163, XM_006529142, NM_011520, NM_011521, XM_006538575	1379	23	8752	3.03534	0.997006	0.360461	2.65023
GOTERM_MF_DIRECT	GO:0004871~signal transducer activity	37	2.35969	0.0014435	NM_133687, NM_019677, NM_029649, NM_010312, NM_025872, NM_134020, NM_008551, NM_152808, NM_020510, XM_017318578, XM_006523516, NM_175025, XM_006534408, NM_176996, XM_006524996, NM_008495, NM_025331, XM_006510019, NM_021457, XM_006502460, NM_001077507, XM_006515603, NM_010301, NM_010302, XM_006520428, NM_010308, NM_022420, XM_006509222, XM_017319977, NM_001285911, NM_020050, NM_001146268, XM_01731…	1283	144	8403	1.68286	0.832279	0.138248	2.31668
KEGG_PATHWAY	mmu04310:Wnt signaling pathway	30	1.91327	0.00145125	XM_006526387, NM_019677, XM_006518707, NM_177545, XM_006525701, NM_001141930, NM_008513, NM_009829, XM_006507312, NM_001277898, NM_020510, XM_006523516, NM_013834, NM_021457, XM_011239272, XM_006527939, XM_017319493, XM_017316659, NM_001198859, XM_006522426, NM_001164200, NM_001081635, XM_011250978, NM_007631, NM_010901, NM_012042, XM_011249724, XM_006521751, XM_006522689, NM_008514	726	88	3763	1.767	0.321429	0.0346374	1.88815
GOTERM_MF_DIRECT	GO:0070180~large ribosomal subunit rRNA binding	7	0.446429	0.00150454	XM_006536229, NM_022891, NM_018853, NM_009084, NM_009076, XM_006525996, NM_207523	1283	10	8403	4.58465	0.844485	0.13338	2.41353
INTERPRO	IPR023415:Low-density lipoprotein (LDL) receptor class A, conserved site	8	0.510204	0.00165453	NM_019421, NM_008513, XM_006519358, NM_010048, NM_008512, XM_011240467, NM_008514, XM_006538575	1479	13	9418	3.91866	0.967913	0.2049	2.81908
INTERPRO	IPR002350:Kazal domain	8	0.510204	0.00165453	NM_008047, NM_008048, NM_010097, NM_022315, XM_006538491, NM_022316, NM_001290817, NM_023908	1479	13	9418	3.91866	0.967913	0.2049	2.81908
UP_KEYWORDS	Heparan sulfate	7	0.446429	0.0017209	XM_011250978, XM_006515045, XM_006538491, XM_006529142, NM_011520, NM_011521, XM_006538575	1555	10	9938	4.4737	0.47036	0.0196653	2.34621
UP_SEQ_FEATURE	domain:EGF-like 9; calcium-binding	6	0.382653	0.00175736	NM_008520, XM_006539458, NM_010928, XM_006498747, NM_007992, XM_017314966	1480	7	9117	5.28012	0.995949	0.291288	3.1323
UP_SEQ_FEATURE	domain:EGF-like 8; calcium-binding	6	0.382653	0.00175736	NM_008520, XM_006539458, NM_010928, XM_006498747, NM_007992, XM_017314966	1480	7	9117	5.28012	0.995949	0.291288	3.1323
PIR_SUPERFAMILY	PIRSF002419:tetraspanin	9	0.57398	0.00181727	NM_001252588, NM_026743, NM_007657, XM_006517417, NM_133655, XM_017318578, XM_017321311, NM_019793, XR_375551	196	14	1004	3.293	0.267312	0.267312	2.19677
BIOCARTA	m_bArrestin-srcPathway:Roles of ?-arrestin-dependent Recruitment of Src Kinases in GPCR Signaling	9	0.57398	0.001861	NM_019677, XM_006513682, NM_001130444, NM_029780, NM_011952, XM_006499066, XM_017319977, NM_001290818, NM_001077507	162	14	824	3.26984	0.337453	0.337453	2.34495
GOTERM_BP_DIRECT	GO:0015991~ATP hydrolysis coupled proton transport	10	0.637755	0.00186567	NM_025272, NM_001301721, NM_033617, XR_388336, NM_025494, NM_009729, NM_144900, NM_025381, NM_026468, NM_001161419	1379	20	8752	3.17331	0.999454	0.415275	3.41284
GOTERM_MF_DIRECT	GO:0005201~extracellular matrix structural constituent	9	0.57398	0.001922	NM_008597, NM_015734, NR_133670, NM_007743, NM_007742, XM_011247883, XM_006498747, NM_009932, NM_009930	1283	17	8403	3.46738	0.907253	0.156208	3.07345
GOTERM_MF_DIRECT	GO:0017134~fibroblast growth factor binding	9	0.57398	0.001922	NM_009113, NM_009149, NM_010206, NM_023133, NM_001164259, NM_011578, NM_008503, XM_006498807, XM_006529142	1283	17	8403	3.46738	0.907253	0.156208	3.07345
GOTERM_CC_DIRECT	GO:0000276~mitochondrial proton-transporting ATP synthase complex, coupling factor F(o)	7	0.446429	0.00196421	NM_138597, NM_001301721, NM_013795, NM_026468, NM_009725, NM_020582, NM_001161419	1491	10	9297	4.36479	0.746494	0.0433043	2.92043
UP_SEQ_FEATURE	domain:Ig-like C2-type 4	8	0.510204	0.00202189	NM_008684, NM_001146268, XM_011242414, NM_080419, XM_006538575, XM_006524922, XM_011240028, NM_011197	1480	13	9117	3.79085	0.998234	0.311253	3.59569
UP_SEQ_FEATURE	domain:Kazal-like	7	0.446429	0.00209643	NM_008047, NM_008048, NM_010097, NM_022315, NM_022316, NM_001290817, NM_023908	1480	10	9117	4.31209	0.998602	0.305916	3.72588
UP_SEQ_FEATURE	domain:LDL-receptor class A 2	7	0.446429	0.00209643	NM_019421, NM_008513, XM_006519358, NM_008512, XM_011240467, NM_008514, XM_006538575	1480	10	9117	4.31209	0.998602	0.305916	3.72588
UP_SEQ_FEATURE	domain:LDL-receptor class A 1	7	0.446429	0.00209643	NM_019421, NM_008513, XM_006519358, NM_008512, XM_011240467, NM_008514, XM_006538575	1480	10	9117	4.31209	0.998602	0.305916	3.72588
GOTERM_BP_DIRECT	GO:0048839~inner ear development	11	0.701531	0.00212925	NM_001109992, NM_001146268, NM_008048, XM_006519358, NM_008551, NM_011577, NM_001290817, NM_001294322, NM_130889, XM_017317257, NM_007679	1379	24	8752	2.90887	0.999811	0.435421	3.88603
UP_SEQ_FEATURE	short sequence motif:Cell attachment site	13	0.829082	0.00218788	NM_001204203, NM_007910, XM_011250819, NM_007742, XM_011240028, XM_006515864, XM_006502648, NM_009933, NM_011577, NM_007992, XM_006513177, NM_001276412, NM_011197	1480	31	9117	2.58328	0.998951	0.303055	3.88538
UP_SEQ_FEATURE	domain:EGF-like 2; calcium-binding	10	0.637755	0.00231573	NM_008520, XM_006531810, XM_006539458, XR_383136, NM_008512, XM_011240467, XM_011245843, XR_375510, XM_006500915, XM_006515864	1480	20	9117	3.08007	0.999298	0.304457	4.10796
GOTERM_MF_DIRECT	GO:0050431~transforming growth factor beta binding	8	0.510204	0.00241911	NM_008520, XM_006539458, NM_009371, XM_006538491, NM_011578, XM_006498807, NM_139307, NM_001312868	1283	14	8403	3.74257	0.949895	0.180922	3.85381
GOTERM_MF_DIRECT	GO:0001948~glycoprotein binding	16	1.02041	0.00249436	XM_006526387, NM_145537, NM_001038492, NM_010206, NM_010515, XR_001785109, XM_011240467, XM_011243117, XR_001779401, NM_001003817, XM_006515045, NM_008495, XM_006518469, XM_006532311, NM_011577, NM_177740	1283	46	8403	2.27808	0.954356	0.17546	3.97143
UP_KEYWORDS	Manganese	35	2.23214	0.00259856	NM_139272, NM_016888, NM_015737, NM_198626, XM_006532390, XM_011243552, NM_153178, NM_001312868, NM_145496, XM_006520314, NM_025529, XM_017322360, XM_006518469, XM_006515594, NM_013814, NM_017374, NM_013671, NM_145218, XM_006515603, NM_009371, XM_006498089, XM_006535481, XM_011243117, NM_133224, NM_010163, XM_011239029, NM_007561, NM_001317391, NM_001304761, XM_006530200, NM_024256, NM_178726, NR…	1555	135	9938	1.65693	0.617152	0.0286753	3.52303
INTERPRO	IPR002379:V-ATPase proteolipid subunit C-like domain	5	0.318878	0.00264377	NM_001301721, NM_033617, NM_009729, NM_026468, NM_001161419	1479	5	9418	6.36782	0.995907	0.290822	4.46867
GOTERM_CC_DIRECT	GO:0033116~endoplasmic reticulum-Golgi intermediate compartment membrane	13	0.829082	0.00269456	NM_019877, NM_019770, NM_001313698, XM_003945446, NM_025360, XM_006524823, NM_133950, NM_026775, XM_006508806, XR_001782366, NM_025516, NM_029012, XM_006530959	1491	32	9297	2.53314	0.847919	0.057156	3.98588
GOTERM_BP_DIRECT	GO:0001843~neural tube closure	22	1.40306	0.00281659	XM_017319410, NM_011072, XM_003945446, NM_019491, NM_011300, NM_001277898, XM_017316354, NM_011658, XM_006539809, NM_011385, XM_006496645, NM_001042727, XM_006524922, NM_001164200, NM_019770, XM_006540777, NM_013834, NM_008514, NM_011577, NM_011521, XM_006520412, NM_177740	1379	72	8752	1.93925	0.999988	0.50796	5.10965
INTERPRO	IPR002172:Low-density lipoprotein (LDL) receptor class A repeat	8	0.510204	0.00286354	NM_019421, NM_008513, XM_006519358, NM_010048, NM_008512, XM_011240467, NM_008514, XM_006538575	1479	14	9418	3.63875	0.99741	0.295565	4.83153
GOTERM_CC_DIRECT	GO:0033177~proton-transporting two-sector ATPase complex, proton-transporting domain	5	0.318878	0.002867	NM_001301721, NM_033617, NM_009729, NM_026468, NM_001161419	1491	5	9297	6.23541	0.865211	0.0589213	4.23584
INTERPRO	IPR013106:Immunoglobulin V-set	11	0.701531	0.0029824	NM_008990, NM_009382, XM_011242414, NM_080419, NM_021424, XM_006496974, NM_133983, XM_006538575, XM_006524922, NM_021496, NM_011197	1479	25	9418	2.80184	0.997978	0.291532	5.02726
GOTERM_MF_DIRECT	GO:0050840~extracellular matrix binding	9	0.57398	0.00300153	NM_001204203, NM_054042, NM_010097, NM_022316, XM_006498807, XM_006527758, NM_001290817, XM_006496901, NM_007992	1283	18	8403	3.27475	0.975656	0.196322	4.76061
UP_KEYWORDS	Glycosidase	16	1.02041	0.00320259	NM_145537, NR_108102, XM_006523739, XR_001785109, NM_010421, NM_010422, NM_008064, NM_020619, XM_006504342, XM_006497860, XM_006503767, XM_011248060, XM_017314960, NM_013792, XM_006530749, NM_011421	1555	46	9938	2.22296	0.693841	0.0342143	4.32528
KEGG_PATHWAY	mmu05414:Dilated cardiomyopathy	15	0.956633	0.00354049	NM_011890, NM_010580, NM_001277898, NM_001276482, XM_006498807, NM_001110843, NM_001164200, XM_006520314, XM_006532311, XM_017316418, NM_011577, XM_011249012, XM_017312406, XM_006537780, NM_001077507	726	35	3763	2.22137	0.612093	0.0758823	4.54857
GOTERM_BP_DIRECT	GO:0048593~camera-type eye morphogenesis	9	0.57398	0.00368078	XM_006515820, NM_007739, XM_006532440, NM_010142, NM_021424, XM_017316354, NM_009066, NM_011385, NM_010272	1379	18	8752	3.17331	1	0.582158	6.62721
GOTERM_BP_DIRECT	GO:0042274~ribosomal small subunit biogenesis	9	0.57398	0.00368078	NM_009091, NM_023133, XM_006518733, XM_011239877, NM_011300, NM_009092, NM_013647, NM_009096, XM_006524624	1379	18	8752	3.17331	1	0.582158	6.62721
INTERPRO	IPR013098:Immunoglobulin I-set	14	0.892857	0.00382355	XM_006513028, XR_377425, NM_010206, XM_006496583, XM_017318142, XM_011240028, XM_006524922, NM_011218, NM_008684, XM_006501996, XM_011242414, NM_001164259, NM_027756, XM_006538575	1479	38	9418	2.34604	0.99965	0.342148	6.40148
UP_SEQ_FEATURE	domain:EGF-like 12; calcium-binding	6	0.382653	0.00406016	NM_008520, XM_006539458, NM_010928, NM_008512, XM_006498747, XM_017314966	1480	8	9117	4.6201	0.999997	0.454895	7.09664
GOTERM_BP_DIRECT	GO:0090002~establishment of protein localization to plasma membrane	11	0.701531	0.00427377	XR_001782350, XM_006517417, XM_017319508, NM_012030, XM_006525553, NM_053090, XM_006521530, NM_018854, NM_011609, XM_017313690, XR_375551	1379	26	8752	2.68511	1	0.616047	7.65521
GOTERM_MF_DIRECT	GO:0016301~kinase activity	91	5.80357	0.0044445	NM_001198792, NM_145465, XR_001782350, NM_025647, XM_017321556, NM_007712, NM_001160356, XM_006499066, NM_023229, XR_001783189, XM_006529491, NM_010206, XM_006520428, NM_011499, XM_011239272, XM_006522340, XM_006507012, NM_009739, XM_006538664, XM_011243117, NM_011952, XM_017316659, NM_030724, NM_001048060, XR_001784730, XM_006524922, NM_007561, NM_001164200, XM_006513316, NM_007633, XM_006513682…	1283	455	8403	1.3099	0.995936	0.263517	6.97276
INTERPRO	IPR008991:Translation protein SH3-like domain	8	0.510204	0.00464835	NM_019647, NM_012053, NM_009080, XM_017314896, NM_026988, NM_011289, NM_025974, NM_011290	1479	15	9418	3.39617	0.999937	0.383599	7.7308
GOTERM_BP_DIRECT	GO:0042542~response to hydrogen peroxide	15	0.956633	0.00468821	NM_013671, NM_010308, NM_007742, XR_001785363, NM_001272052, NM_145465, NM_001289785, NM_001038593, NM_001146268, XM_006515045, NM_008610, XM_006499066, NM_007907, NM_011434, NM_017374	1379	43	8752	2.21394	1	0.630277	8.36729
UP_KEYWORDS	Heparin-binding	14	0.892857	0.00477839	NM_015734, NM_008973, NM_010206, NM_010439, XM_006501027, NM_001277114, NM_008047, NM_011697, XM_011242414, NM_001077403, NM_016753, NM_001276412, NM_008509, XM_017314966	1555	39	9938	2.2942	0.829232	0.0492447	6.38919
GOTERM_MF_DIRECT	GO:0046933~proton-transporting ATP synthase activity, rotational mechanism	7	0.446429	0.00502922	NM_138597, NM_001301721, XM_006513947, NM_013795, NM_026468, NM_009725, NM_001161419	1283	12	8403	3.82054	0.998034	0.279629	7.85536
GOTERM_BP_DIRECT	GO:0006874~cellular calcium ion homeostasis	14	0.892857	0.0050636	NM_011626, XR_378260, XM_011242830, XM_011243548, NM_010422, XM_006498807, NM_133224, NM_175025, NM_008861, NM_177344, NM_009721, XM_006539094, NM_019806, NM_011577	1379	39	8752	2.27828	1	0.639812	9.00781
SMART	SM00327:VWA	9	0.57398	0.00536899	NM_054041, NM_016762, NM_153507, NM_010580, XM_006521286, XM_017313374, NM_001110843, NM_009933, XM_006513177	665	22	4996	3.07341	0.870712	0.203319	7.18186
UP_SEQ_FEATURE	domain:EGF-like 4; calcium-binding	8	0.510204	0.0056224	NM_008520, XM_006531810, XM_006539458, XM_011245843, XM_006498747, NM_007992, XM_006500915, XM_006515864	1480	15	9117	3.28541	1	0.551876	9.69827
SMART	SM00458:RICIN	6	0.382653	0.00578322	NM_139272, NM_015737, NM_008626, XM_006532390, XM_006498089, NM_013814	665	10	4996	4.50767	0.889639	0.197802	7.71557
GOTERM_BP_DIRECT	GO:0008217~regulation of blood pressure	10	0.637755	0.00581638	NM_013671, XM_006526606, NM_133654, NM_016866, NM_009642, NM_008513, NM_144900, NM_007743, XM_006538767, NM_011434	1379	23	8752	2.7594	1	0.672905	10.2795
GOTERM_BP_DIRECT	GO:1902600~hydrogen ion transmembrane transport	7	0.446429	0.00590952	NM_025272, XM_006514778, NM_001301721, NM_033617, NM_026468, NM_007750, NM_001161419	1379	12	8752	3.7022	1	0.661707	10.4357
GOTERM_MF_DIRECT	GO:0005539~glycosaminoglycan binding	6	0.382653	0.0060387	NM_029364, NM_009371, NM_008973, NM_022315, NM_011578, XM_006527758	1283	9	8403	4.36633	0.999439	0.312245	9.36066
GOTERM_MF_DIRECT	GO:0004653~polypeptide N-acetylgalactosaminyltransferase activity	6	0.382653	0.0060387	NM_139272, NM_145218, NM_015737, XM_006532390, XM_006498089, NM_013814	1283	9	8403	4.36633	0.999439	0.312245	9.36066
GOTERM_MF_DIRECT	GO:0004579~dolichyl-diphosphooligosaccharide-protein glycotransferase activity	6	0.382653	0.0060387	XM_006501870, XM_017313030, XM_011239388, NM_010015, NM_007838, NM_024222	1283	9	8403	4.36633	0.999439	0.312245	9.36066
GOTERM_MF_DIRECT	GO:0016409~palmitoyltransferase activity	8	0.510204	0.00609867	NM_144887, XM_006512252, NM_144881, NM_172151, XM_006538216, XR_001782620, NM_025428, XM_006541454	1283	16	8403	3.27475	0.99948	0.302358	9.44935
GOTERM_MF_DIRECT	GO:0019843~rRNA binding	14	0.892857	0.00619323	XM_006531821, XR_391108, NM_011296, NM_011292, NM_013725, NM_207523, NM_016980, NM_026069, XM_011247553, NM_025544, NM_012053, NM_009076, NM_009095, NM_025919	1283	41	8403	2.23641	0.999537	0.294627	9.58904
SMART	SM01332:SM01332	7	0.446429	0.00627522	XM_006537573, NM_001081635, NM_007633, NM_007631, NM_009829, XM_017319444, XM_006523554	665	14	4996	3.75639	0.908562	0.195443	8.34579
UP_SEQ_FEATURE	calcium-binding region:2	17	1.08418	0.0065405	NM_009113, NM_019405, XR_378260, NM_007590, NM_022315, NM_011313, NM_001163481, NM_022316, NM_001163662, NM_012056, XR_866008, NM_007600, XM_006515156, NM_026770, XM_006540986, NM_025994, XR_374406	1480	52	9117	2.01389	1	0.590808	11.1949
KEGG_PATHWAY	mmu04145:Phagosome	26	1.65816	0.00659869	NM_008626, NM_010580, NM_001109972, NM_011653, NM_011655, NM_025494, NM_023143, XM_006520756, NM_009729, NM_025381, XM_006498807, XM_017317257, NM_009984, NM_025272, NM_001017959, NM_010684, NM_010749, NM_011530, NM_033617, XR_388336, NM_016906, XM_006513523, NM_010387, NM_024171, XR_375510, NM_024456	726	80	3763	1.68454	0.829273	0.127137	8.32286
GOTERM_BP_DIRECT	GO:0016337~single organismal cell-cell adhesion	16	1.02041	0.00663552	XR_001782031, NM_011029, XM_006525553, XM_017316354, XM_006521530, NM_020493, XM_011240028, NM_021496, XM_006539214, NM_009382, NM_133654, NM_021424, XM_006497587, NM_008514, XM_006499066, XM_006531532	1379	49	8752	2.07237	1	0.687923	11.6442
KEGG_PATHWAY	mmu05220:Chronic myeloid leukemia	22	1.40306	0.00669337	NM_001291105, XM_011242830, NM_001109992, NM_009371, XM_006501107, XM_006525701, XM_006507312, XM_006515415, NM_011952, NM_001198859, NM_001312868, XM_006513682, NM_009870, NM_001130444, NM_008841, NM_007631, XM_006532124, NM_029780, NM_011577, XM_017313806, NM_007434, NM_001081412	726	64	3763	1.78172	0.833563	0.120218	8.43747
UP_SEQ_FEATURE	domain:EGF-like 6; calcium-binding	7	0.446429	0.00687898	NM_008520, XM_006531810, XM_006539458, XM_006523388, NM_007992, XM_017314966, XM_006515864	1480	12	9117	3.59341	1	0.593759	11.7408
UP_SEQ_FEATURE	domain:EGF-like 6	7	0.446429	0.00687898	NM_016762, NM_001289601, NM_008512, XM_006498747, NM_011412, XM_006515457, NM_153790	1480	12	9117	3.59341	1	0.593759	11.7408
UP_SEQ_FEATURE	domain:Ricin B-type lectin	7	0.446429	0.00687898	NM_139272, NM_145218, NM_015737, NM_008626, XM_006532390, XM_006498089, NM_013814	1480	12	9117	3.59341	1	0.593759	11.7408
GOTERM_BP_DIRECT	GO:0009142~nucleoside triphosphate biosynthetic process	6	0.382653	0.00694332	NM_001077529, XM_006524677, NM_025647, NM_008704, NM_001198792, NM_019730	1379	9	8752	4.23109	1	0.688991	12.1519
KEGG_PATHWAY	mmu04510:Focal adhesion	39	2.48724	0.00698051	NM_001204203, NM_008808, XM_011242830, NM_015734, NM_010580, NM_009829, XM_006515415, NR_133670, NM_007743, NM_007742, XR_001782350, NM_011697, XM_006532311, XM_006499066, XM_006520428, XM_006539809, XM_011243117, NM_011952, XM_006498807, XM_006522426, NM_001003817, NM_001081635, NM_001146268, NM_007631, NM_001130444, NM_008841, XM_006530200, XM_006532124, NM_029780, XM_006497587, XR_375510, XM_0…	726	135	3763	1.49737	0.845927	0.117228	8.78427
GOTERM_BP_DIRECT	GO:0030203~glycosaminoglycan metabolic process	5	0.318878	0.0070275	NM_029364, XM_006525671, NM_010421, NM_010422, NM_001033175	1379	6	8752	5.28886	1	0.678532	12.2903
GOTERM_BP_DIRECT	GO:0006163~purine nucleotide metabolic process	5	0.318878	0.0070275	NM_001077529, XM_006524677, NM_008704, NM_019730, XM_006532245	1379	6	8752	5.28886	1	0.678532	12.2903
INTERPRO	IPR017441:Protein kinase, ATP binding site	52	3.31633	0.00714371	NM_145465, NM_007712, XR_001782350, XM_006499066, XR_001783189, NM_010206, XM_011239272, XM_006520428, XM_006522340, NM_011952, XM_011243117, XM_017316659, NM_007561, XR_001784730, NM_001164200, XM_006513316, XM_006513682, NM_029780, XM_006526387, XM_017318262, NM_016866, NM_001159571, XM_006515415, NM_001277898, XM_011243552, NM_008551, NM_178654, XM_006539989, XR_001779401, NM_001290818, XR_001…	1479	233	9418	1.42114	1	0.507904	11.645
GOTERM_BP_DIRECT	GO:0005975~carbohydrate metabolic process	29	1.84949	0.00720614	NM_145926, NR_108102, XM_006515415, XM_006538458, XM_006504342, NM_001136069, NM_030262, XM_006534029, NM_028117, NM_011937, XM_006523739, NM_175380, NM_010421, NM_010422, NM_021528, XM_011239029, NM_008064, XM_006522426, NM_001048060, XM_006503767, NM_024256, NM_175403, NM_001294269, XM_017314960, XM_006530749, NR_045570, NM_145630, NM_007434, NM_025954	1379	112	8752	1.64332	1	0.673409	12.5832
GOTERM_BP_DIRECT	GO:0018345~protein palmitoylation	8	0.510204	0.00728706	NM_144887, XM_006512252, NM_144881, NM_172151, XM_006538216, XR_001782620, NM_025428, XM_006541454	1379	16	8752	3.17331	1	0.663698	12.7156
UP_KEYWORDS	Cleavage on pair of basic residues	18	1.14796	0.00730098	NM_008808, XM_017321919, XR_378260, NM_013494, NM_001284508, XM_006525553, XM_011245843, XM_006498807, XM_011250819, NM_010272, NR_045485, XM_006495970, NM_010729, XR_383136, XM_006532311, NM_009614, NM_011577, NM_001077507	1555	59	9938	1.9498	0.933059	0.0723582	9.60739
GOTERM_MF_DIRECT	GO:0005515~protein binding	422	26.9133	0.00732239	NM_001252588, XM_006525701, NM_148938, XM_017316354, NM_010073, XM_006528517, XM_006517632, XM_006506467, NM_019647, NM_011530, XM_006532311, NM_025344, NM_144900, NM_182939, NR_027505, NM_011435, NM_011434, NM_021788, XM_006523598, NM_007874, XM_006501715, XM_011243117, XM_006519592, NM_001289473, XR_391322, NM_011544, NM_019637, XM_006532440, NM_007450, XM_006540777, XM_006538423, NM_026864, XM…	1283	2513	8403	1.09984	0.999887	0.326284	11.2415
GOTERM_MF_DIRECT	GO:0016757~transferase activity, transferring glycosyl groups	31	1.97704	0.00732807	NM_139272, NM_016888, NM_145926, NM_198626, NM_015737, XM_006532390, XM_006527408, NM_146035, XM_017316917, NM_030262, XM_011239388, NM_013814, NM_007838, NM_001001566, NM_145218, XM_006498089, NM_001035228, XM_006535481, XM_011244145, NM_010163, XM_011239029, XM_011242429, NM_001317391, XR_875792, NR_045570, XM_011244089, XM_017312624, XR_376348, XM_011242301, NM_010015, XM_006519669	1283	126	8403	1.61138	0.999887	0.315307	11.2498
GOTERM_BP_DIRECT	GO:0030178~negative regulation of Wnt signaling pathway	12	0.765306	0.00745466	NM_007631, NM_001141930, NM_008512, NM_001130526, NM_013834, NM_008514, XM_017316659, XM_006523516, NM_001081655, NM_008143, XM_006521484, NM_029564	1379	32	8752	2.37999	1	0.658732	12.9892
UP_KEYWORDS	Copper	11	0.701531	0.00747047	NM_009113, XM_006529845, NM_009720, NM_001286182, NM_010729, XM_006529142, NM_011435, NM_001290817, NM_053083, NM_013586, NM_011434	1555	28	9938	2.51075	0.937147	0.0720547	9.8199
UP_KEYWORDS	Cytoplasmic vesicle	59	3.76276	0.00775472	NM_001141971, NM_009642, NM_133950, NM_009304, NM_026775, NM_008801, NM_019749, NM_145940, NM_019464, NR_104477, NM_009682, NM_001290995, NM_172151, XM_006514454, NM_026405, XR_876464, NR_046364, NM_001077507, XM_011238687, NM_019877, NM_010206, NM_013494, NM_008997, XM_006522340, NM_010261, NM_026160, NM_011792, NM_198710, NM_198163, NM_001290379, XR_390777, XM_006522689, NM_019580, XM_011239433…	1555	273	9938	1.3812	0.943451	0.0728092	10.1752
GOTERM_CC_DIRECT	GO:0005793~endoplasmic reticulum-Golgi intermediate compartment	18	1.14796	0.00776264	XM_006519276, XR_378260, XM_003945446, NM_025360, NM_010439, NM_133950, NM_026775, NM_029572, NM_001163662, NM_029576, NM_019770, XM_006524823, XM_006508806, XR_001782366, NM_025516, NM_030131, NM_011032, NM_001276412	1491	58	9297	1.93513	0.995658	0.147843	11.0839
BIOCARTA	m_edg1Pathway:Phospholipids as signalling intermediaries	10	0.637755	0.00778627	NM_008808, NM_019677, XM_006520428, XM_017312528, XM_006515415, NM_011952, XM_006498807, XM_006499066, XM_017319977, NM_011421	162	20	824	2.54321	0.822272	0.578422	9.47779
KEGG_PATHWAY	mmu05146:Amoebiasis	19	1.21173	0.00788146	NM_019677, XM_011242830, NM_010301, NM_015734, XM_006501107, XM_006520428, NM_001277898, NR_133670, NM_007743, NM_007742, NM_001164200, NM_008841, XM_011247883, NM_011577, NM_024456, NM_009932, NM_001276412, NM_009930, NM_001077507	726	53	3763	1.85813	0.879087	0.123697	9.86456
GOTERM_BP_DIRECT	GO:0007507~heart development	38	2.42347	0.00789907	XM_006518707, XM_006498747, NM_001290817, NM_009346, NM_001290818, NM_008861, NM_001312868, NM_011697, XM_006525671, XM_006518469, NM_008610, XM_006532311, NM_011577, XM_006538767, NM_001077403, NM_013671, NM_010301, NM_001109992, NM_009371, NM_008973, NM_001286182, XM_006523201, XM_006521693, NM_020493, NM_011305, NM_001003817, XM_017320398, XM_006524922, XM_011238341, XM_006513682, XR_001785575…	1379	159	8752	1.5168	1	0.667176	13.7108
UP_SEQ_FEATURE	domain:EGF-like 11; calcium-binding	6	0.382653	0.0079205	NM_008520, XM_006539458, NM_010928, XM_006498747, NM_007992, XM_017314966	1480	9	9117	4.10676	1	0.630731	13.4005
UP_SEQ_FEATURE	domain:LDL-receptor class A 3	6	0.382653	0.0079205	NM_008513, XM_006519358, NM_008512, XM_011240467, NM_008514, XM_006538575	1480	9	9117	4.10676	1	0.630731	13.4005
UP_SEQ_FEATURE	domain:EGF-like 7; calcium-binding	6	0.382653	0.0079205	NM_008520, XM_006539458, NM_010928, XM_006498747, NM_007992, XM_017314966	1480	9	9117	4.10676	1	0.630731	13.4005
UP_SEQ_FEATURE	propeptide:Activation peptide	6	0.382653	0.0079205	NM_022325, NM_013494, NM_007798, NM_008610, NM_009983, NM_009984	1480	9	9117	4.10676	1	0.630731	13.4005
GOTERM_BP_DIRECT	GO:0070588~calcium ion transmembrane transport	10	0.637755	0.00802866	XM_006530117, XM_011243548, NM_009597, XM_006498807, XM_017316418, NM_001110843, XM_017312406, XR_878316, NM_175025, NM_008861	1379	24	8752	2.64443	1	0.66074	13.9202
GOTERM_CC_DIRECT	GO:0009897~external side of plasma membrane	22	1.40306	0.0081808	NM_023680, NM_009371, XM_006498807, NM_133983, XM_017317257, NM_009984, NM_054041, XM_011250978, NM_001272052, NM_010684, NM_007657, NM_009382, XM_006515045, NM_133654, XM_011242414, NM_007798, XM_006518469, XM_006532311, NM_011578, XM_006538767, NM_011032, XM_006515457	1491	77	9297	1.78155	0.996765	0.151105	11.6471
GOTERM_CC_DIRECT	GO:0030141~secretory granule	15	0.956633	0.00861151	NM_008985, NM_013494, XR_382742, NM_001003955, NM_007742, XM_006540569, NM_175025, NM_009984, XM_006521194, NM_198710, XM_006538767, NM_011577, XM_006536154, XR_876464, NM_011434	1491	45	9297	2.07847	0.997611	0.154385	12.2238
GOTERM_CC_DIRECT	GO:0005765~lysosomal membrane	42	2.67857	0.00878052	NM_001160145, NM_011626, NM_010312, NM_008512, NM_010515, NM_025494, NM_009729, NM_152808, NM_024270, NM_026353, NM_029884, NR_121603, NM_001253804, XR_001779612, NM_001290993, NM_010749, NM_001145552, NM_010387, NM_029012, NM_024456, XM_006538767, XM_006513229, XR_876464, XM_017321919, NM_010301, NM_153550, NM_001038492, XM_011244143, XM_017319977, NM_008064, XM_006526939, NM_020050, NM_026011, …	1491	178	9297	1.47128	0.997879	0.153271	12.4491
GOTERM_MF_DIRECT	GO:0008137~NADH dehydrogenase (ubiquinone) activity	10	0.637755	0.00881231	XM_006509730, NM_001278415, NM_023172, XM_006527292, NM_025843, NM_026610, NM_001127346, NM_001271443, NR_103515, XM_001478443	1283	25	8403	2.6198	0.999982	0.354424	13.3786
GOTERM_BP_DIRECT	GO:0007411~axon guidance	21	1.33929	0.00887599	XM_006513028, XM_006523598, NM_016888, NM_016762, XM_006525701, XM_006520428, NM_008448, NM_008086, NM_007910, XM_006539809, XM_011243117, XM_006496645, NM_008684, XM_011242414, NM_010142, NM_021424, NM_001163395, NM_009154, XM_006499066, NM_011412, NM_001077403	1379	74	8752	1.80107	1	0.685577	15.2772
KEGG_PATHWAY	mmu00510:N-Glycan biosynthesis	16	1.02041	0.00888458	NM_026767, NM_145926, XM_006523739, XM_011244145, NM_146035, NM_010073, NM_024222, XM_017316917, NM_020619, XM_006497860, XM_017313030, NM_177648, XM_011239388, NR_045570, NM_010015, NM_007838	726	42	3763	1.97455	0.907707	0.130784	11.0534
KEGG_PATHWAY	mmu04921:Oxytocin signaling pathway	27	1.72194	0.0090919	XM_011242830, NM_019677, XM_006518707, NM_007590, NM_001277898, NM_001110843, XR_001782350, XM_006520314, XM_006499066, NM_007907, XM_017312406, NM_001077507, NM_010308, NM_011952, XM_017319493, NM_001164200, XM_006513682, NM_001130444, NM_008841, XM_006530200, NM_007631, NM_010901, NM_133926, NM_029780, XM_017316418, XM_006508415, NM_145358	726	86	3763	1.62728	0.912721	0.126703	11.2973
UP_KEYWORDS	Basement membrane	7	0.446429	0.00921607	NM_007739, NM_022315, NR_133670, NM_022316, NM_009932, NM_001290817, XM_006538575	1555	13	9938	3.44131	0.967173	0.083875	11.9817
KEGG_PATHWAY	mmu04022:cGMP-PKG signaling pathway	26	1.65816	0.00929783	NM_010301, NM_019677, XM_011242830, NM_010302, XM_006518707, NM_007590, NM_011957, XM_011243548, XM_006515415, NM_020493, NM_011952, XM_017319493, NM_001033713, XR_001782350, XM_006513682, NM_008841, XM_006530200, NM_010901, XM_006520314, NM_009721, NM_007450, NM_007451, NM_029780, NM_144900, NM_007434, XM_006508415	726	82	3763	1.64345	0.917432	0.123019	11.539
GOTERM_BP_DIRECT	GO:0006491~N-glycan processing	7	0.446429	0.00952902	NM_145537, NM_145926, XM_006497860, XM_011248060, XM_006523739, XR_001785109, XM_011244145	1379	13	8752	3.41742	1	0.699924	16.3092
GOTERM_BP_DIRECT	GO:0010033~response to organic substance	12	0.765306	0.0096251	NM_001204203, NM_009870, NM_007712, NM_001038593, XM_017312528, NM_145406, XM_006515415, NM_001276446, NM_011577, NM_001309909, NM_011467, NM_011434	1379	33	8752	2.30786	1	0.692436	16.46
KEGG_PATHWAY	mmu04260:Cardiac muscle contraction	14	0.892857	0.0100808	XM_006514778, NM_009187, NM_009721, NM_007749, NM_009942, NM_025650, NM_144900, XM_017316418, NM_001110843, NM_007750, NM_001293559, XM_006537780, XM_017312406, NM_053071	726	35	3763	2.07328	0.933145	0.126513	12.4522
GOTERM_CC_DIRECT	GO:0031982~vesicle	25	1.59439	0.010183	NM_010798, NM_001204203, NM_007687, NM_001252588, NM_009976, NM_010312, NM_008448, XM_006515415, XM_006498373, XM_011244143, XM_011239029, NM_001290817, XM_006537677, NM_010684, XM_017317500, NM_029362, XR_383136, NM_133655, XM_011247434, NM_012030, NM_001130526, XM_006538767, XM_017320876, NM_007434, NM_001077507	1491	93	9297	1.67619	0.999211	0.171389	14.298
SMART	SM00219:TyrKc	11	0.701531	0.0105276	NM_001304761, NM_001146268, XM_006520428, NM_010206, XM_006522340, NM_010142, NM_001159571, XM_011243117, XM_006539989, XM_006499066, NM_001003817	665	34	4996	2.43061	0.982078	0.284763	13.6288
GOTERM_MF_DIRECT	GO:0004550~nucleoside diphosphate kinase activity	6	0.382653	0.0105729	NM_001077529, XM_006524677, NM_025647, NM_008704, NM_001198792, NM_019730	1283	10	8403	3.9297	0.999998	0.396672	15.8417
GOTERM_BP_DIRECT	GO:0007568~aging	26	1.65816	0.0107226	NM_013671, NM_009371, XM_006512083, NM_010592, XM_011243548, XM_006515415, NM_008512, NM_010308, NM_011610, XR_391322, NM_001289785, NM_001272052, NM_001038593, NM_153141, XM_006522427, XM_011242414, NM_146094, XM_017312768, NM_001177973, XM_011239388, NM_172261, NM_134099, NM_011577, NM_007907, NM_009930, NM_011434	1379	100	8752	1.65012	1	0.720733	18.1648
GOTERM_BP_DIRECT	GO:0015986~ATP synthesis coupled proton transport	8	0.510204	0.0107301	NM_138597, NM_001301721, XM_006513947, XR_388336, NM_013795, NM_026468, NM_009725, NM_001161419	1379	17	8752	2.98665	1	0.710621	18.1764
GOTERM_BP_DIRECT	GO:0042552~myelination	10	0.637755	0.0108266	NM_001302261, XR_385168, NM_010421, NM_053090, XM_011239259, NM_010422, XM_011243117, NM_011577, NM_010322, NM_001003817	1379	25	8752	2.53865	1	0.703725	18.3246
INTERPRO	IPR000961:AGC-kinase, C-terminal	13	0.829082	0.0108832	XR_001782350, NM_177262, XM_006502836, XM_017318262, XM_006515415, XM_006523201, NM_001277898, NM_178654, NM_001286064, XM_006528402, NM_001290818, NM_007434, NM_001164200	1479	38	9418	2.17846	1	0.644099	17.2191
BIOCARTA	m_wntPathway:WNT Signaling Pathway	10	0.637755	0.0113726	XM_006526387, NM_007631, XM_006525701, XM_011239272, XM_006521751, NM_021457, XM_006523516, NM_001198859, XM_006522426, XM_006537761	162	21	824	2.4221	0.920161	0.569403	13.5585
GOTERM_CC_DIRECT	GO:0005743~mitochondrial inner membrane	66	4.20918	0.0116399	XM_006509730, NM_026982, XR_377489, NM_178639, XM_017320126, NM_148938, NM_025650, NM_027244, XR_001785480, NM_026684, XM_006506467, NM_023172, NM_012052, NM_001160356, NM_144784, XM_006499066, NR_103515, NM_025348, NM_028260, NM_009942, NM_026914, XM_006527292, NM_025576, NM_001294322, XR_391322, XM_001478443, NM_025384, XM_006514778, XM_006513947, XM_006512201, NM_007450, NR_033745, NM_007451, …	1491	310	9297	1.32754	0.999718	0.189048	16.18
GOTERM_MF_DIRECT	GO:0032403~protein complex binding	54	3.44388	0.0116594	NM_026775, XM_011245843, XM_006498747, NM_018753, XM_011245037, XM_006496317, NM_001313698, NM_178060, NM_201410, XM_006499066, NM_026305, NM_010206, XM_006520428, NM_030689, NM_011655, XM_011243117, XM_006540569, NM_011305, NM_009984, NM_007633, NM_007631, XM_006513947, XM_011247434, XM_006518733, NM_172261, XM_006532949, NM_016959, NM_010312, NM_008512, XM_006525553, NM_001277898, NM_019922, NM…	1283	257	8403	1.37616	0.999999	0.415428	17.3287
UP_KEYWORDS	CF(0)	6	0.382653	0.0117572	NM_001301721, NM_013795, NM_026468, NM_009725, NM_020582, NM_001161419	1555	10	9938	3.8346	0.987274	0.103362	15.0429
GOTERM_BP_DIRECT	GO:0006165~nucleoside diphosphate phosphorylation	6	0.382653	0.0121021	NM_001077529, XM_006524677, NM_025647, NM_008704, NM_001198792, NM_019730	1379	10	8752	3.80798	1	0.733901	20.261
KEGG_PATHWAY	mmu04919:Thyroid hormone signaling pathway	26	1.65816	0.0128351	XM_011242830, NM_019677, XM_006515415, NM_001277898, NM_010411, NM_010928, NM_178060, NM_028247, NM_144900, XM_006499066, NM_011952, XM_006498807, NM_011305, XM_006522426, NM_001164200, XM_006513682, NM_001130444, NM_008841, NM_007631, NM_009721, NM_172424, XM_006521751, NM_029780, NM_001163276, XM_017313806, NM_007434	726	84	3763	1.60432	0.968228	0.151467	15.596
GOTERM_CC_DIRECT	GO:0008250~oligosaccharyltransferase complex	6	0.382653	0.0130548	XM_006501870, XM_017313030, XM_011239388, NM_010015, NM_007838, NM_024222	1491	10	9297	3.74125	0.999896	0.204915	17.9708
GOTERM_CC_DIRECT	GO:0045263~proton-transporting ATP synthase complex, coupling factor F(o)	6	0.382653	0.0130548	NM_001301721, NM_013795, NM_026468, NM_009725, NM_020582, NM_001161419	1491	10	9297	3.74125	0.999896	0.204915	17.9708
GOTERM_BP_DIRECT	GO:0008284~positive regulation of cell proliferation	58	3.69898	0.0133426	NM_008808, NM_133185, NM_007929, NM_001284508, NM_001042727, NM_010928, NM_133655, XM_017319476, NM_011578, XM_006509541, NM_011577, NM_023672, NM_001077507, NM_009113, NM_170669, NM_010206, XM_006520428, XM_011239272, NM_199322, XM_006498807, NM_013614, NM_130889, NM_022423, XM_006532903, NM_007631, NM_001130444, XM_006531294, NM_001163425, NM_007451, XM_006521806, NM_009976, XR_391108, NR_03790…	1379	273	8752	1.34837	1	0.758787	22.1025
BIOCARTA	m_fmlpPathway:fMLP induced chemokine gene expression in HMC-1 cells	11	0.701531	0.0134305	NM_019677, XM_006513682, NM_001130444, XM_006518707, XM_006501107, NM_010901, NM_007590, NM_029780, NM_011952, XM_017319493, XM_017319977	162	25	824	2.23802	0.949625	0.526245	15.8228
UP_SEQ_FEATURE	region of interest:Catalytic subdomain A	6	0.382653	0.0137446	NM_139272, NM_145218, NM_015737, XM_006532390, XM_006498089, NM_013814	1480	10	9117	3.69608	1	0.81122	22.1516
UP_SEQ_FEATURE	region of interest:Catalytic subdomain B	6	0.382653	0.0137446	NM_139272, NM_145218, NM_015737, XM_006532390, XM_006498089, NM_013814	1480	10	9117	3.69608	1	0.81122	22.1516
UP_SEQ_FEATURE	domain:Ig-like C2-type 5	6	0.382653	0.0137446	NM_001146268, XM_011242414, XM_006538575, XM_006524922, XM_011240028, NM_011197	1480	10	9117	3.69608	1	0.81122	22.1516
UP_SEQ_FEATURE	domain:AGC-kinase C-terminal	13	0.829082	0.0140527	XR_001782350, NM_177262, XM_006502836, XM_017318262, XM_006515415, XM_006523201, NM_001277898, NM_178654, NM_001286064, XM_006528402, NM_001290818, NM_007434, NM_001164200	1480	38	9117	2.10741	1	0.806345	22.5905
INTERPRO	IPR026823:Complement Clr-like EGF domain	5	0.318878	0.0141967	XM_006531810, NM_008512, XM_006498747, NM_007992, XM_006515864	1479	7	9418	4.54844	1	0.725062	21.8797
INTERPRO	IPR004367:Cyclin, C-terminal domain	7	0.446429	0.014266	XM_006537573, NM_001081635, NM_007633, NM_007631, NM_009829, XM_017319444, XM_006523554	1479	14	9418	3.18391	1	0.711625	21.9745
INTERPRO	IPR000772:Ricin B lectin domain	7	0.446429	0.014266	NM_139272, NM_145218, NM_015737, NM_008626, XM_006532390, XM_006498089, NM_013814	1479	14	9418	3.18391	1	0.711625	21.9745
GOTERM_BP_DIRECT	GO:0009952~anterior/posterior pattern specification	16	1.02041	0.0142736	NM_010453, XM_006525701, NM_001141930, NM_008513, NM_001290730, NM_010272, NM_001042727, NM_007561, NM_001312868, XM_006515820, NM_176996, XM_006518469, NM_013834, NM_009066, NM_008514, XR_001785097	1379	53	8752	1.91596	1	0.773041	23.4579
GOTERM_BP_DIRECT	GO:0043206~extracellular fibril organization	5	0.318878	0.0143618	NM_015734, NM_009976, NM_001302078, NM_009930, XM_017314966	1379	7	8752	4.53331	1	0.766579	23.5851
UP_KEYWORDS	Zymogen	18	1.14796	0.0144492	NM_022325, NM_001038492, NM_013494, NR_108102, NM_009983, NM_010421, XM_011245843, XM_011250819, NM_011792, NM_009984, XR_383136, NM_007798, NM_008610, NM_025972, NM_013640, NM_009614, NM_028243, XM_006522216	1555	63	9938	1.826	0.995349	0.122775	18.178
GOTERM_BP_DIRECT	GO:0035987~endodermal cell differentiation	7	0.446429	0.0144873	NM_007739, NM_010580, NM_008610, XM_006498807, NM_009933, NM_009932, NM_001276412	1379	14	8752	3.17331	1	0.76115	23.7659
KEGG_PATHWAY	mmu05200:Pathways in cancer	62	3.95408	0.0147713	NM_008808, XM_006501107, XM_006525701, XM_006507312, NR_133670, XM_006523516, XR_001782350, XM_006532311, NM_011577, NM_026305, NM_001077507, NM_010206, XM_006520428, NM_011952, XM_006498807, NM_011305, NM_001198859, NM_001285911, NM_053207, NM_001164200, NM_007633, XM_006513682, NM_007631, NM_001130444, XM_006521751, NM_029780, XM_006537573, NM_019677, XM_011242830, NM_010312, XM_006515415, NM_0…	726	245	3763	1.31167	0.98119	0.165237	17.7432
GOTERM_CC_DIRECT	GO:0016323~basolateral plasma membrane	22	1.40306	0.014786	XM_006530117, XM_006524772, NM_008502, NM_177390, XM_017313831, XM_006520428, NM_016866, NM_148938, XM_011243548, XM_006525553, NM_001276482, XM_017316354, XM_006540569, NM_001003817, NM_001290818, NM_001289473, NM_001312868, NM_009721, XM_011247434, XM_006532311, NM_028247, NM_144900	1491	81	9297	1.69357	0.999969	0.224	20.1133
GOTERM_BP_DIRECT	GO:0060412~ventricular septum morphogenesis	9	0.57398	0.0150092	NM_009371, XM_006525701, NM_001164259, NM_011578, NM_020510, NM_021457, NM_007561, NM_053207, NM_001312868	1379	22	8752	2.59635	1	0.765092	24.513
GOTERM_BP_DIRECT	GO:0000027~ribosomal large subunit assembly	8	0.510204	0.0152161	XM_006531821, NM_009076, XM_017317766, NM_025919, NM_207523, NM_011290, NM_024218, NM_016980	1379	18	8752	2.82072	1	0.761773	24.8074
BIOCARTA	m_fbw7Pathway:Cyclin E Destruction Pathway	5	0.318878	0.0152285	NM_007633, NM_001291105, NM_012042, XM_006513483, XM_006508758	162	6	824	4.23868	0.966338	0.492509	17.7563
GOTERM_MF_DIRECT	GO:0016740~transferase activity	176	11.2245	0.0154736	XM_006532390, XM_006508217, NM_015819, NM_029884, NM_015818, NM_144887, XR_387554, NM_007712, XM_017321556, NM_145465, NM_001038593, XM_006524647, XM_006525671, NM_144881, NM_172151, NM_144784, NM_013814, XM_006499066, NM_023229, XM_006529491, XR_001783189, XM_006510768, XR_387175, NM_010206, XM_006498089, XM_006512252, XM_006507012, XM_006535481, XM_011243117, XM_011239029, NM_010322, XR_391322,…	1283	991	8403	1.16318	1	0.497615	22.3563
GOTERM_CC_DIRECT	GO:0042383~sarcolemma	15	0.956633	0.0156257	NM_011890, XM_006520428, NM_001276482, XM_017319493, NM_010684, XM_006520314, NM_009721, XM_006538491, NM_007798, NM_144900, XM_006527758, NM_009933, XM_011249012, XM_006513177, NM_001077507	1491	48	9297	1.94857	0.999983	0.230285	21.1336
UP_KEYWORDS	Mitochondrion	157	10.0128	0.0157648	XM_006509730, NM_178639, NM_026738, XM_006524844, NM_027244, NM_028166, NM_026684, XM_011241499, NM_025544, XM_006506467, NM_023172, NM_001038593, NM_012052, NM_001010930, XM_006524847, NM_001290995, NM_026503, NM_144784, NM_008303, XM_006501918, NM_026405, XM_006499066, NR_103515, NM_023229, NM_025348, NM_001190264, NM_029752, NM_026914, NM_026871, NM_027342, NM_024214, NM_001294322, XR_391322, …	1555	853	9938	1.1763	0.997159	0.130302	19.6708
UP_SEQ_FEATURE	domain:EGF-like 10; calcium-binding	5	0.318878	0.0159801	NM_008520, XM_006539458, XM_006498747, NM_007992, XM_017314966	1480	7	9117	4.4001	1	0.835019	25.2831
UP_SEQ_FEATURE	glycosylation site:O-linked (Xyl...) (glycosaminoglycan)	5	0.318878	0.0159801	XM_011250978, NM_011578, NM_001276482, XM_006527758, NM_011520	1480	7	9117	4.4001	1	0.835019	25.2831
KEGG_PATHWAY	mmu00531:Glycosaminoglycan degradation	7	0.446429	0.016052	XM_006504342, NM_029364, NR_108102, NM_010421, NM_010422, NM_013792, NM_029884	726	12	3763	3.02353	0.986709	0.171265	19.1357
BIOCARTA	m_mPRpathway:How Progesterone Initiates the Oocyte Maturation	10	0.637755	0.0160693	NM_001130444, NM_001170485, NM_011952, NM_023142, XM_006499066, NM_019767, XM_017319977, XM_006496317, NM_001077507, NM_001164200	162	22	824	2.31201	0.972129	0.449371	18.6464
GOTERM_BP_DIRECT	GO:0042493~response to drug	40	2.55102	0.0161189	NM_009976, NM_148938, NM_007742, NM_009870, NM_001272052, NM_011697, XM_011242414, NM_133758, NM_008495, XM_017319476, NM_010048, NM_009273, NM_013834, NM_001276446, NM_008610, XM_006532311, NM_144900, XM_011239388, NM_011577, XM_006499066, NM_021457, NM_008509, NM_001077507, NM_011434, NM_013671, NM_010302, NM_009371, NM_008973, NM_001286182, NM_010592, XM_017313874, NM_010308, XM_011240467, XM_…	1379	177	8752	1.43427	1	0.773677	26.079
BIOCARTA	:Role of ?-arrestins in the activation and targeting of MAP kinases	7	0.446429	0.0166071	NM_019677, XM_006513682, NM_029780, NM_011952, XM_017319977, NM_001290818, NM_001077507	162	12	824	2.96708	0.975301	0.410636	19.2109
GOTERM_CC_DIRECT	GO:0090575~RNA polymerase II transcription factor complex	9	0.57398	0.0166422	NM_011544, NM_153141, XM_006525701, XM_017313874, XM_006521751, NM_001166476, NM_001166535, XR_001785097, NM_011305	1491	22	9297	2.55085	0.999992	0.238465	22.3524
GOTERM_BP_DIRECT	GO:0050885~neuromuscular process controlling balance	11	0.701531	0.0169662	XM_006532903, NM_001290379, NM_148938, XM_006508806, NM_010421, NM_010422, NM_008064, NM_010299, NM_001081412, NM_010226, NM_007915	1379	31	8752	2.25203	1	0.78342	27.2537
GOTERM_MF_DIRECT	GO:0005245~voltage-gated calcium channel activity	6	0.382653	0.01698	XM_006498807, XM_017316418, NM_001110843, XM_017312406, XR_866008, NM_008861	1283	11	8403	3.57245	1	0.51805	24.2617
GOTERM_MF_DIRECT	GO:0019706~protein-cysteine S-palmitoyltransferase activity	8	0.510204	0.017727	NM_144887, NM_019661, XM_006512252, NM_172151, XM_006538216, XR_001782620, NM_025428, XM_006541454	1283	19	8403	2.75768	1	0.521406	25.1902
UP_KEYWORDS	Glycosyltransferase	31	1.97704	0.0178718	NM_139272, NM_016888, NM_145926, NM_198626, NM_015737, XM_006532390, XM_006527408, NM_146035, NM_010073, XM_017316917, NM_030262, NM_201410, XM_011239388, NM_013814, NM_007838, NM_145218, XM_006498089, NM_001035228, XM_011244145, NM_010163, XM_011239029, XM_011242429, NM_001317391, XR_875792, NR_045570, XM_011244089, XM_017312624, XR_376348, XM_011242301, NM_010015, XM_006519669	1555	131	9938	1.51237	0.998712	0.143373	22.0091
SMART	SM00220:S_TKc	46	2.93367	0.0183416	XM_006526387, XM_017318262, NM_016866, XM_006515415, NM_001277898, XM_011243552, NM_008551, NM_178654, XR_001779401, NM_001290818, NM_001312868, XR_001785363, NM_145465, NM_007712, NM_009870, XM_017321556, XM_006537677, XR_001782350, NM_177262, XM_006518469, NM_001286064, NM_023209, XM_006528402, XR_001785097, XR_001783189, NM_009371, XM_006534788, XM_006504836, XM_006515522, XM_011239272, XM_006…	665	250	4996	1.38235	0.999119	0.417901	22.6072
KEGG_PATHWAY	mmu04151:PI3K-Akt signaling pathway	52	3.31633	0.0190823	NM_001204203, NM_008808, XM_006501107, NM_010580, NR_133670, NM_018753, XM_006532311, NM_017374, XM_006523598, NM_010206, XM_006520428, NM_011957, NM_007910, NM_011952, XM_006498807, NM_144880, NM_011305, NM_001285911, NM_007633, XM_006513682, NM_001130444, NM_007631, NM_029780, XR_375510, NM_009933, XM_006537573, XM_011242830, NM_015734, NM_010312, XM_006515415, NM_009829, NM_178654, NM_007743, …	726	202	3763	1.33429	0.994167	0.192928	22.344
UP_KEYWORDS	rRNA-binding	9	0.57398	0.0191652	NM_012053, XR_391108, NM_011296, NM_025919, NM_013725, NM_207523, NM_016980, XM_011247553, NM_026069	1555	23	9938	2.50082	0.999208	0.149803	23.413
KEGG_PATHWAY	mmu05205:Proteoglycans in cancer	38	2.42347	0.0193065	NM_008624, XM_011242830, NM_010580, XM_006515415, NM_001277898, NM_007743, XM_006529142, NM_020510, NM_007742, XR_001782350, XM_006515045, NM_176996, NM_008610, NM_011577, NM_011595, XM_006499066, NM_009096, NM_021457, XM_006538575, NM_001109992, NM_010206, XM_006520428, NM_011658, NM_011952, XM_006498807, NM_001003817, NM_001164200, NM_009984, XM_006513682, NM_007631, NM_008841, XM_006530200, NM…	726	139	3763	1.41699	0.994512	0.187963	22.5767
GOTERM_BP_DIRECT	GO:0055093~response to hyperoxia	6	0.382653	0.0193497	NM_013671, NM_009870, NM_001146268, NM_007742, XM_017313806, XR_391322	1379	11	8752	3.4618	1	0.818926	30.4646
UP_SEQ_FEATURE	calcium-binding region:1	17	1.08418	0.019489	NM_009113, NM_019405, XR_378260, NM_007590, NM_022315, NM_011313, NM_001163481, NM_022316, NM_001163662, NM_012056, XR_866008, NM_007600, XM_006515156, NM_026770, NM_025994, XR_374406, NM_009037	1480	58	9117	1.80556	1	0.880637	29.9595
GOTERM_BP_DIRECT	GO:0018279~protein N-linked glycosylation via asparagine	9	0.57398	0.019912	XM_006501870, XM_017313030, NM_001035228, XM_011244145, NM_146035, XM_017312624, NM_007838, XM_011242429, NM_024222	1379	23	8752	2.48346	1	0.821216	31.2022
GOTERM_CC_DIRECT	GO:0045121~membrane raft	31	1.97704	0.0199229	XM_006513028, NM_007929, NM_001276482, XM_006529142, XM_011250819, XM_011240028, NM_001312868, XM_006520314, NM_016969, NM_012030, NM_144900, NM_011609, NM_007907, NM_025994, NM_001077507, NM_009371, XM_017319508, NM_013494, XM_011243548, NM_009983, NM_022420, XM_011243117, XM_006533936, NM_011610, XM_006522426, NM_011792, NM_001003817, NM_001304761, NM_001017959, NM_009382, NM_011521	1491	129	9297	1.49843	0.999999	0.2733	26.1672
KEGG_PATHWAY	mmu04611:Platelet activation	21	1.33929	0.0202028	XM_006530117, NM_015734, NM_019677, XM_011242830, XM_006515415, NM_001277898, XM_006539809, XM_011243117, NM_011952, NM_007743, NM_007742, NM_001164200, XR_001782350, XM_006530200, NM_008841, XM_006520314, XM_006499066, NM_007434, NM_009930, XM_006508415, NM_001077507	726	66	3763	1.6492	0.995701	0.189085	23.5003
KEGG_PATHWAY	mmu05222:Small cell lung cancer	20	1.27551	0.0206617	XM_006537573, NM_001291105, XM_011242830, XM_006501107, XM_006520428, XM_006515415, NR_133670, XM_006498807, NM_011305, NM_009423, NM_025415, NM_007633, NM_009870, NM_007631, NM_008841, XM_006532311, XM_011247883, NM_009932, NM_007434, NM_001276412	726	62	3763	1.672	0.996207	0.186543	23.9693
INTERPRO	IPR001791:Laminin G domain	7	0.446429	0.0206777	XM_006502648, NM_015734, XM_006538491, XM_011245843, XR_375510, NM_011412, XM_006538575	1479	15	9418	2.97165	1	0.823761	30.2901
SMART	SM00702:P4Hc	6	0.382653	0.0209865	NM_001042411, XM_017321394, NM_011122, NM_011962, XM_011241831, NM_053207	665	13	4996	3.46744	0.999684	0.437687	25.4446
GOTERM_BP_DIRECT	GO:0070208~protein heterotrimerization	7	0.446429	0.0209891	NM_010301, NM_007743, NM_011385, NM_007742, NM_009933, XM_017319977, XM_006513177	1379	15	8752	2.96176	1	0.831003	32.5947
GOTERM_BP_DIRECT	GO:0006465~signal peptide processing	7	0.446429	0.0209891	XR_001779612, XM_006509521, NM_026911, NM_029012, XM_011250819, NM_028260, NM_029541	1379	15	8752	2.96176	1	0.831003	32.5947
GOTERM_MF_DIRECT	GO:0005215~transporter activity	16	1.02041	0.0211171	NM_010515, XM_006501030, XM_006516794, XM_017321759, NM_198710, NM_001253804, NM_011254, NM_001177621, NM_007450, NM_175518, NM_007451, XM_006520805, NM_028247, NM_139308, XM_006534026, NM_023908	1283	57	8403	1.83845	1	0.573002	29.2713
KEGG_PATHWAY	mmu04725:Cholinergic synapse	18	1.14796	0.0213547	NM_010301, NM_019677, XM_011242830, NM_010312, NM_011957, XM_006515415, NM_001277898, NM_010308, NM_011952, XM_011243117, XM_017319977, NM_001285911, NM_001164200, NM_001130444, NM_008841, XM_006520314, NM_025331, NM_007434	726	54	3763	1.72773	0.99686	0.186035	24.6724
INTERPRO	IPR023214:HAD-like domain	15	0.956633	0.0223141	NM_146012, XM_006501715, XM_011243548, NM_133224, NM_008851, NM_026017, NM_175025, NR_121603, NM_024257, XM_006519507, NM_001164885, XM_006531931, NM_144900, NM_153088, NM_025954	1479	51	9418	1.87289	1	0.835153	32.2745
SMART	SM01190:SM01190	5	0.318878	0.0224337	NM_019770, NM_025360, XM_003945446, NM_026775, NM_134020	665	9	4996	4.17377	0.99982	0.437179	26.9559
BIOCARTA	m_ccr3Pathway:CCR3 signaling in Eosinophils	8	0.510204	0.0224493	NM_019677, NM_007687, NM_001130444, XM_006520428, NM_029780, NM_011952, XM_017319977, NM_001077507	162	16	824	2.54321	0.993381	0.46593	25.1163
GOTERM_CC_DIRECT	GO:0015934~large ribosomal subunit	7	0.446429	0.0227948	NM_012053, NM_009438, NM_009080, NM_011975, NM_024212, NM_027098, XM_006525996	1491	15	9297	2.90986	1	0.300692	29.3622
GOTERM_CC_DIRECT	GO:0022626~cytosolic ribosome	7	0.446429	0.0227948	XM_985134, XM_017313509, NM_022891, NM_011975, NM_025919, NM_024218, NM_016980	1491	15	9297	2.90986	1	0.300692	29.3622
GOTERM_CC_DIRECT	GO:0005753~mitochondrial proton-transporting ATP synthase complex	7	0.446429	0.0227948	NM_138597, XM_006513947, NM_007512, NM_013795, NM_009725, NM_020582, NM_001161419	1491	15	9297	2.90986	1	0.300692	29.3622
GOTERM_CC_DIRECT	GO:0005834~heterotrimeric G-protein complex	8	0.510204	0.0228934	NM_010301, NM_010302, NM_010312, NM_010308, NM_025331, XM_017319977, NM_001285911, NM_001077507	1491	19	9297	2.62544	1	0.296312	29.4695
GOTERM_CC_DIRECT	GO:0005901~caveola	16	1.02041	0.0232666	XM_006523598, NM_009371, NM_007929, NM_009721, NM_176996, NM_007798, XM_006518469, XM_011240467, NM_144900, NM_011952, NM_008514, XM_006499066, NM_008968, NM_001290818, NM_007561, NM_001312868	1491	55	9297	1.81394	1	0.295042	29.8746
GOTERM_BP_DIRECT	GO:0043406~positive regulation of MAP kinase activity	10	0.637755	0.0235822	NM_010798, NM_008808, NM_001304761, NM_001146268, NM_001130444, NM_010206, NM_001177973, XM_006499066, NM_011577, NM_001003817	1379	28	8752	2.26665	1	0.859049	35.8382
UP_SEQ_FEATURE	domain:Ig-like V-type	7	0.446429	0.0241065	NM_008990, NM_009382, NM_021424, XM_006496974, NM_133983, XM_006521806, NM_021496	1480	15	9117	2.87473	1	0.921726	35.6931
UP_SEQ_FEATURE	active site:4-aspartylphosphate intermediate	7	0.446429	0.0241065	NM_146012, XM_006501715, NM_144900, NM_153088, NM_133224, NM_175025, NR_121603	1480	15	9117	2.87473	1	0.921726	35.6931
GOTERM_BP_DIRECT	GO:0009950~dorsal/ventral axis specification	5	0.318878	0.0251802	XM_006518469, NM_013834, XM_006522689, NM_008514, XM_006523516	1379	8	8752	3.96664	1	0.871515	37.763
GOTERM_BP_DIRECT	GO:0055114~oxidation-reduction process	78	4.97449	0.0253819	XM_006529845, XM_011247844, XM_006507312, NM_011962, NM_025650, NM_027244, NM_027534, XM_011241831, NM_026684, NM_011467, NM_023172, NM_001136069, NM_001005419, NM_001038593, NM_010729, NM_011122, NM_024198, XM_006516932, NR_103515, NM_011435, NM_025348, NM_023268, NM_011434, NM_001190264, XM_006496930, NM_001286182, NM_172832, XM_006527292, NM_012021, NM_001198859, NM_053207, XM_006514778, XR_00…	1379	396	8752	1.25009	1	0.868405	38.002
GOTERM_BP_DIRECT	GO:0030199~collagen fibril organization	9	0.57398	0.0258536	NM_015734, NM_001042411, NM_001286182, XM_006532440, NM_011962, NM_007743, NM_007742, NM_009930, NM_001312868	1379	24	8752	2.37999	1	0.868202	38.5576
KEGG_PATHWAY	mmu04261:Adrenergic signaling in cardiomyocytes	23	1.46684	0.0259295	NM_019677, XM_011242830, NM_007590, NM_011957, XM_011243548, XM_006515415, NM_001277898, NM_011952, NM_144880, NM_001110843, NM_001164200, NM_008841, XM_006530200, XM_006520314, NM_009721, NM_144900, XM_017316418, XM_017312406, NM_007434, XM_006537780, XM_006508415, NM_001077507, NM_017374	726	76	3763	1.5686	0.999101	0.21485	29.1655
BIOCARTA	m_ndkDynaminPathway:Endocytotic role of NDK, Phosphins and Dynamin	7	0.446429	0.0259355	NM_001077529, XM_006539535, XM_006518707, NM_007590, NM_008704, XM_017319493, XM_006540569	162	13	824	2.73884	0.996995	0.475477	28.4479
GOTERM_BP_DIRECT	GO:0042127~regulation of cell proliferation	31	1.97704	0.0260906	NM_148952, XM_006525701, NM_001290817, NM_009346, NM_008861, NM_009870, NM_133655, XM_006514454, XM_006527111, XM_006524033, NM_011609, NR_027505, NM_011577, XM_006499066, NM_010798, NM_009371, NM_010592, NM_010206, XM_006520428, XM_006522340, XM_011243117, NM_011610, NM_007561, XM_006507388, NM_001081635, NM_007725, NM_010736, XM_006532440, NM_206924, NM_172261, NM_008514	1379	134	8752	1.46825	1	0.86557	38.8349
GOTERM_MF_DIRECT	GO:0016791~phosphatase activity	19	1.21173	0.0269078	NM_008985, NM_001109992, XM_017315972, NM_146012, NM_153459, NM_019651, XM_006519592, NM_025576, NM_026017, NM_010799, NM_011218, NM_024438, XM_006530200, NM_019637, NM_001163688, NM_153088, NM_144900, NM_025954, XM_006508415	1283	74	8403	1.68163	1	0.651303	35.763
COG_ONTOLOGY	Carbohydrate transport and metabolism	5	0.318878	0.0271002	NM_008512, XM_006538458, XM_017321759, NM_008064, NM_001048060	97	15	1191	4.09278	0.561425	0.561425	20.8668
UP_SEQ_FEATURE	metal ion-binding site:Iron	10	0.637755	0.0281946	XM_006518707, NM_001042411, XM_006530200, XM_017321394, NM_011122, NM_011962, XM_017319493, XM_011241831, NM_053207, NM_017374	1480	28	9117	2.20005	1	0.944396	40.3965
GOTERM_BP_DIRECT	GO:0050679~positive regulation of epithelial cell proliferation	12	0.765306	0.0284077	NM_001077529, NM_001130444, NM_008704, NM_176996, NM_009829, NM_008175, XM_006518469, NM_013834, NM_008086, NM_011658, NM_011577, NM_001003817	1379	38	8752	2.0042	1	0.883167	41.485
GOTERM_BP_DIRECT	GO:0007229~integrin-mediated signaling pathway	12	0.765306	0.0284077	NM_001077529, NM_001109992, XM_006520428, NM_010580, XM_011244145, XM_006532311, XM_006539809, XM_006498807, XM_006499066, NM_009614, XM_006521806, NM_009930	1379	38	8752	2.0042	1	0.883167	41.485
UP_KEYWORDS	Lectin	13	0.829082	0.0284905	NM_145218, NM_139272, NM_008626, NM_015737, XM_006532390, XM_006498089, NM_025422, NM_054042, NM_009149, NM_008495, NM_010048, XM_011239259, NM_013814	1555	43	9938	1.93216	0.999977	0.21102	32.8622
KEGG_PATHWAY	mmu04924:Renin secretion	10	0.637755	0.0285631	XM_006530117, NM_019677, XM_006518707, XM_006520314, NM_007590, NM_007798, NM_001277898, XM_017319493, NM_001077507, NM_001164200	726	24	3763	2.15966	0.999564	0.227338	31.6384
INTERPRO	IPR009038:GOLD	6	0.382653	0.0285802	NM_019770, NM_025360, XM_003945446, NM_026775, NM_134020, XM_006516050	1479	12	9418	3.18391	1	0.892535	39.392
GOTERM_MF_DIRECT	GO:0042277~peptide binding	15	0.956633	0.028712	XM_006526387, NM_008908, NM_008907, NM_009983, XM_006498807, XM_011250819, XR_001779401, XM_017317257, NM_009984, NM_022653, NM_011122, NM_007798, XM_006532514, NM_001002267, NM_011149	1283	54	8403	1.8193	1	0.664166	37.6686
INTERPRO	IPR014722:Ribosomal protein L2 domain 2	7	0.446429	0.0287897	NM_012053, NM_009080, XM_017314896, NM_026988, NM_011289, NM_025974, NM_011290	1479	16	9418	2.78592	1	0.885471	39.6174
GOTERM_BP_DIRECT	GO:0030513~positive regulation of BMP signaling pathway	7	0.446429	0.0292104	NM_008684, NM_010928, XM_006525701, NM_011578, NM_010223, NM_007561, NM_023053	1379	16	8752	2.77665	1	0.885644	42.3775
GOTERM_BP_DIRECT	GO:0006754~ATP biosynthetic process	7	0.446429	0.0292104	NM_138597, XM_006513947, NM_008095, NM_001160356, NM_013795, NM_011577, NM_020582	1379	16	8752	2.77665	1	0.885644	42.3775
BIOCARTA	m_raccycdPathway:Influence of Ras and Rho proteins on G1 to S Transition	10	0.637755	0.0294826	NM_007633, NM_009870, NM_001291105, NM_001130444, NM_007631, XM_006501107, XM_006515415, NM_029780, NM_011952, XM_006508758	162	24	824	2.11934	0.998658	0.483852	31.697
GOTERM_CC_DIRECT	GO:0005844~polysome	11	0.701531	0.0295045	NM_172719, NM_012052, NM_030083, NM_024266, XM_011239877, NM_139117, NM_153178, XM_006525996, NM_009096, NM_007907, XM_011247553	1491	33	9297	2.07847	1	0.35306	36.3308
GOTERM_BP_DIRECT	GO:0006506~GPI anchor biosynthetic process	10	0.637755	0.0295565	NM_133779, NM_026767, NM_001082532, XR_387175, NM_201406, NM_025662, NM_010331, NM_008838, NM_010073, NM_024464	1379	29	8752	2.18849	1	0.884135	42.7583
GOTERM_BP_DIRECT	GO:0048013~ephrin receptor signaling pathway	10	0.637755	0.0295565	XM_006523598, NM_001109992, XM_006520428, XM_006532124, NM_010142, NM_001159571, NM_007910, XM_011243117, XM_006499066, XM_006532949	1379	29	8752	2.18849	1	0.884135	42.7583
GOTERM_BP_DIRECT	GO:0006915~apoptotic process	78	4.97449	0.0298173	XM_006529845, XM_006513028, XM_006501107, NM_001284508, NM_019749, NM_001164090, XR_001782620, XM_006523516, NM_028166, NM_146057, NM_008248, NM_019464, NM_001033713, NM_145465, XR_001782350, NM_001313698, NM_012052, NM_146047, NM_025596, NM_009750, NM_008143, NM_023229, XM_011238599, XM_011239272, NM_026871, NM_027342, NM_011952, NM_007915, XM_006521056, XM_006521194, XM_006513316, XM_006507269,…	1379	399	8752	1.24069	1	0.881931	43.0437
GOTERM_MF_DIRECT	GO:0042803~protein homodimerization activity	86	5.48469	0.0301027	NM_008808, XM_011247844, XM_006539196, XM_006501107, XM_006525701, XM_006507312, XM_006505366, XM_006523516, NM_011467, NM_019464, NM_008861, NM_001037098, XR_001779612, NM_145606, NM_029362, NM_011530, NM_201410, NM_178060, NM_144784, XM_006514454, XM_006501918, NM_134099, NM_011220, NM_011577, XM_006496901, NM_008143, NM_009113, NM_008990, NM_010206, NM_011658, NM_020493, NM_010422, NM_026623, …	1283	460	8403	1.22447	1	0.670813	39.101
BIOCARTA	m_skp2e2fPathway:E2F1 Destruction Pathway	5	0.318878	0.0301636	NM_007633, NM_001291105, NM_012042, XM_006513483, XM_006508758	162	7	824	3.63316	0.998851	0.459544	32.3051
GOTERM_BP_DIRECT	GO:0016310~phosphorylation	80	5.10204	0.0305406	NM_001198792, NM_145465, XR_001782350, XM_017321556, NM_007712, NM_025647, XM_006499066, NM_023229, XR_001783189, XM_006529491, NM_010206, XM_006520428, XM_006522340, XM_006507012, NM_009739, XM_006538664, XM_011243117, NM_011952, XM_017316659, NM_030724, NM_001048060, XR_001784730, NM_007561, NM_001164200, XM_006513316, XM_006513682, XM_011247434, NM_025951, NM_029780, XM_006532245, NM_001077529…	1379	411	8752	1.23535	1	0.883677	43.8281
KEGG_PATHWAY	mmu04340:Hedgehog signaling pathway	8	0.510204	0.0309157	XM_006526387, NM_176996, NM_001277898, NM_008086, XM_017316659, XR_001779401, XM_006522426, NM_001164200	726	17	3763	2.43915	0.999772	0.236985	33.7798
GOTERM_MF_DIRECT	GO:0004553~hydrolase activity, hydrolyzing O-glycosyl compounds	8	0.510204	0.0310816	XM_006504342, XM_006503767, XM_006523739, NR_108102, NM_010421, NM_010422, XM_006530749, NM_008064	1283	21	8403	2.49505	1	0.672099	40.0907
INTERPRO	IPR020635:Tyrosine-protein kinase, catalytic domain	11	0.701531	0.0316083	NM_001304761, NM_001146268, XM_006520428, NM_010206, XM_006522340, NM_010142, NM_001159571, XM_011243117, XM_006539989, XM_006499066, NM_001003817	1479	34	9418	2.06018	1	0.899777	42.5731
GOTERM_BP_DIRECT	GO:0071456~cellular response to hypoxia	17	1.08418	0.0318426	XM_006524772, NM_001291105, NM_008973, XM_006515415, NM_027342, NM_011658, XM_017319977, NM_025427, XM_006512201, XM_006532514, NM_001177973, XM_017319444, NM_013834, XM_006499066, NM_139307, NM_008968, NM_011032	1379	63	8752	1.71258	1	0.889921	45.2145
KEGG_PATHWAY	mmu04720:Long-term potentiation	15	0.956633	0.0320134	NM_019677, XM_006513682, NM_001130444, XM_006530200, XM_006518707, NM_007590, XM_006521751, XM_006523201, NM_001277898, NM_029780, NM_011952, XM_017319493, XM_006528402, XM_006508415, NM_001164200	726	44	3763	1.767	0.999831	0.23775	34.7575
BIOCARTA	m_integrinPathway:Integrin Signaling Pathway	12	0.765306	0.0323693	XM_006513682, NM_001304761, XR_001782350, NM_001130444, XM_006520428, NM_007600, NM_029780, NM_011952, XM_011243117, XM_006497587, XM_006499066, NM_001081412	162	32	824	1.90741	0.999305	0.454469	34.2403
GOTERM_CC_DIRECT	GO:0030176~integral component of endoplasmic reticulum membrane	19	1.21173	0.032428	NM_026767, XM_006505888, NM_198626, NM_011957, NM_021345, XR_001785109, NM_026911, NM_027179, NM_010073, XM_017321759, NM_010223, NM_001168470, NM_023587, NM_011530, XM_006524996, XM_017312768, NM_001291147, NM_177648, NM_001285452	1491	72	9297	1.64546	1	0.374741	39.1616
UP_KEYWORDS	Kinase	88	5.61224	0.0325995	NM_001198792, NM_145465, XR_001782350, NM_025647, XM_017321556, NM_007712, NM_001160356, XM_006499066, NM_023229, XR_001783189, XM_006529491, NM_010206, XM_006520428, NM_011499, XM_011239272, XM_006522340, XM_006507012, NM_009739, XM_006538664, XM_011243117, NM_011952, XM_017316659, NM_030724, NM_001048060, XR_001784730, NM_007561, NM_001164200, XM_006513316, XM_006513682, XM_011247434, NM_025951…	1555	462	9938	1.21733	0.999995	0.233455	36.6722
GOTERM_CC_DIRECT	GO:0030670~phagocytic vesicle membrane	10	0.637755	0.0327956	NM_024436, NM_001017959, NR_104477, NM_008997, NM_016906, NM_001025313, XM_006497587, NM_026405, NM_016676, XM_017317257	1491	29	9297	2.15014	1	0.372181	39.5091
GOTERM_BP_DIRECT	GO:0010811~positive regulation of cell-substrate adhesion	9	0.57398	0.0329252	NM_001204203, NM_007739, NM_008973, NM_022315, XM_006532311, XM_006503648, NM_022316, NM_007992, XM_006500915	1379	25	8752	2.28479	1	0.894051	46.3425
SMART	SM00724:TLC	5	0.318878	0.0335341	XM_011249203, XM_006508806, XM_006508861, NM_028173, NM_177409	665	10	4996	3.75639	0.999998	0.555184	37.6375
GOTERM_MF_DIRECT	GO:0046961~proton-transporting ATPase activity, rotational mechanism	7	0.446429	0.0342028	NM_025272, XM_006513947, NM_033617, XR_388336, NM_025494, NM_009729, NM_025381	1283	17	8403	2.69685	1	0.69725	43.1465
GOTERM_MF_DIRECT	GO:0001540~beta-amyloid binding	7	0.446429	0.0342028	XM_017321919, NM_009976, XM_006539094, NM_008410, NM_053157, XM_006538423, NM_011792	1283	17	8403	2.69685	1	0.69725	43.1465
GOTERM_MF_DIRECT	GO:0017147~Wnt-protein binding	7	0.446429	0.0342028	NM_026778, NM_176996, NM_008513, NM_013834, NM_008514, NM_020510, NM_021457	1283	17	8403	2.69685	1	0.69725	43.1465
GOTERM_CC_DIRECT	GO:0005739~mitochondrion	235	14.9872	0.0344256	XM_006509730, NM_001033297, NM_026738, XM_006524844, XM_011241499, XM_006506467, NM_012052, NM_009000, XM_006524847, NM_008303, XM_006505122, NR_103515, NM_025348, NM_023229, NM_011434, NM_029752, NM_008997, NM_026871, NM_027342, NM_009983, XM_011243117, NM_024214, XR_391322, NM_001289785, XM_006514778, NM_001301721, NM_146094, NM_007450, NM_007451, NM_001127346, NM_010299, NM_025337, NM_026610, …	1491	1316	9297	1.11347	1	0.380882	41.0278
UP_KEYWORDS	Nitration	10	0.637755	0.0351289	NM_013671, NM_011653, XM_006532514, XM_006520756, NM_153178, XM_017319493, XM_011238486, NM_018753, NM_153176, NM_008509	1555	30	9938	2.13033	0.999998	0.24479	38.9169
GOTERM_BP_DIRECT	GO:0006493~protein O-linked glycosylation	8	0.510204	0.036295	NM_139272, NM_011697, XR_875792, XM_006532390, XM_006498089, NM_013814, XR_376348, XM_011244089	1379	21	8752	2.41776	1	0.912683	49.7146
INTERPRO	IPR002048:EF-hand domain	22	1.40306	0.0365427	NM_019405, XR_378260, NM_007590, XM_017319508, NM_029100, NM_022315, NM_011313, NM_001163481, NM_001163662, NM_012056, XR_866008, NM_008861, NM_008047, NM_010097, NM_007600, XM_006515156, NM_026770, XM_006540986, NM_029745, NM_025994, XR_374406, NM_009037	1479	90	9418	1.55658	1	0.924025	47.4222
KEGG_PATHWAY	mmu04270:Vascular smooth muscle contraction	17	1.08418	0.0368105	NM_019677, NM_010301, NM_010302, NM_007590, NM_001277898, NM_011952, NM_001164200, XR_001782350, XM_006513682, XM_006530200, XM_006526606, XM_006520314, NM_183423, NM_029780, XM_006514761, XM_006508415, NM_001077507	726	53	3763	1.66253	0.999955	0.261734	38.8761
UP_KEYWORDS	Apoptosis	69	4.40051	0.0377381	XM_006509730, XM_006529845, XM_006513028, XM_006501107, NM_019749, NM_001164090, XR_001782620, XM_006523516, NM_146057, NM_008248, NM_019464, NM_001033713, NM_145465, XR_001782350, NM_001313698, NM_012052, NM_146047, NM_025596, NM_009750, NM_008143, NM_023229, XM_011238599, XM_011239272, NM_026871, NM_027342, NM_011952, NM_007915, XM_006521194, XM_006513316, XM_006507269, NM_010736, XM_006496702,…	1555	354	9938	1.2457	0.999999	0.25601	41.1549
KEGG_PATHWAY	mmu04540:Gap junction	16	1.02041	0.0377475	NM_008808, NM_019677, NM_010301, NM_011653, NM_011655, NM_001277898, XM_006520756, NM_011952, NM_001164200, XM_006513682, NM_001146268, NM_001130444, XM_006520314, NM_029780, XM_006499066, NM_001077507	726	49	3763	1.69247	0.999965	0.260786	39.652
KEGG_PATHWAY	mmu04916:Melanogenesis	16	1.02041	0.0377475	NM_019677, NM_007590, NM_011957, NM_001277898, NM_010308, NM_011952, NM_020510, XM_006522426, NM_001164200, XM_006513682, NM_001130444, XM_006520314, XM_006521751, NM_029780, NM_021457, NM_001077507	726	49	3763	1.69247	0.999965	0.260786	39.652
UP_KEYWORDS	Ubiquinone	7	0.446429	0.0381437	NM_001278415, NM_019443, NM_023172, XM_006535514, NM_030087, NM_001271443, NM_025794	1555	17	9938	2.63159	0.999999	0.253879	41.4958
INTERPRO	IPR015720:TMP21-related	5	0.318878	0.0393462	NM_019770, NM_025360, XM_003945446, NM_026775, NM_134020	1479	9	9418	3.53768	1	0.932082	50.0026
GOTERM_BP_DIRECT	GO:0048339~paraxial mesoderm development	5	0.318878	0.0397697	XR_875792, NM_010206, XM_006540777, XM_006518469, NM_009346	1379	9	8752	3.5259	1	0.928156	52.9812
GOTERM_BP_DIRECT	GO:0043011~myeloid dendritic cell differentiation	5	0.318878	0.0397697	NM_009371, NM_010928, NM_010736, XM_006524033, NM_011577	1379	9	8752	3.5259	1	0.928156	52.9812
GOTERM_BP_DIRECT	GO:1902894~negative regulation of pri-miRNA transcription from RNA polymerase II promoter	5	0.318878	0.0397697	XM_006515820, NM_010901, XM_017319476, NM_020493, XM_017313806	1379	9	8752	3.5259	1	0.928156	52.9812
GOTERM_BP_DIRECT	GO:0050765~negative regulation of phagocytosis	5	0.318878	0.0397697	NM_001304761, NM_007725, NM_011577, NM_026402, NM_008143	1379	9	8752	3.5259	1	0.928156	52.9812
GOTERM_BP_DIRECT	GO:0001893~maternal placenta development	5	0.318878	0.0397697	NM_019770, XM_003945446, XM_006515415, NM_011305, NM_007561	1379	9	8752	3.5259	1	0.928156	52.9812
UP_KEYWORDS	Pyrrolidone carboxylic acid	6	0.382653	0.040028	NM_009382, NM_007743, XM_006538458, NM_007742, NM_001276412, XM_006521806	1555	13	9938	2.94969	1	0.260278	43.056
UP_KEYWORDS	Carbohydrate metabolism	14	0.892857	0.0401172	NM_030262, XM_006530200, NM_175403, NM_011937, XM_006515415, XM_006534029, XM_006538458, NM_021528, NM_145630, XM_006522426, NM_007434, NM_025954, NM_028117, XM_006508415	1555	50	9938	1.78948	1	0.256393	43.1289
SMART	SM00423:PSI	7	0.446429	0.0403378	XM_017319410, NM_010580, NM_013659, XM_011239259, NM_008881, NM_009154, XM_006520412	665	20	4996	2.62947	1	0.601624	43.4479
INTERPRO	IPR006620:Prolyl 4-hydroxylase, alpha subunit	6	0.382653	0.0405808	NM_001042411, XM_017321394, NM_011122, NM_011962, XM_011241831, NM_053207	1479	13	9418	2.93899	1	0.932043	51.1007
GOTERM_BP_DIRECT	GO:0050919~negative chemotaxis	6	0.382653	0.041088	XM_017319410, NM_008808, NM_013659, XM_006498807, NM_011412, NM_001077403	1379	13	8752	2.92921	1	0.931381	54.1671
GOTERM_BP_DIRECT	GO:0002053~positive regulation of mesenchymal cell proliferation	9	0.57398	0.041205	NM_008808, NM_009371, NM_010206, NM_010439, NM_176996, NM_008513, XM_006518469, NM_008086, NM_008514	1379	26	8752	2.19691	1	0.928994	54.271
GOTERM_BP_DIRECT	GO:0008654~phospholipid biosynthetic process	13	0.829082	0.0415779	XR_377489, XM_006524647, NM_008959, NM_026792, XM_006507012, XM_017322360, NM_010422, NM_025576, XM_006513717, XM_017322296, NM_019464, XR_377423, NM_207206	1379	45	8752	1.83347	1	0.927805	54.6006
GOTERM_BP_DIRECT	GO:0030336~negative regulation of cell migration	15	0.956633	0.0421644	NM_008973, XM_006520428, NM_001276482, NM_027420, NM_020493, NM_029519, NM_007725, NM_145465, NM_009382, XM_006532440, NM_012030, NM_013834, NM_009142, NM_009614, NM_001081412	1379	55	8752	1.7309	1	0.927623	55.1144
GOTERM_CC_DIRECT	GO:0031672~A band	5	0.318878	0.0421693	XM_017319476, NM_024212, XM_006518080, XM_006525996, NM_011290	1491	9	9297	3.46412	1	0.439162	47.7687
KEGG_PATHWAY	mmu05212:Pancreatic cancer	17	1.08418	0.0433182	NM_001291105, XM_011242830, NM_009371, XM_006501107, XM_006525701, NM_019491, XM_006515415, NM_011952, NM_001003817, NM_001312868, NM_009870, NM_007631, NM_008841, NM_029780, NM_009058, NM_011577, NM_007434	726	54	3763	1.63175	0.999993	0.286682	44.08
UP_KEYWORDS	Myristate	25	1.59439	0.0436521	XM_006515603, NM_007480, XM_006530731, NM_001277898, NM_010308, XM_011243117, NM_010807, NM_001003909, XM_017318439, XR_866008, NM_001164200, NM_177305, XM_006506467, XM_017317974, NM_025843, XR_386014, NM_146119, XM_006521120, XM_006515156, XM_006518080, XM_006499066, NM_133891, NM_029657, NM_009098, XM_006505169	1555	108	9938	1.4794	1	0.27147	45.9488
UP_SEQ_FEATURE	domain:EGF-like 7	5	0.318878	0.0438836	NM_016762, NM_001289601, NM_008512, NM_011412, NM_153790	1480	9	9117	3.4223	1	0.987627	55.6003
UP_SEQ_FEATURE	domain:GOLD	5	0.318878	0.0438836	NM_019770, NM_025360, NM_026775, NM_134020, XM_006516050	1480	9	9117	3.4223	1	0.987627	55.6003
UP_SEQ_FEATURE	metal ion-binding site:Copper	5	0.318878	0.0438836	NM_009720, NM_001286182, NM_010729, NM_053083, NM_013586	1480	9	9117	3.4223	1	0.987627	55.6003
GOTERM_BP_DIRECT	GO:0016055~Wnt signaling pathway	29	1.84949	0.0441719	XM_006526387, XM_011243008, XM_006527408, NM_001141930, NM_008513, NM_020510, XM_006523516, XR_001779401, NM_001081655, NM_029564, NM_012030, NM_013834, NM_001286064, NM_021457, NM_001283030, XM_006515603, XM_011239272, NM_013494, XM_017316659, XM_006522426, XM_006524922, NM_007633, NM_007631, XM_017317974, NM_001130526, XM_006522689, NM_008514, NM_001276288, XM_006537761	1379	129	8752	1.42676	1	0.93364	56.8319
UP_KEYWORDS	GPI-anchor biosynthesis	8	0.510204	0.044769	NM_133779, NM_001082532, XR_387175, NM_201406, NM_025662, NM_010331, NM_008838, NM_024464	1555	22	9938	2.324	1	0.273042	46.8125
UP_KEYWORDS	GPI-anchor	11	0.701531	0.0448076	XM_011250978, XM_006523598, XM_017314064, NM_009382, XM_011242414, NM_008086, NM_007910, NM_011838, XM_006529142, NM_008509, NM_177740	1555	36	9938	1.9528	1	0.268938	46.8421
GOTERM_CC_DIRECT	GO:0016324~apical plasma membrane	29	1.84949	0.045042	NM_007929, NM_016866, XM_006525553, XM_017316354, NM_001290818, NM_001312868, NM_133654, NM_133655, NM_012030, NM_007798, XM_006520151, NM_144900, XM_006534029, NM_010559, NM_023908, XM_006524772, XM_006520428, XR_382742, XM_006510026, XM_011243548, XM_006540569, NM_001003817, NM_007561, NM_001146268, NM_007657, NM_009721, NM_009382, XM_017316418, NM_001276412	1491	127	9297	1.42383	1	0.455	50.081
GOTERM_MF_DIRECT	GO:0005507~copper ion binding	10	0.637755	0.0450614	NM_009113, XM_006518769, NM_009720, NM_001286182, NM_010729, XM_006529142, NM_011435, NM_053083, NM_013586, NM_011434	1283	32	8403	2.04672	1	0.785675	52.6763
KEGG_PATHWAY	mmu00563:Glycosylphosphatidylinositol(GPI)-anchor biosynthesis	9	0.57398	0.0457539	NM_133779, NM_001082532, XR_387175, NM_201406, NM_025662, NM_010331, NM_008838, NM_010073, NM_024464	726	22	3763	2.1204	0.999996	0.293442	45.9201
UP_SEQ_FEATURE	domain:EGF-like 5	6	0.382653	0.0460663	NM_016762, NM_001289601, NM_008512, NM_011412, XM_006515457, NM_153790	1480	13	9117	2.84314	1	0.988621	57.3988
GOTERM_BP_DIRECT	GO:0007179~transforming growth factor beta receptor signaling pathway	15	0.956633	0.0483836	NM_008520, NM_009371, XM_006525701, XM_006520428, NM_010580, XM_011244145, XM_006533936, NM_007743, NM_001312868, XM_006539458, NM_011578, XM_006499066, NM_011577, XR_001785097, NM_009930	1379	56	8752	1.69999	1	0.946818	60.2351
GOTERM_BP_DIRECT	GO:0000082~G1/S transition of mitotic cell cycle	14	0.892857	0.0486211	XM_006537573, XM_011239877, NM_009829, XM_006519592, NM_020024, XM_017319493, NM_025427, NM_133955, NM_130889, NM_007633, NM_009870, NM_007631, NM_009096, NM_025674	1379	51	8752	1.74221	1	0.945309	60.4191
GOTERM_BP_DIRECT	GO:0009887~organ morphogenesis	14	0.892857	0.0486211	NM_148952, NM_008808, NM_009371, NM_011952, NM_133832, NM_010272, XM_006522426, NM_010928, XM_006525671, NM_012042, NM_010142, NM_178060, NM_011412, NM_011577	1379	51	8752	1.74221	1	0.945309	60.4191
BIOCARTA	m_nfatPathway:NFAT and Hypertrophy of the heart (Transcription in the broken heart)	13	0.829082	0.0493358	XM_006526387, NM_001130444, XM_006518707, NM_010901, NM_007590, XM_006521751, NM_001302078, XM_006515415, NM_029780, NM_011952, XM_017319493, XM_006522426, NM_001164200	162	38	824	1.74009	0.999986	0.576882	47.5078
GOTERM_MF_DIRECT	GO:0031418~L-ascorbic acid binding	6	0.382653	0.0496659	NM_001042411, XM_017321394, NM_011122, NM_011962, XM_011241831, NM_053207	1283	14	8403	2.80693	1	0.809279	56.246
UP_KEYWORDS	Autocatalytic cleavage	7	0.446429	0.0498754	NM_025610, NM_001301414, NM_007600, NM_008610, NM_025972, XM_011250819, NM_177740	1555	18	9938	2.48539	1	0.29054	50.6006

## Sheet: D
Category	Term	Count	%	PValue	Genes	List Total	Pop Hits	Pop Total	Fold Enrichment	Bonferroni	Benjamini	FDR		Table S2D: enriched pathways in genes whose repression (1.5 fold) was mainly at the level of translation in Woo et al. dataset
UP_KEYWORDS	Membrane	422	35.9149	5.6712e-20	NM_002489, NM_001014432, NM_001171798, NM_153251, NM_001290130, NR_104231, NM_016462, NM_078474, NM_001243719, NM_014293, NM_004204, NM_001145432, NM_016131, NM_024090, NM_001313905, NM_001134493, NM_001914, NM_001282854, NM_153260, NM_006330, NM_001330349, NM_004357, NM_016274, NM_004356, NM_016951, NM_004214, NM_001318199, NM_001330062, NM_032832, NM_001306144, NM_005780, NM_001330761, NM_13046…	880	3062	9035	1.41499	2.44429e-17	2.44429e-17	7.99611e-17
UP_KEYWORDS	Transmembrane	288	24.5106	8.35782e-16	NM_002489, NM_001321436, NR_040242, NM_032928, NM_001171798, NM_182826, NM_153251, NM_001290130, NM_001009998, NR_104231, NM_001324306, NM_017905, NM_016462, NM_078474, NM_014293, NR_109991, NM_003638, NM_004204, NM_001145432, NM_001142448, NM_152388, NM_024090, NM_001313905, NM_001914, NM_021999, NM_006330, NM_001330349, NM_004357, NM_001324313, NM_004356, NM_016951, NM_032832, NM_177526, NM_018…	880	1953	9035	1.51403	3.82805e-13	1.91402e-13	1.25455e-12
UP_KEYWORDS	Transmembrane helix	286	24.3404	1.67465e-15	NM_002489, NM_001321436, NR_040242, NM_032928, NM_001171798, NM_182826, NM_153251, NM_001290130, NM_001009998, NR_104231, NM_001324306, NM_017905, NM_016462, NM_078474, NM_014293, NR_109991, NM_003638, NM_004204, NM_001145432, NM_001142448, NM_152388, NM_024090, NM_001313905, NM_001914, NM_021999, NM_006330, NM_001330349, NM_004357, NM_001324313, NM_004356, NM_016951, NM_032832, NM_177526, NM_018…	880	1945	9035	1.5097	7.17759e-13	2.39253e-13	2.34257e-12
GOTERM_CC_DIRECT	GO:0016021~integral component of membrane	273	23.234	3.41425e-15	NM_002489, NM_001321436, NR_040242, NM_032928, NM_001171798, NM_182826, NM_153251, NM_001009998, NM_001290130, NR_104231, NM_001324306, NM_017905, NM_016462, NM_078474, NM_014293, NR_109991, NM_004204, NM_001145432, NM_001142448, NM_152388, NM_024090, NM_001313905, NM_001914, NM_006330, NM_001330349, NM_004357, NM_001324313, NM_004356, NM_016951, NM_032832, NM_177526, NM_018374, NM_001079804, NM_…	842	1840	8616	1.51823	1.91014e-12	1.91014e-12	5.02931e-12
UP_SEQ_FEATURE	transmembrane region	255	21.7021	5.12684e-15	NM_001321436, NR_040242, NM_001198805, NM_032928, NM_001171798, NM_182826, NM_153251, NM_001290130, NR_104231, NM_001324306, NM_017905, NM_016462, NM_078474, NM_014293, NR_109991, NM_003638, NM_004204, NM_001145432, NM_001142448, NM_152388, NM_024090, NM_001313905, NM_001914, NM_021999, NM_001330349, NM_004357, NM_001324313, NM_004356, NM_016951, NM_032832, NM_177526, NM_018374, NM_018373, NM_014…	873	1695	8997	1.55044	9.36118e-12	9.36118e-12	8.69305e-12
GOTERM_CC_DIRECT	GO:0070062~extracellular exosome	239	20.3404	2.11884e-13	NM_001142648, NM_032319, NM_002489, NM_001321436, NM_001193600, NR_073109, NM_001243719, NM_014412, NR_109991, NM_021064, NM_001321983, NM_016131, NM_014017, NM_003342, NM_001914, NM_001282854, NM_153260, NM_021999, NM_000512, NM_006329, NM_203464, NM_003746, NM_006330, NM_001321782, NM_004356, NM_004214, NM_001145549, NM_000996, NM_032731, NM_001306140, NM_018374, NM_001079804, NM_003124, NM_002…	842	1599	8616	1.52948	1.17566e-10	5.8783e-11	3.09519e-10
UP_KEYWORDS	Lipoprotein	75	6.38298	3.24384e-10	NM_001034853, NM_004163, NM_001128826, NM_001172436, NM_004578, NR_046359, NM_025219, NM_020673, NM_153251, NR_136615, NM_001962, NM_001243719, NM_006435, NM_002067, NM_001010935, NM_007285, NM_032268, NM_016422, NM_016131, NM_012157, NM_080391, NM_080426, NM_001769, NM_005539, NM_001258358, NM_001282854, NM_001039802, NM_001025300, NM_153260, NM_004528, NM_001243774, NM_002048, NM_006868, NM_001…	880	363	9035	2.12129	1.3981e-07	3.49524e-08	4.57366e-07
GOTERM_CC_DIRECT	GO:0005765~lysosomal membrane	41	3.48936	2.22097e-06	NM_001012516, NM_001321436, NM_018710, NM_018374, NM_001079804, NM_001343, NM_025219, NM_014028, NM_002074, NR_024320, NM_002072, NM_001272071, NM_006402, NM_003272, NM_018184, NM_017842, NM_002067, NM_001142403, NM_001252039, NR_073070, NM_012437, NM_139015, NM_012434, NM_001142448, NM_014017, NM_006493, NR_024170, NM_005614, NM_001242644, NM_032802, NM_001025300, NM_018268, NM_006597, NM_019005…	842	191	8616	2.19657	0.00123188	0.000410796	0.00324515
UP_SEQ_FEATURE	signal peptide	122	10.383	4.95842e-06	NM_032319, NM_001198805, NM_001077180, NR_104231, NM_005811, NR_073109, NM_017905, NM_001324306, NM_078474, NM_001173976, NM_003638, NM_145267, NM_138771, NM_003155, NM_001278642, NM_002310, NM_030821, NM_002211, NM_002213, NM_000512, NM_006329, NM_000405, NM_016647, NM_001145549, NM_032832, NM_001143781, NM_001323511, NM_001079804, NM_014028, NM_005780, NM_000820, NM_000629, NM_000628, NM_001280…	873	850	8997	1.47919	0.00904762	0.00453409	0.00843797
UP_KEYWORDS	Prenylation	27	2.29787	6.74498e-06	NM_001034853, NM_004163, NM_001172436, NM_004578, NM_020673, NM_021033, NM_001243719, NM_001010935, NM_001252039, NM_002524, NM_016131, NM_080391, NM_012157, NM_005614, NM_005539, NM_001242644, NM_001039802, NM_001025300, NM_001243774, NM_006868, NM_018890, NM_001017998, NM_014999, NM_001042679, NM_007106, NM_052847, NM_004126	880	106	9035	2.61519	0.00290287	0.00058125	0.00950966
UP_KEYWORDS	Signal	151	12.8511	1.39997e-05	NM_001142648, NM_032319, NM_001321110, NM_001077180, NR_104231, NM_005811, NR_073109, NM_017905, NM_001324306, NM_078474, NM_001173976, NM_014293, NM_003638, NM_004204, NM_001201573, NM_001321112, NM_138771, NM_003155, NM_001278642, NM_002310, NM_030821, NM_002211, NM_002213, NM_001311311, NM_001286513, NM_000512, NM_006329, NM_000405, NM_004356, NM_016647, NM_001145549, NM_032832, NM_001143781, …	880	1120	9035	1.38422	0.00601576	0.00100515	0.0197371
UP_SEQ_FEATURE	propeptide:Removed in mature form	23	1.95745	1.92021e-05	NM_001034853, NM_001613, NM_005614, NM_001039802, NM_021033, NM_001243774, NM_002048, NM_005708, NM_018890, NM_001017998, NR_104584, NM_014999, NM_001962, NM_001042679, NM_007106, NM_052847, NM_001010935, NM_022818, NM_001166283, NM_004952, NM_033158, NM_004126, NM_002524	873	87	8997	2.72453	0.0345855	0.011664	0.0326733
UP_SEQ_FEATURE	lipid moiety-binding region:S-geranylgeranyl cysteine	19	1.61702	2.92482e-05	NM_001034853, NM_004163, NM_016131, NM_004578, NM_001242644, NM_001039802, NM_020673, NM_001025300, NM_001243774, NM_006868, NM_018890, NM_001017998, NM_014999, NM_001042679, NM_007106, NM_001243719, NM_052847, NM_001010935, NM_001252039	873	65	8997	3.01248	0.0522009	0.0133138	0.0497633
UP_KEYWORDS	Glycoprotein	156	13.2766	2.95676e-05	NM_032319, NM_001014432, NM_001077180, NM_005715, NM_182826, NM_005811, NR_073109, NM_017905, NM_001324306, NM_078474, NM_001173976, NR_109991, NM_014293, NM_003638, NM_138771, NM_003155, NM_004776, NM_005723, NM_024090, NM_001278642, NM_021928, NM_033055, NM_001313905, NM_002310, NM_002211, NM_002213, NM_021999, NM_013390, NM_022171, NM_000512, NM_006329, NM_004357, NM_000405, NM_032832, NM_1775…	880	1181	9035	1.35619	0.012663	0.00181889	0.0416807
UP_SEQ_FEATURE	topological domain:Cytoplasmic	125	10.6383	4.8183e-05	NM_004781, NM_001198805, NM_005715, NM_182826, NM_001290130, NM_001134400, NM_018593, NM_144988, NM_001324306, NR_109991, NM_014293, NM_003638, NM_004776, NM_005723, NM_021928, NM_002310, NM_033055, NM_002211, NM_002213, NM_001311311, NM_021999, NM_004357, NM_004356, NM_004148, NM_032832, NM_001323511, NM_018373, NM_198046, NM_014028, NM_001330570, NM_000629, NM_000628, NM_001280801, NM_014936, N…	873	918	8997	1.4033	0.0845336	0.0175092	0.0819669
UP_KEYWORDS	Disulfide bond	105	8.93617	6.57878e-05	NM_004163, NM_001014432, NM_005811, NM_005694, NR_109991, NM_003638, NM_012456, NM_004776, NM_003155, NM_001278642, NM_002310, NM_002211, NM_002213, NM_001311311, NM_021999, NM_000512, NM_001301228, NM_006329, NM_000405, NM_004356, NM_001145549, NM_032832, NM_032731, NM_001079804, NM_152421, NM_001330570, NM_000820, NM_000629, NM_000628, NM_014936, NM_003468, NM_014888, NM_006793, NM_199168, NM_0…	880	745	9035	1.44703	0.0279572	0.00353816	0.0927176
UP_SEQ_FEATURE	glycosylation site:N-linked (GlcNAc...)	140	11.9149	7.70828e-05	NM_032319, NM_001077180, NM_005715, NM_182826, NM_005811, NR_073109, NM_017905, NM_001324306, NM_078474, NM_001173976, NR_109991, NM_014293, NM_003638, NM_138771, NM_003155, NM_004776, NM_005723, NM_021928, NM_033055, NM_002310, NM_001313905, NM_002211, NM_002213, NM_021999, NM_013390, NM_000512, NM_006329, NM_004357, NM_000405, NM_032832, NM_177526, NM_018374, NM_001323511, NM_001079804, NM_0140…	873	1062	8997	1.35859	0.13177	0.0232746	0.1311
GOTERM_BP_DIRECT	GO:0006465~signal peptide processing	8	0.680851	0.000130163	NM_144981, NM_006493, NM_021928, NM_002569, NM_032802, NM_001314077, NM_000820, NM_139015	785	14	8235	5.99454	0.31237	0.31237	0.233032
UP_SEQ_FEATURE	topological domain:Extracellular	81	6.89362	0.000134408	NM_001198805, NM_001302890, NM_053034, NM_182826, NM_018593, NM_001017981, NM_001311179, NM_182767, NM_001142403, NM_014293, NM_003638, NM_001085399, NM_198449, NM_005723, NM_001006625, NM_002310, NM_001769, NM_033055, NM_153000, NM_002211, NM_002213, NM_000232, NM_001304264, NM_014302, NM_014254, NM_003812, NM_004357, NM_001289126, NM_004356, NM_001170881, NM_004148, NM_001128148, NM_003692, NM_…	873	553	8997	1.50954	0.218379	0.0345857	0.228491
GOTERM_BP_DIRECT	GO:0071377~cellular response to glucagon stimulus	9	0.765957	0.000289676	NM_001017998, NM_052847, NM_080426, NM_002736, NM_002074, NM_001321983, NM_001243774, NM_004126, NM_002730	785	20	8235	4.7207	0.565482	0.340821	0.517909
UP_SEQ_FEATURE	disulfide bond	82	6.97872	0.000308187	NM_004163, NM_001302509, NM_001198805, NM_005811, NM_001962, NM_005694, NR_109991, NM_003638, NM_001304514, NM_012456, NM_004776, NM_003155, NM_198449, NM_080391, NM_001278642, NM_002310, NM_181652, NM_002211, NM_002213, NM_001311311, NM_001304264, NM_000232, NM_006329, NM_024312, NM_001282611, NM_003812, NM_000405, NM_001289126, NM_004356, NM_001145549, NM_001128148, NM_003692, NM_033158, NM_032…	873	576	8997	1.46715	0.431636	0.068188	0.523184
GOTERM_BP_DIRECT	GO:0006729~tetrahydrobiopterin biosynthetic process	5	0.425532	0.000376989	NM_001290354, NM_001306140, NM_003124, NM_000317, NM_032151	785	5	8235	10.4904	0.662031	0.303439	0.673518
GOTERM_CC_DIRECT	GO:0034709~methylosome	7	0.595745	0.000468325	NR_103819, NM_177542, NM_004450, NM_003095, NM_001328638, NM_001317168, NM_006938	842	12	8616	5.96912	0.228934	0.0629281	0.682121
SMART	SM00651:Sm	8	0.680851	0.000487704	NR_103819, NM_177542, NM_003095, NM_007080, NM_001328638, NM_001317168, NM_001139499, NM_006938	351	20	4543	5.17721	0.113948	0.113948	0.630929
UP_SEQ_FEATURE	short sequence motif:Effector region	17	1.44681	0.000517574	NM_016131, NM_004163, NM_004578, NM_005614, NM_001242644, NM_001039802, NM_020673, NM_001025300, NM_021033, NM_006868, NM_018890, NM_014999, NM_001042679, NM_001243719, NM_001010935, NM_001252039, NM_002524	873	67	8997	2.61492	0.612856	0.100071	0.877173
INTERPRO	IPR001806:Small GTPase superfamily	20	1.70213	0.000565654	NM_016131, NM_004163, NM_004578, NM_005614, NM_001242644, NM_001039802, NM_020673, NM_001025300, NM_021033, NM_001244888, NM_006868, NM_018890, NM_014999, NM_001042679, NM_001243719, NM_001010935, NM_014899, NM_001252039, NM_001288754, NM_002524	835	88	8680	2.36255	0.515034	0.515034	0.917753
UP_KEYWORDS	Lysosome	31	2.6383	0.000598976	NM_001012516, NM_018710, NM_001321436, NM_018374, NM_001079804, NM_014028, NM_003878, NR_024320, NM_000629, NM_006402, NM_004388, NM_003272, NM_018184, NM_017842, NM_001142403, NM_000147, NR_073070, NM_012437, NM_032268, NM_012434, NM_014017, NM_006493, NM_032802, NM_001025300, NM_000512, NM_001286095, NM_006370, NM_000405, NM_000262, NM_018368, NM_002355	880	166	9035	1.91734	0.227587	0.0282852	0.841222
UP_KEYWORDS	Signal-anchor	33	2.80851	0.000656463	NM_001012516, NM_018374, NM_152421, NR_104317, NM_172037, NM_005715, NM_001330570, NM_182826, NM_001290130, NM_130468, NM_177974, NR_109991, NM_014293, NM_152282, NM_001304514, NM_001252650, NM_001277155, NM_004776, NM_006493, NM_021928, NM_032806, NM_006577, NM_020474, NM_194318, NM_001287763, NM_032466, NM_021999, NM_017813, NM_000232, NM_014254, NM_024312, NM_001128148, NM_152531	880	182	9035	1.86161	0.246502	0.0279061	0.921612
GOTERM_CC_DIRECT	GO:0005886~plasma membrane	173	14.7234	0.000815004	NM_004781, NM_001014432, NM_004578, NM_001343, NM_020673, NM_153251, NM_018593, NR_136615, NM_033121, NM_001130072, NM_001010935, NM_003638, NM_001321983, NM_000476, NM_007241, NM_005723, NM_001320700, NM_016131, NM_001313905, NM_002310, NM_005539, NM_001282854, NM_002211, NM_002213, NM_021999, NM_003746, NM_004357, NM_004356, NM_015526, NM_001321643, NM_001330062, NM_001029885, NM_032832, NM_177…	842	1421	8616	1.24579	0.363971	0.0865278	1.18427
GOTERM_BP_DIRECT	GO:0048013~ephrin receptor signaling pathway	16	1.3617	0.000928101	NM_001302509, NM_005433, NM_001190996, NM_005625, NM_001039802, NM_198291, NM_004444, NM_018890, NM_001962, NM_001278556, NM_002834, NM_002998, NM_001321643, NM_004952, NM_005731, NM_014030	785	65	8235	2.58226	0.930844	0.487188	1.65042
GOTERM_CC_DIRECT	GO:0034715~pICln-Sm protein complex	5	0.425532	0.00115099	NR_103819, NM_177542, NM_003095, NM_001328638, NM_006938	842	6	8616	8.52732	0.472269	0.10105	1.66868
UP_KEYWORDS	Palmitate	25	2.12766	0.00150689	NM_014372, NM_080426, NM_005433, NM_001769, NM_198046, NM_005539, NM_025219, NM_021033, NM_153251, NM_002082, NM_002072, NM_004528, NM_000629, NM_001330761, NR_136615, NM_000676, NM_016353, NM_007106, NM_004357, NM_006435, NM_002067, NM_015526, NM_000454, NM_001128148, NM_002524	880	130	9035	1.97443	0.477932	0.0573753	2.10379
GOTERM_BP_DIRECT	GO:0009615~response to virus	14	1.19149	0.00158371	NM_003484, NM_001613, NM_198291, NM_000629, NM_006402, NM_001287190, NM_001135651, NM_002131, NM_006435, NM_001289126, NM_001195416, NM_199168, NM_203399, NM_033158	785	55	8235	2.6703	0.989537	0.598276	2.80073
GOTERM_BP_DIRECT	GO:0033617~mitochondrial respiratory chain complex IV assembly	7	0.595745	0.00172167	NM_005694, NM_001008215, NM_001257134, NM_014177, NM_001164811, NM_001031617, NM_001145432	785	15	8235	4.89554	0.99297	0.562313	3.04116
INTERPRO	IPR001163:Ribonucleoprotein LSM domain	8	0.680851	0.00186451	NR_103819, NM_177542, NM_003095, NM_007080, NM_001328638, NM_001317168, NM_001139499, NM_006938	835	20	8680	4.15808	0.908089	0.696831	2.99526
UP_KEYWORDS	Endosome	48	4.08511	0.00208999	NM_001321436, NM_018710, NM_018374, NR_125370, NM_030571, NM_020673, NM_021033, NM_013245, NM_000629, NM_001079842, NM_018184, NM_033121, NM_017842, NM_001330000, NM_001142403, NM_001010935, NM_001252039, NM_213560, NM_007324, NR_073070, NM_052875, NM_032268, NM_007241, NM_016131, NM_014017, NM_014904, NM_001290229, NM_080391, NM_014616, NM_014372, NR_024170, NM_001282169, NM_032802, NM_001025300…	880	317	9035	1.55463	0.594133	0.0723902	2.90679
GOTERM_MF_DIRECT	GO:0016301~kinase activity	29	2.46809	0.00237236	NR_073520, NM_181839, NM_001014432, NM_001892, NM_022766, NM_001321378, NM_001320, NM_198291, NM_001006618, NM_052853, NM_001330678, NM_001321983, NM_001238, NM_139070, NM_014030, NM_001128127, NM_181805, NR_073517, NM_032637, NM_002765, NM_031892, NM_006888, NM_001025242, NM_001329921, NM_002577, NM_002736, NM_001330173, NM_014823, NM_007178	770	173	8301	1.80714	0.894024	0.894024	3.65711
GOTERM_CC_DIRECT	GO:0005687~U4 snRNP	6	0.510638	0.00244911	NR_103819, NM_177542, NM_003095, NM_001328638, NM_001317168, NM_006938	842	11	8616	5.58152	0.743577	0.176686	3.51951
GOTERM_CC_DIRECT	GO:0000139~Golgi membrane	55	4.68085	0.00253086	NM_005715, NM_182826, NM_001290130, NM_001272071, NM_024108, NM_001243719, NM_007285, NR_109991, NM_001304514, NM_001277155, NM_004776, NM_020244, NM_016131, NM_006577, NM_001199180, NM_001040202, NM_001025300, NM_001039802, NM_001286513, NM_021999, NM_018890, NM_014254, NM_024312, NM_001271684, NM_033158, NM_001166621, NM_001424, NM_030571, NM_001330570, NM_001100603, NM_001330761, NM_003468, NM…	842	378	8616	1.4889	0.754978	0.161215	3.63497
GOTERM_CC_DIRECT	GO:0034719~SMN-Sm protein complex	7	0.595745	0.00288323	NR_103819, NM_177542, NM_003095, NM_001328638, NM_001317168, NM_006938, NM_007178	842	16	8616	4.47684	0.798609	0.163104	4.13119
KEGG_PATHWAY	hsa04144:Endocytosis	32	2.7234	0.00295371	NM_004578, NR_125370, NM_001343, NM_020673, NM_013245, NM_198291, NM_001130072, NM_001278556, NM_007324, NM_001252039, NM_052875, NM_005731, NM_007241, NM_014030, NM_016131, NM_014904, NM_001282169, NM_001190996, NM_001039802, NM_003887, NM_002082, NM_006597, NM_001244888, NM_006868, NM_001300928, NM_031892, NM_004521, NM_021979, NM_001127890, NM_001834, NM_001128148, NM_001659	377	180	3602	1.69856	0.521243	0.521243	3.7676
SMART	SM00102:ADF	5	0.425532	0.00319497	NM_021149, NM_001011546, NM_004124, NM_021914, NR_073473	351	9	4543	7.19057	0.547796	0.327539	4.06695
KEGG_PATHWAY	hsa00190:Oxidative phosphorylation	20	1.70213	0.0040674	NM_002489, NM_001039178, NM_001198909, NR_111926, NM_001035513, NM_004548, NM_001330269, NM_001003684, NM_014402, NR_033759, NM_005694, NM_001184989, NM_004553, NM_021074, NM_001199987, NM_004255, NM_001695, NM_001694, NM_001003701, NM_001002258	377	96	3602	1.9905	0.637543	0.397956	5.15383
GOTERM_CC_DIRECT	GO:0030532~small nuclear ribonucleoprotein complex	7	0.595745	0.00409268	NR_103819, NM_177542, NM_003095, NM_007080, NM_001328638, NM_001317168, NM_006938	842	17	8616	4.2135	0.897316	0.203565	5.81633
GOTERM_MF_DIRECT	GO:0019003~GDP binding	11	0.93617	0.00416657	NM_014999, NM_016131, NM_004163, NM_018184, NM_004578, NM_001242644, NM_001025300, NM_020673, NM_001252039, NM_002765, NM_006868	770	42	8301	2.82347	0.980661	0.860935	6.33938
GOTERM_BP_DIRECT	GO:0098869~cellular oxidant detoxification	10	0.851064	0.00447137	NM_001204368, NM_000852, NM_001330349, NM_006793, NM_181652, NM_153698, NM_004528, NM_014454, NM_001260511, NM_032731	785	35	8235	2.99727	0.999997	0.841477	7.71781
INTERPRO	IPR010920:Like-Sm (LSM) domain	8	0.680851	0.00456646	NR_103819, NM_177542, NM_003095, NM_007080, NM_001328638, NM_001317168, NM_001139499, NM_006938	835	23	8680	3.61573	0.997131	0.85791	7.18673
UP_KEYWORDS	Golgi apparatus	70	5.95745	0.00472885	NM_001034853, NM_001142648, NR_040242, NM_001128826, NM_005715, NM_182826, NM_001290130, NM_001272071, NM_024108, NM_001243719, NM_001178017, NM_007285, NR_109991, NM_001304514, NM_001277155, NM_004776, NM_020244, NM_016131, NM_001290229, NM_006577, NM_001199180, NM_001040202, NM_001025300, NM_003887, NM_001286513, NM_006868, NM_021999, NM_014254, NM_024312, NM_001271684, NM_001330349, NM_015526,…	880	522	9035	1.37681	0.870357	0.145425	6.46482
GOTERM_BP_DIRECT	GO:0050999~regulation of nitric-oxide synthase activity	7	0.595745	0.0049804	NM_006330, NM_001329921, NM_001014432, NM_003124, NM_000317, NM_006888, NM_005258	785	18	8235	4.07962	0.999999	0.833964	8.55986
UP_KEYWORDS	Transport	129	10.9787	0.00502307	NM_001142648, NM_001330412, NM_002489, NM_004781, NR_040242, NM_001014432, NM_004578, NM_001343, NM_020673, NM_001134400, NM_013386, NM_018593, NM_001193600, NM_001272071, NM_001330269, NR_033759, NM_017905, NM_001243719, NM_001178017, NM_012456, NM_001285404, NM_001142448, NM_007241, NM_016131, NM_033055, NM_001134493, NR_073517, NM_001914, NM_001025300, NM_001286513, NM_003746, NM_014402, NM_00…	880	1064	9035	1.24478	0.885868	0.143609	6.85392
KEGG_PATHWAY	hsa00790:Folate biosynthesis	5	0.425532	0.00581178	NM_001290354, NM_001306140, NM_003124, NM_003878, NM_000317	377	8	3602	5.97149	0.765747	0.383554	7.28807
UP_KEYWORDS	Endoplasmic reticulum	81	6.89362	0.00615926	NM_001142648, NM_001171798, NM_001344, NM_182826, NM_144988, NM_001167608, NM_013339, NM_001017980, NR_110770, NM_024108, NM_001324306, NM_001178017, NM_001248000, NM_001252650, NM_020390, NM_001277155, NM_024552, NM_016131, NM_024090, NM_021928, NM_001037328, NM_000657, NM_001914, NM_004528, NM_173852, NM_001311311, NM_014302, NM_001282611, NM_001330349, NM_173654, NM_001271581, NM_001145549, NM…	880	627	9035	1.32636	0.930251	0.162659	8.34247
KEGG_PATHWAY	hsa04014:Ras signaling pathway	24	2.04255	0.00650275	NM_001174067, NM_001014432, NR_036641, NM_007069, NR_073517, NM_001039802, NM_002074, NM_030821, NM_001243774, NM_006888, NM_018890, NM_001017998, NM_001962, NM_001329921, NM_002577, NM_052847, NM_001010935, NM_002834, NM_001252039, NM_004952, NM_139070, NM_004126, NM_002524, NM_002730	377	129	3602	1.77756	0.802984	0.333768	8.12115
INTERPRO	IPR005225:Small GTP-binding protein domain	21	1.78723	0.00689906	NM_001142648, NM_016131, NM_004163, NM_004578, NM_005614, NM_001242644, NM_001039802, NM_020673, NM_001025300, NM_021033, NM_006868, NM_018890, NM_014999, NM_001042679, NM_018184, NM_001243719, NM_001010935, NM_001252039, NM_001288754, NM_001659, NM_002524	835	116	8680	1.88189	0.999857	0.890696	10.6679
GOTERM_BP_DIRECT	GO:0060314~regulation of ryanodine-sensitive calcium-release channel activity	5	0.425532	0.00694985	NM_001322963, NM_001329921, NM_032466, NM_006888, NM_002730	785	9	8235	5.82803	1	0.892406	11.7499
GOTERM_BP_DIRECT	GO:0009142~nucleoside triphosphate biosynthetic process	5	0.425532	0.00694985	NM_001286440, NM_002512, NR_046395, NM_000476, NM_203464	785	9	8235	5.82803	1	0.892406	11.7499
GOTERM_BP_DIRECT	GO:0031295~T cell costimulation	8	0.680851	0.007184	NM_002577, NM_001014432, NM_005433, NM_002834, NM_001039802, NM_198291, NM_001006618, NM_018890	785	25	8235	3.35694	1	0.874355	12.1221
INTERPRO	IPR002108:Actin-binding, cofilin/tropomyosin type	5	0.425532	0.00718563	NM_021149, NM_001011546, NM_004124, NM_021914, NR_073473	835	9	8680	5.77512	0.999901	0.84193	11.087
UP_KEYWORDS	Mitochondrion inner membrane	33	2.80851	0.0072932	NM_002635, NM_144981, NM_002489, NM_001012515, NR_046073, NM_012089, NM_013386, NR_111926, NM_001099669, NM_198291, NM_014341, NR_033759, NM_001199987, NM_012456, NM_001145432, NM_001142448, NM_001143984, NM_144576, NM_001039178, NM_001104647, NM_032340, NM_004548, NM_001035513, NM_014252, NM_001003684, NM_014402, NM_001151, NM_001324313, NM_001184989, NM_004553, NM_021074, NM_004255, NM_001003701	880	211	9035	1.60575	0.957357	0.178958	9.80601
GOTERM_BP_DIRECT	GO:1901687~glutathione derivative biosynthetic process	6	0.510638	0.00744439	NM_001204368, NM_000852, NM_001512, NM_004528, NM_001984, NM_001260511	785	14	8235	4.49591	1	0.858341	12.5343
GOTERM_CC_DIRECT	GO:0000276~mitochondrial proton-transporting ATP synthase complex, coupling factor F(o)	5	0.425532	0.00760404	NR_033759, NM_001039178, NM_001003701, NM_001330269, NM_001002258	842	9	8616	5.68488	0.98554	0.319634	10.5537
GOTERM_BP_DIRECT	GO:0007264~small GTPase mediated signal transduction	26	2.21277	0.00815265	NM_004163, NM_004578, NM_021033, NM_020673, NM_018184, NM_001243719, NM_001010935, NM_001288754, NM_001252039, NM_001100430, NM_002524, NM_016131, NM_007236, NM_005614, NM_001242644, NM_001286247, NM_001039802, NM_001025300, NM_006868, NM_001244888, NM_018890, NM_014999, NM_001042679, NM_198679, NM_014899, NM_001659	785	159	8235	1.71542	1	0.859509	13.6462
BIOCARTA	h_mPRPathway:How Progesterone Initiates the Oocyte Maturation	8	0.680851	0.00916365	NM_001278556, NM_080426, NM_002736, NM_001190996, NM_002074, NM_001321983, NM_198291, NM_005731	106	24	993	3.12264	0.832361	0.832361	10.8465
UP_KEYWORDS	Cell membrane	112	9.53191	0.00940343	NM_001014432, NM_020673, NM_001105573, NM_018593, NR_136615, NM_001130072, NM_033121, NM_001010935, NM_003638, NM_001321983, NM_005723, NM_002310, NM_001282854, NM_002211, NM_021999, NM_016274, NM_015526, NM_001321643, NM_001330062, NM_001029885, NM_001306144, NM_000629, NM_014936, NM_003468, NM_032790, NM_001166283, NM_001252039, NM_001193483, NM_002524, NM_012434, NM_001320421, NM_001174067, NM…	880	925	9035	1.24314	0.982958	0.213004	12.472
GOTERM_MF_DIRECT	GO:0004550~nucleoside diphosphate kinase activity	5	0.425532	0.00973574	NM_001286440, NM_002512, NR_046395, NM_000476, NM_203464	770	10	8301	5.39026	0.999903	0.954123	14.2266
KEGG_PATHWAY	hsa04310:Wnt signaling pathway	17	1.44681	0.0104592	NM_002335, NM_001892, NM_003012, NM_003013, NM_001320, NM_018890, NM_020335, NM_003468, NM_014412, NM_004421, NM_001012329, NM_001321643, NM_139070, NM_016231, NM_001172412, NM_001139468, NM_002730	377	83	3602	1.95692	0.927055	0.407621	12.7597
UP_KEYWORDS	Electron transport	16	1.3617	0.0105656	NM_001013660, NM_004109, NM_002489, NM_001914, NM_001134400, NR_111926, NM_001099669, NM_001035513, NM_004548, NM_001243659, NM_001003684, NM_014402, NM_001184989, NM_004553, NM_021074, NM_001199987	880	81	9035	2.02806	0.989725	0.224567	13.9087
GOTERM_BP_DIRECT	GO:0006165~nucleoside diphosphate phosphorylation	5	0.425532	0.0107201	NM_001286440, NM_002512, NR_046395, NM_000476, NM_203464	785	10	8235	5.24522	1	0.907933	17.5659
GOTERM_BP_DIRECT	GO:0010881~regulation of cardiac muscle contraction by regulation of the release of sequestered calcium ion	5	0.425532	0.0107201	NM_001322963, NM_001329921, NM_032466, NM_006888, NM_002730	785	10	8235	5.24522	1	0.907933	17.5659
GOTERM_BP_DIRECT	GO:0009165~nucleotide biosynthetic process	5	0.425532	0.0107201	NM_001290354, NR_073520, NM_000788, NM_002765, NM_001012732	785	10	8235	5.24522	1	0.907933	17.5659
GOTERM_BP_DIRECT	GO:0071380~cellular response to prostaglandin E stimulus	5	0.425532	0.0107201	NM_001014432, NM_080426, NM_003012, NM_002074, NM_001243774	785	10	8235	5.24522	1	0.907933	17.5659
BIOCARTA	h_smPathway:Spliceosomal Assembly	6	0.510638	0.0110516	NR_103819, NM_177542, NM_003095, NM_001328638, NM_001317168, NM_006938	106	14	993	4.01482	0.884207	0.659717	12.9421
GOTERM_CC_DIRECT	GO:0005834~heterotrimeric G-protein complex	6	0.510638	0.0114369	NM_001017998, NM_052847, NM_080426, NM_002074, NM_001243774, NM_004126	842	15	8616	4.09311	0.998312	0.412575	15.471
UP_KEYWORDS	CF(0)	5	0.425532	0.0115734	NR_033759, NM_001039178, NM_001003701, NM_001330269, NM_001002258	880	10	9035	5.13352	0.993377	0.232076	15.1369
GOTERM_MF_DIRECT	GO:0004364~glutathione transferase activity	6	0.510638	0.0123716	NM_001204368, NM_000852, NM_001287594, NM_001512, NM_004528, NM_001260511	770	16	8301	4.04269	0.999992	0.947188	17.7386
UP_KEYWORDS	Lipid transport	11	0.93617	0.0133681	NM_016433, NM_001252669, NM_001197026, NM_014616, NM_018030, NM_001286440, NM_001256530, NM_001193600, NM_001319653, NM_001029885, NM_001142448	880	47	9035	2.40293	0.996974	0.251755	17.2838
GOTERM_BP_DIRECT	GO:0051170~nuclear import	6	0.510638	0.0138378	NR_103819, NM_177542, NM_003095, NM_001328638, NM_001317168, NM_006938	785	16	8235	3.93392	1	0.942933	22.1
KEGG_PATHWAY	hsa05131:Shigellosis	12	1.02128	0.0140597	NM_006341, NM_001278556, NM_005022, NM_001190996, NM_001039802, NM_002211, NM_001321643, NM_198291, NM_139070, NM_053024, NM_005731, NM_018890	377	51	3602	2.24809	0.970569	0.444352	16.7922
KEGG_PATHWAY	hsa04912:GnRH signaling pathway	12	1.02128	0.0140597	NM_001281435, NM_001302509, NM_001329921, NM_080426, NM_002067, NM_001039802, NM_002072, NM_198291, NM_139070, NM_002524, NM_006888, NM_002730	377	51	3602	2.24809	0.970569	0.444352	16.7922
GOTERM_CC_DIRECT	GO:0005743~mitochondrial inner membrane	48	4.08511	0.0157897	NM_002635, NM_001330412, NM_001318485, NM_144981, NM_001012515, NM_002489, NM_145330, NM_001193267, NR_046073, NM_001286440, NM_012089, NM_013386, NM_016497, NM_032476, NR_111926, NM_198291, NM_001099669, NM_014341, NR_033759, NM_015969, NM_181306, NM_032112, NM_001199987, NM_012456, NM_001145432, NR_038159, NM_001260511, NM_001142448, NM_001143984, NM_144576, NM_001039178, NM_001242893, NM_00110…	842	352	8616	1.39538	0.999854	0.493118	20.7493
UP_KEYWORDS	Receptor	45	3.82979	0.0162149	NM_001243333, NM_001302890, NM_001323511, NM_053034, NM_001256530, NM_001100603, NM_005234, NM_000629, NM_000628, NM_005669, NM_003468, NM_001178017, NM_014293, NM_007285, NM_003638, NM_001001330, NM_007324, NM_014030, NM_001190918, NM_001174067, NM_002335, NM_002310, NM_203286, NM_001560, NM_001040202, NM_002211, NM_001256237, NM_002082, NM_002213, NM_001290557, NM_004444, NM_001304264, NM_00108…	880	327	9035	1.4129	0.999129	0.285033	20.586
UP_KEYWORDS	Kinase	62	5.2766	0.016513	NM_181839, NM_001014432, NM_022766, NM_003576, NM_001006618, NM_001281435, NM_000075, NM_000788, NM_001321983, NM_139070, NM_000476, NM_175866, NR_073517, NM_032637, NM_024594, NM_002765, NM_032960, NM_203464, NM_001025242, NM_002512, NM_001330173, NM_001321643, NM_001330062, NM_016231, NR_073520, NM_031417, NM_005433, NM_001892, NM_001286440, NM_022740, NM_001320, NM_001321378, NM_198291, NM_015…	880	480	9035	1.32616	0.999236	0.278343	20.9247
KEGG_PATHWAY	hsa04727:GABAergic synapse	9	0.765957	0.0174519	NM_001017998, NM_052847, NM_007285, NM_002074, NM_001243774, NM_198291, NM_004126, NM_007278, NM_002730	377	33	3602	2.60574	0.987523	0.465418	20.4333
UP_KEYWORDS	Mitochondrion	101	8.59574	0.0176697	NM_001330412, NM_001318485, NM_144981, NM_002489, NM_145330, NM_001257134, NM_013386, NM_001193600, NM_001330269, NR_033759, NM_016462, NM_005694, NM_032112, NM_001201573, NM_145267, NM_012456, NM_001145432, NM_001142448, NM_001143984, NM_001326381, NM_001134493, NM_003746, NM_203464, NM_014402, NM_001330349, NM_001324313, NM_024693, NM_139242, NM_021074, NM_015124, NM_001003701, NM_001002258, NM…	880	842	9035	1.23156	0.99954	0.284	22.2259
GOTERM_BP_DIRECT	GO:0048813~dendrite morphogenesis	7	0.595745	0.0179632	NM_018374, NM_001195416, NM_002211, NM_002998, NM_004421, NM_005766, NM_018890	785	23	8235	3.19274	1	0.96909	27.7384
UP_KEYWORDS	Secreted	55	4.68085	0.0186144	NM_032319, NM_001302509, NM_002775, NM_003878, NM_013332, NM_005811, NR_073109, NM_001142403, NM_001173976, NM_017413, NM_138771, NM_003155, NM_001278642, NM_080426, NM_002310, NM_030821, NM_021999, NM_006329, NM_001282611, NM_003812, NM_001289126, NM_006371, NM_016951, NM_016647, NM_001128148, NM_030571, NM_005625, NM_000820, NM_182744, NM_014888, NM_199168, NM_005576, NM_002825, NM_001314077, N…	880	419	9035	1.3477	0.999696	0.286401	23.2739
KEGG_PATHWAY	hsa04725:Cholinergic synapse	12	1.02128	0.0186158	NM_001017998, NM_001014432, NM_052847, NM_002067, NM_000657, NR_073517, NM_002074, NM_002072, NM_001243774, NM_004126, NM_002524, NM_002730	377	53	3602	2.16326	0.990712	0.442827	21.6483
GOTERM_MF_DIRECT	GO:0044325~ion channel binding	12	1.02128	0.0204226	NM_012428, NM_001322963, NM_015141, NM_001329921, NM_001005782, NM_005433, NM_002966, NM_018026, NM_001256530, NM_032466, NM_198291, NM_006888	770	60	8301	2.1561	1	0.979755	27.6505
GOTERM_CC_DIRECT	GO:0043005~neuron projection	18	1.53191	0.021098	NM_001142495, NM_004781, NM_031417, NM_001306140, NM_147233, NM_001039802, NM_177417, NM_198291, NM_002128, NM_031892, NM_014412, NM_005022, NM_001010935, NM_001166283, NM_004421, NM_203399, NR_033440, NM_005731	842	103	8616	1.78825	0.999993	0.570587	26.7707
GOTERM_BP_DIRECT	GO:0003091~renal water homeostasis	5	0.425532	0.021663	NM_014904, NM_080426, NM_002736, NM_001321983, NM_002730	785	12	8235	4.37102	1	0.980515	32.4653
GOTERM_BP_DIRECT	GO:0030514~negative regulation of BMP signaling pathway	7	0.595745	0.0220758	NM_182744, NM_003036, NM_020648, NM_003012, NM_003013, NM_022740, NM_002775	785	24	8235	3.05971	1	0.977129	32.9742
UP_KEYWORDS	Hydrogen ion transport	8	0.680851	0.0223576	NR_033759, NM_001039178, NM_001198909, NM_001695, NM_001694, NM_001003701, NM_001330269, NM_001002258	880	30	9035	2.73788	0.999941	0.322821	27.2985
KEGG_PATHWAY	hsa04713:Circadian entrainment	10	0.851064	0.0226728	NM_001017998, NM_001329921, NM_052847, NM_080426, NM_002074, NM_002072, NM_001243774, NM_004126, NM_006888, NM_002730	377	41	3602	2.33034	0.996689	0.4698	25.7508
GOTERM_CC_DIRECT	GO:0055038~recycling endosome membrane	8	0.680851	0.0227162	NM_014904, NM_016131, NM_001290229, NM_016353, NM_014616, NM_015526, NM_021033, NM_001025300	842	30	8616	2.72874	0.999997	0.572668	28.5197
GOTERM_BP_DIRECT	GO:0030168~platelet activation	11	0.93617	0.0229566	NM_001006625, NM_001014432, NM_001769, NM_002067, NM_002834, NM_002074, NM_002072, NM_001243774, NM_198291, NM_000820, NM_018890	785	52	8235	2.21913	1	0.975572	34.048
GOTERM_BP_DIRECT	GO:0006027~glycosaminoglycan catabolic process	6	0.510638	0.0231473	NM_014654, NM_002998, NM_000147, NM_002997, NM_033158, NM_005708	785	18	8235	3.49682	1	0.971166	34.2782
GOTERM_CC_DIRECT	GO:0009986~cell surface	29	2.46809	0.0237109	NM_004781, NM_001424, NM_024509, NM_018373, NR_104317, NM_053034, NM_007033, NM_013332, NM_003468, NM_002569, NM_003638, NM_002998, NM_001166283, NM_002825, NM_002997, NR_033440, NR_046389, NM_014654, NM_001320700, NR_036641, NM_003012, NM_002211, NM_002213, NM_002128, NM_021979, NM_012428, NM_001128148, NM_033158, NM_001098785	842	195	8616	1.5218	0.999998	0.564988	29.5755
UP_KEYWORDS	Wnt signaling pathway	19	1.61702	0.024374	NM_002335, NM_001892, NM_001343, NM_003012, NM_001282854, NM_001204698, NM_153000, NM_003013, NM_198969, NM_002082, NM_001320, NM_032045, NM_001282691, NM_003468, NM_015617, NM_004421, NM_001012329, NM_016231, NM_001303247	880	113	9035	1.72632	0.999976	0.33572	29.3844
KEGG_PATHWAY	hsa05012:Parkinson's disease	18	1.53191	0.0254871	NM_002489, NM_001135694, NM_003342, NR_111926, NM_001035513, NM_004548, NM_001330269, NM_001003684, NM_014402, NM_001151, NM_001184989, NM_004553, NM_021074, NM_001199987, NM_004255, NM_001003701, NM_001002258, NM_002730	377	99	3602	1.73716	0.998385	0.474211	28.4793
GOTERM_CC_DIRECT	GO:0005685~U1 snRNP	6	0.510638	0.0255303	NR_103819, NM_177542, NM_003095, NM_001328638, NM_001317168, NM_006938	842	18	8616	3.41093	0.999999	0.570147	31.4689
GOTERM_BP_DIRECT	GO:0007411~axon guidance	14	1.19149	0.026094	NM_005103, NM_001962, NM_005102, NM_002380, NM_006577, NM_203286, NM_199168, NM_002836, NM_001172623, NM_004421, NM_004952, NM_004521, NM_002524, NM_018890	785	76	8235	1.93245	1	0.977706	37.7422
GOTERM_BP_DIRECT	GO:0006749~glutathione metabolic process	7	0.595745	0.0267785	NM_006708, NM_000852, NM_001287594, NM_001512, NM_000454, NM_001260511, NM_030763	785	25	8235	2.93732	1	0.975734	38.5219
GOTERM_BP_DIRECT	GO:0007417~central nervous system development	10	0.851064	0.0272224	NM_000852, NM_003812, NR_036641, NR_125370, NM_013436, NM_001195416, NM_000317, NM_198291, NR_033440, NM_001281725	785	46	8235	2.28053	1	0.972929	39.0225
KEGG_PATHWAY	hsa05016:Huntington's disease	23	1.95745	0.028912	NM_005740, NM_002489, NM_001135694, NR_111926, NM_002072, NM_001035513, NM_004548, NM_001330269, NM_001003684, NM_014402, NM_001151, NM_001184989, NM_001834, NM_004553, NR_073443, NM_004865, NM_021074, NM_000454, NM_001199987, NM_004255, NM_018010, NM_001003701, NM_001002258	377	139	3602	1.58094	0.999328	0.485269	31.6748
GOTERM_BP_DIRECT	GO:0010719~negative regulation of epithelial to mesenchymal transition	5	0.425532	0.0289858	NM_006341, NM_003012, NM_003013, NM_001290557, NM_007178	785	13	8235	4.03479	1	0.97476	40.9735
GOTERM_BP_DIRECT	GO:0015949~nucleobase-containing small molecule interconversion	6	0.510638	0.0290203	NM_001286440, NM_002512, NR_046395, NM_001243659, NM_000476, NM_203464	785	19	8235	3.31277	1	0.970704	41.0111
KEGG_PATHWAY	hsa04728:Dopaminergic synapse	14	1.19149	0.0297339	NM_001014432, NM_080426, NM_002074, NM_002072, NM_001243774, NM_001199756, NM_004521, NM_006888, NM_001017998, NM_001329921, NM_052847, NM_139070, NM_004126, NM_002730	377	71	3602	1.88396	0.999456	0.465454	32.4217
BIOCARTA	h_salmonellaPathway:How does salmonella hijack a cell	5	0.425532	0.0299418	NM_001278556, NM_001190996, NM_001039802, NM_005731, NM_018890	106	12	993	3.9033	0.997254	0.859958	31.5537
GOTERM_CC_DIRECT	GO:0005764~lysosome	22	1.87234	0.0302236	NM_001012516, NM_001142495, NM_001322485, NM_006493, NM_001282169, NM_018374, NM_001079804, NM_001025300, NM_003878, NM_013245, NM_000629, NM_198291, NM_001017980, NM_006402, NM_004388, NM_001142403, NM_000454, NM_033158, NM_032268, NM_007278, NM_001288614, NM_000262	842	140	8616	1.60801	1	0.611812	36.1368
KEGG_PATHWAY	hsa05120:Epithelial cell signaling in Helicobacter pylori infection	10	0.851064	0.0303086	NM_001281435, NM_002834, NM_001039802, NM_001198909, NM_198291, NM_001695, NM_139070, NM_001694, NM_018890, NM_014030	377	43	3602	2.22195	0.99953	0.445398	32.9395
KEGG_PATHWAY	hsa05032:Morphine addiction	8	0.680851	0.031192	NM_001017998, NM_052847, NM_080426, NM_002074, NM_002082, NM_001243774, NM_004126, NM_002730	377	30	3602	2.54783	0.999626	0.430849	33.7284
SMART	SM00054:EFh	10	0.851064	0.0316471	NM_001297768, NM_001329921, NM_001128826, NM_007236, NM_007270, NM_001258358, NM_013386, NM_001288754, NM_006888, NM_005620	351	58	4543	2.23156	0.999656	0.929944	34.114
GOTERM_BP_DIRECT	GO:0060348~bone development	7	0.595745	0.0320998	NM_001127217, NR_036641, NM_080426, NM_017653, NM_001037984, NM_001311311, NM_003155	785	26	8235	2.82435	1	0.976591	44.2757
GOTERM_MF_DIRECT	GO:0015078~hydrogen ion transmembrane transporter activity	6	0.510638	0.0322411	NR_033759, NM_001198909, NM_001695, NM_001694, NM_001003701, NM_001002258	770	20	8301	3.23416	1	0.994268	40.1936
GOTERM_BP_DIRECT	GO:0006091~generation of precursor metabolites and energy	8	0.680851	0.0328186	NM_002635, NM_001151, NM_001012515, NM_005694, NM_001172436, NM_005471, NM_001291505, NM_016230	785	33	8235	2.54314	1	0.975089	45.0128
GOTERM_BP_DIRECT	GO:0006869~lipid transport	8	0.680851	0.0328186	NM_001252669, NM_001197026, NM_018030, NM_000405, NM_001286440, NM_001256530, NM_001319653, NM_001142448	785	33	8235	2.54314	1	0.975089	45.0128
GOTERM_BP_DIRECT	GO:0010976~positive regulation of neuron projection development	11	0.93617	0.0328262	NM_001174067, NM_005103, NM_012428, NM_198679, NM_001010935, NM_001166283, NM_002512, NM_004421, NM_002825, NM_001300928, NM_003656	785	55	8235	2.09809	1	0.971462	45.0205
KEGG_PATHWAY	hsa04062:Chemokine signaling pathway	16	1.3617	0.0335408	NM_001014432, NR_073517, NM_001039802, NM_002074, NM_002082, NM_001243774, NM_198291, NM_018890, NM_001017998, NM_052847, NM_001010935, NM_199168, NM_001321643, NM_004126, NM_002524, NM_002730	377	87	3602	1.75713	0.999795	0.432394	35.7843
GOTERM_MF_DIRECT	GO:0003924~GTPase activity	23	1.95745	0.033994	NM_016131, NM_004163, NM_080426, NM_004578, NM_005614, NM_001242644, NM_001039802, NM_020673, NM_002074, NM_021033, NM_002072, NM_006868, NM_018890, NM_001017998, NM_014999, NM_018184, NM_001243719, NM_002067, NM_001010935, NM_001252039, NM_001288754, NM_004126, NM_001659	770	158	8301	1.56932	1	0.990618	41.8704
KEGG_PATHWAY	hsa04015:Rap1 signaling pathway	20	1.70213	0.0347407	NM_001174067, NM_001014432, NR_036641, NM_080426, NR_073517, NM_001039802, NM_002211, NM_002072, NM_198291, NM_006888, NM_018890, NM_053024, NM_000676, NM_001962, NM_001329921, NM_198679, NM_005022, NM_001010935, NM_004952, NM_002524	377	118	3602	1.61939	0.99985	0.423204	36.8117
BBID	83.Growth_factors_Survival_factors_Mitogens	5	0.425532	0.035721	NM_000075, NM_001014432, NM_000657, NM_001321378, NM_001331017	31	10	215	3.46774	0.730041	0.730041	27.7065
GOTERM_CC_DIRECT	GO:0005689~U12-type spliceosomal complex	7	0.595745	0.0357431	NR_103819, NM_033114, NM_177542, NM_003095, NM_001328638, NM_001317168, NM_006938	842	26	8616	2.75498	1	0.654648	41.2469
GOTERM_BP_DIRECT	GO:0007186~G-protein coupled receptor signaling pathway	17	1.44681	0.0362914	NM_001014432, NM_080426, NM_003012, NM_003013, NM_002072, NM_001243774, NM_001290557, NM_018890, NM_006888, NM_000676, NM_001017998, NM_003468, NM_001329921, NM_052847, NM_002067, NM_199168, NM_004126	785	104	8235	1.71478	1	0.977591	48.4459
UP_KEYWORDS	Myristate	18	1.53191	0.0364517	NM_014372, NM_001128826, NM_005433, NM_018374, NM_007236, NR_046359, NM_001282854, NM_001258358, NM_153260, NM_198291, NM_002577, NM_001199729, NM_017653, NR_104641, NM_001659, NM_032268, NM_016422, NM_002730	880	110	9035	1.68006	1	0.447193	40.7587
GOTERM_BP_DIRECT	GO:0016055~Wnt signaling pathway	19	1.61702	0.0370299	NM_002335, NM_031417, NM_001892, NM_001343, NM_001282854, NM_001204698, NM_003013, NM_153000, NM_198969, NM_002082, NM_001320, NM_001300928, NM_032045, NM_001282691, NM_015617, NM_004421, NM_001012329, NM_001238, NM_001303247	785	121	8235	1.64726	1	0.976326	49.1494
GOTERM_BP_DIRECT	GO:0031954~positive regulation of protein autophosphorylation	5	0.425532	0.0376024	NM_001329921, NR_036641, NM_021033, NM_198291, NM_006888	785	14	8235	3.74659	1	0.974666	49.6885
GOTERM_BP_DIRECT	GO:0042176~regulation of protein catabolic process	5	0.425532	0.0376024	NM_181713, NM_002569, NM_001039802, NM_001287190, NM_007241	785	14	8235	3.74659	1	0.974666	49.6885
GOTERM_BP_DIRECT	GO:0072659~protein localization to plasma membrane	8	0.680851	0.0380581	NM_016131, NM_001142495, NM_001424, NM_000725, NM_021033, NM_001193600, NM_018890, NM_001311179	785	34	8235	2.46834	1	0.972704	50.1138
GOTERM_CC_DIRECT	GO:0005789~endoplasmic reticulum membrane	65	5.53191	0.0380587	NM_002013, NM_001171798, NM_001344, NM_182826, NM_001167608, NM_013339, NM_144988, NM_001017980, NR_110770, NM_001324306, NM_001243719, NM_001252650, NM_004204, NM_020390, NM_024552, NM_016131, NM_024090, NM_021928, NM_000657, NM_001914, NM_001039802, NM_001311311, NM_004528, NM_014302, NM_018890, NM_001330349, NM_006370, NM_016230, NM_001143781, NM_014873, NM_181342, NM_001243333, NM_001323511, …	842	528	8616	1.25972	1	0.6593	43.2751
GOTERM_BP_DIRECT	GO:0000387~spliceosomal snRNP assembly	7	0.595745	0.0380637	NR_103819, NM_177542, NM_003095, NM_001328638, NM_001317168, NM_006938, NM_007178	785	27	8235	2.71975	1	0.969469	50.119
GOTERM_BP_DIRECT	GO:0021762~substantia nigra development	7	0.595745	0.0380637	NM_001329921, NR_026591, NM_001039802, NM_001006618, NM_001003701, NM_006888, NM_003746	785	27	8235	2.71975	1	0.969469	50.119
INTERPRO	IPR001179:Peptidyl-prolyl cis-trans isomerase, FKBP-type, domain	5	0.425532	0.0387354	NM_181342, NM_001322963, NM_002013, NM_007270, NM_001143781	835	14	8680	3.71257	1	0.99978	47.4676
UP_KEYWORDS	Cleavage on pair of basic residues	12	1.02128	0.038978	NM_001012516, NM_003812, NM_002569, NR_036641, NM_080426, NM_003638, NM_005576, NM_001314077, NM_017413, NM_021999, NR_033440, NM_005811	880	63	9035	1.95563	1	0.457729	42.9115
KEGG_PATHWAY	hsa05132:Salmonella infection	11	0.93617	0.0394739	NM_001278556, NM_005022, NM_001190996, NM_001039802, NM_177417, NM_001321643, NM_213560, NM_139070, NM_053024, NM_005731, NM_018890	377	52	3602	2.02112	0.999956	0.445616	40.7183
BIOCARTA	h_no1Pathway:Actions of Nitric Oxide in the Heart	5	0.425532	0.0398058	NM_001329921, NM_001014432, NM_002736, NM_001321983, NM_006888	106	13	993	3.60305	0.999622	0.860551	39.7451
BIOCARTA	h_gcrpathway:Corticosteroids and cardioprotection	5	0.425532	0.0398058	NM_001329921, NM_001014432, NM_080426, NM_002074, NM_006888	106	13	993	3.60305	0.999622	0.860551	39.7451
GOTERM_CC_DIRECT	GO:0034704~calcium channel complex	5	0.425532	0.0407362	NM_001322963, NM_001329921, NM_032466, NM_006888, NM_002730	842	14	8616	3.65456	1	0.666843	45.5389
KEGG_PATHWAY	hsa04810:Regulation of actin cytoskeleton	21	1.78723	0.0408185	NM_001174067, NR_036641, NM_013436, NM_001190996, NR_073517, NM_001039802, NM_002211, NM_002213, NM_198291, NM_053024, NM_018890, NM_002577, NM_001278556, NM_005022, NM_003638, NM_001321643, NM_001330062, NM_021914, NM_005731, NM_002524, NM_014030	377	128	3602	1.56751	0.999969	0.438141	41.7867
KEGG_PATHWAY	hsa00565:Ether lipid metabolism	6	0.510638	0.0409095	NM_177526, NM_007069, NM_030821, NM_002573, NM_001309431, NM_020244	377	19	3602	3.01717	0.99997	0.421551	41.8583
UP_SEQ_FEATURE	domain:EF-hand 4	7	0.595745	0.0410712	NM_001297768, NM_001329921, NM_001128826, NM_007236, NM_001258358, NM_013386, NM_006888	873	27	8997	2.67188	1	0.999541	51.0178
GOTERM_BP_DIRECT	GO:0001523~retinoid metabolic process	6	0.510638	0.0433733	NM_014654, NM_172037, NM_001252650, NM_002998, NM_002997, NM_005708	785	21	8235	2.99727	1	0.979054	54.8298
GOTERM_MF_DIRECT	GO:0005528~FK506 binding	5	0.425532	0.0436148	NM_181342, NM_001322963, NM_002013, NM_007270, NM_001143781	770	15	8301	3.59351	1	0.994845	50.3166
GOTERM_MF_DIRECT	GO:0008137~NADH dehydrogenase (ubiquinone) activity	8	0.680851	0.0442429	NM_002489, NM_001184989, NM_004553, NM_021074, NM_001199987, NR_111926, NM_174889, NM_004548	770	36	8301	2.39567	1	0.99136	50.826
KEGG_PATHWAY	hsa04915:Estrogen signaling pathway	12	1.02128	0.0480493	NM_001302509, NM_001329921, NM_001014432, NM_080426, NR_073517, NM_002072, NM_006597, NM_198291, NM_021979, NM_002524, NM_006888, NM_002730	377	61	3602	1.87955	0.999995	0.458311	47.2337
INTERPRO	IPR023566:Peptidyl-prolyl cis-trans isomerase, FKBP-type	5	0.425532	0.0489256	NM_181342, NM_001322963, NM_002013, NM_007270, NM_001143781	835	15	8680	3.46507	1	0.999895	55.8423
GOTERM_CC_DIRECT	GO:0005796~Golgi lumen	7	0.595745	0.0495595	NM_014654, NM_002569, NM_002998, NM_001314077, NM_002997, NM_000820, NM_005708	842	28	8616	2.55819	1	0.7226	52.4174
GOTERM_CC_DIRECT	GO:0072562~blood microparticle	7	0.595745	0.0495595	NM_005022, NM_001287594, NM_005625, NM_001314077, NM_001128148, NM_006597, NM_021979	842	28	8616	2.55819	1	0.7226	52.4174
KEGG_PATHWAY	hsa04020:Calcium signaling pathway	11	0.93617	0.0495649	NM_001151, NM_001329921, NM_001172436, NM_032790, NM_080426, NM_002067, NM_001135694, NM_002072, NM_006888, NM_002730, NM_000676	377	54	3602	1.94626	0.999997	0.452703	48.3141
UP_KEYWORDS	Respiratory chain	10	0.851064	0.0496215	NM_014402, NM_002489, NM_001184989, NM_004553, NM_021074, NM_001199987, NR_111926, NM_001099669, NM_004548, NM_001003684	880	50	9035	2.05341	1	0.530649	51.2075

## Sheet: E
Category	Term	Count	%	PValue	Genes	List Total	Pop Hits	Pop Total	Fold Enrichment	Bonferroni	Benjamini	FDR		Table S2E: enriched pathways in genes that showed 1.5 fold repression both at the mRNA and the translational levels in Kwak lab (GSE103667) dataset
UP_KEYWORDS	Membrane	396	46.5335	6.96419e-21	NM_177730, NM_001164090, XM_006526990, XM_017315707, XM_006506467, XM_017313600, XM_006524847, NM_010169, NM_019793, NM_007874, XM_006517780, XM_006512252, XM_011242657, NM_134054, NM_027342, XM_006506480, NM_052993, NM_001164580, NM_001289473, NM_198710, XM_017315980, NM_001301721, XM_006514391, NM_027338, XM_017319289, NM_025335, NM_026614, XM_011239082, NM_026611, NM_016783, NM_173865, NM_0258…	850	3176	9938	1.45779	2.17283e-18	2.17283e-18	9.3619e-18
UP_KEYWORDS	Transmembrane helix	285	33.49	2.39552e-20	XM_006509730, XM_006501450, NM_177730, NM_001081205, XM_011245843, NM_001164090, XM_006526990, XM_017315707, NM_008861, XM_017313600, XM_006524847, XM_006514761, NM_013814, XM_006505122, NM_010169, NM_019793, NM_007874, NM_029752, XM_006512252, XM_006539181, XM_006517780, NM_134054, XM_011242657, NM_052993, NM_027342, NM_001164580, NM_024214, NM_153762, NM_198710, XM_017315980, NM_001301721, XM_0…	850	2051	9938	1.62465	7.47402e-18	3.73701e-18	3.22028e-17
UP_KEYWORDS	Transmembrane	285	33.49	5.03284e-20	XM_006509730, XM_006501450, NM_177730, NM_001081205, XM_011245843, NM_001164090, XM_006526990, XM_017315707, NM_008861, XM_017313600, XM_006524847, XM_006514761, NM_013814, XM_006505122, NM_010169, NM_019793, NM_007874, NM_029752, XM_006512252, XM_006539181, XM_006517780, NM_134054, XM_011242657, NM_052993, NM_027342, NM_001164580, NM_024214, NM_153762, NM_198710, XM_017315980, NM_001301721, XM_0…	850	2061	9938	1.61677	1.57025e-17	5.23416e-18	6.76561e-17
GOTERM_CC_DIRECT	GO:0016021~integral component of membrane	286	33.6075	6.363e-19	XM_006509730, XM_006501450, NM_177730, NM_001081205, XM_011245843, NM_001164090, XM_006526990, XM_017315707, NM_008861, XM_017313600, XM_006524847, XM_006514761, NM_013814, XM_006505122, XM_006501183, NM_010169, NM_019793, NM_007874, NM_029752, XM_006512252, XM_006539181, XM_006517780, NM_134054, XM_011242657, NM_052993, NM_027342, NM_001164580, NM_024214, NM_153762, NM_198710, XM_017315980, NM_0…	809	2080	9297	1.58015	3.38511e-16	3.38511e-16	9.24288e-16
UP_SEQ_FEATURE	transmembrane region	233	27.3796	1.72667e-12	XM_006509730, XM_006501450, NM_177730, NM_001081205, NM_001164090, XM_006526990, XM_017315707, NM_008861, XM_017313600, XM_006514761, NM_013814, NM_010169, NM_019793, NM_029752, NM_007874, XM_006539181, XM_006517780, XM_006512252, NM_134054, XM_011242657, NM_052993, NM_027342, NM_024214, NM_198710, XM_017315980, NM_001301721, XM_006514391, XM_006501178, XM_017319289, NM_023211, NM_025335, XM_0065…	821	1709	9117	1.51399	2.96806e-09	2.96806e-09	2.91611e-09
UP_KEYWORDS	Lipoprotein	70	8.22562	1.71575e-10	NM_009846, NM_001243769, NM_030694, NM_001003909, NM_019749, NM_001252056, XR_866008, XM_017315707, XM_006506467, XM_006518925, XR_001783642, NM_181070, NM_172151, NM_001271419, NM_010721, XR_876464, NM_001164745, NM_024459, XM_006512252, NM_008997, XM_006506480, NM_007910, NM_145509, NM_029519, XM_017318439, NM_026160, NM_013876, NM_001164200, NM_001293741, NM_019742, NM_007657, NM_025378, NM_02…	850	366	9938	2.23613	5.35315e-08	1.33829e-08	2.30647e-07
GOTERM_CC_DIRECT	GO:0016020~membrane	400	47.0035	2.30942e-10	NM_177730, NM_001164090, XM_006526990, XM_017315707, XM_006506467, XM_017313600, XM_006524847, NM_008303, NM_010169, NM_019793, NM_007874, XM_006517780, XM_006512252, XM_011242657, NM_134054, NM_027342, XM_006506480, NM_052993, NM_019641, XM_017313894, NM_001289473, NM_198710, XM_017315980, NM_001301721, XM_006514391, NM_027338, XM_017319289, NM_025335, NM_001127346, NM_026614, NM_015781, XM_0112…	809	3625	9297	1.26808	1.22861e-07	6.14307e-08	3.35467e-07
GOTERM_CC_DIRECT	GO:0070062~extracellular exosome	209	24.5593	3.32927e-09	XM_006509730, NM_011660, NM_026095, XM_011245843, NM_026735, NM_008861, XM_006506467, NM_001277114, NM_181070, NM_008303, NM_026305, NM_019793, NM_026597, XM_006497405, NM_007874, NM_016750, NM_008997, XM_011242657, XM_006506480, NM_027342, NM_024212, NM_019641, NM_012058, NM_024218, NM_198710, NM_001289785, XM_006501178, NM_025478, XM_017319289, NM_027338, NM_023211, XM_006522398, XM_006540028, …	809	1663	9297	1.44427	1.77117e-06	5.9039e-07	4.83609e-06
SMART	SM00651:Sm	11	1.2926	1.42273e-07	NM_026309, NM_026095, NM_030083, NM_026506, NM_133939, NM_027246, NM_009226, NM_026943, NM_030145, NM_009227, NM_025520	354	19	4996	8.17068	3.54253e-05	3.54253e-05	0.000184709
UP_SEQ_FEATURE	topological domain:Cytoplasmic	129	15.1586	1.95883e-07	XM_006509114, XM_006501450, NM_001081205, NM_010330, NM_001164090, NM_027534, NM_175002, XM_006526990, NM_133237, NM_008861, XM_017315707, XM_006501529, XM_017313600, NM_172151, XM_006514761, NM_013814, NM_019835, NM_010169, NM_019793, XM_006512252, XM_011242657, NM_134054, NM_052993, NM_026911, NM_024214, NM_178640, XM_011239737, NM_198710, XM_017315980, NM_001284258, XM_006495970, NM_007657, XM…	821	925	9117	1.54866	0.000336667	0.000168348	0.00033083
INTERPRO	IPR001163:Ribonucleoprotein LSM domain	11	1.2926	7.65942e-07	NM_026309, NM_026095, NM_030083, NM_026506, NM_133939, NM_027246, NM_009226, NM_026943, NM_030145, NM_009227, NM_025520	793	19	9418	6.87582	0.000897281	0.000897281	0.00123463
UP_KEYWORDS	Disulfide bond	105	12.3384	1.54584e-06	XM_006501450, NM_011660, NM_198006, XM_011245843, NM_001164518, NM_010330, XM_006526990, XM_017315707, XM_006506467, NM_013812, XM_006514761, NM_013814, XM_006505122, NM_019835, XM_006501183, NM_010721, XM_006500915, NM_010169, XM_011242657, NM_052993, NM_007910, NM_007657, XM_006495970, NM_021704, XM_017319289, NM_001164036, NM_011890, NM_197980, NM_011034, NM_027121, NM_026611, NM_028339, NM_17…	850	777	9938	1.57997	0.000482185	9.64557e-05	0.00207804
KEGG_PATHWAY	mmu05010:Alzheimer's disease	30	3.52526	1.98268e-06	NM_010888, XM_006509730, NM_010887, NM_026614, XM_006518707, NM_007590, NM_025650, XM_006523539, NM_010886, NM_009790, NM_025843, NM_025641, NM_025848, NM_025628, XM_001476571, NM_025523, NM_024459, XM_011242657, NM_030087, XM_017319493, NM_025597, NM_026219, NM_025379, NM_007749, NM_001301721, XM_006522877, NM_008139, NM_007808, NM_025321, NM_053071	342	128	3763	2.57881	0.000465821	0.000465821	0.00255057
INTERPRO	IPR010920:Like-Sm (LSM) domain	11	1.2926	4.24215e-06	NM_026309, NM_026095, NM_030083, NM_026506, NM_133939, NM_027246, NM_009226, NM_026943, NM_030145, NM_009227, NM_025520	793	22	9418	5.93821	0.00495948	0.00248282	0.00683778
UP_KEYWORDS	Golgi apparatus	76	8.93067	4.58593e-06	XM_006501450, NM_009748, NM_177730, NM_010763, NM_001033145, NM_009342, NM_019749, NM_175002, NM_145940, XR_866008, NM_019464, XM_006501529, XM_006515433, XR_001783689, NM_009681, NM_133718, NM_016900, NM_013814, NM_019835, XR_876464, XM_006496737, XM_006537892, NM_133887, XM_006512252, NM_001039137, XM_011242657, NM_026164, NM_146234, NM_145509, XR_376793, NM_018854, NM_178640, NM_021494, NM_019…	850	524	9938	1.69575	0.00142979	0.00023844	0.00616465
UP_SEQ_FEATURE	propeptide:Removed in mature form	24	2.82021	6.54086e-06	NM_026435, NM_001164036, XM_006501123, XM_006504667, NM_009846, NM_008997, NM_019491, NM_001243769, NM_007910, NM_029519, NM_026160, NM_010318, NM_001252056, NM_001293741, XM_006511645, NM_145491, NM_017382, XR_001783642, NM_025277, NM_181070, NM_001271419, NM_001177560, XM_006513537, XM_017319452	821	94	9117	2.83526	0.0111808	0.00374091	0.0110464
KEGG_PATHWAY	mmu00190:Oxidative phosphorylation	25	2.93772	6.55631e-06	XM_006509730, NM_010888, NM_010887, NM_026614, NM_025650, NM_010886, NM_025843, NM_025641, NM_025848, NM_025628, XM_001476571, NM_025523, NM_007507, NM_030087, NM_013795, NM_025597, NM_026219, NM_025379, NM_025272, NM_007749, NM_001301721, XM_006522877, NM_025321, NM_020582, NM_053071	342	101	3763	2.7235	0.00153955	0.000770073	0.00843399
UP_KEYWORDS	Myristate	25	2.93772	1.02197e-05	XM_006495535, NM_019769, NM_025859, NM_010807, NM_001003909, XR_866008, NM_019718, XM_006506467, XM_006520761, NM_025843, NM_025999, NM_024459, XM_006506480, XM_017318439, NM_013876, NM_001291069, NM_001164200, NM_019742, NM_027395, XM_017317974, NM_008538, XM_006522398, NM_133891, NM_134068, XM_006505169	850	108	9938	2.70643	0.00318349	0.000455406	0.0137374
UP_SEQ_FEATURE	signal peptide	113	13.2785	3.09181e-05	NM_025693, NM_009846, NM_001033145, XM_011245843, NM_001164518, NM_010330, NM_027534, NM_175002, NM_133237, XM_017315707, XM_017313600, NM_026503, XM_006514761, XM_006505122, XM_006501183, XM_006500915, NM_010169, NM_009037, NM_028013, XM_011242657, NM_178644, NM_007910, XM_017313894, NM_001284258, XM_006495970, NM_021704, XM_017319289, NM_028007, NM_025335, XM_006540028, XM_006521455, XM_0065126…	821	866	9117	1.449	0.0517613	0.0131994	0.0522053
GOTERM_CC_DIRECT	GO:0000139~Golgi membrane	46	5.40541	3.87703e-05	XM_006501123, XM_006501450, NM_015737, NM_009748, XM_006527408, NM_010763, NM_001033145, NM_001243769, NM_009919, NM_019769, NM_025859, NM_019749, NM_175002, XM_011247668, NM_175025, NM_019464, NR_027477, NM_026617, XM_006501529, NM_019718, XR_001783689, NM_001271487, NM_016900, XR_876464, NM_001276425, XM_006496737, XM_006537892, XM_006504667, NM_133887, XM_006512252, NM_001039137, XM_017314026,…	809	281	9297	1.88125	0.0204149	0.00514328	0.0563029
KEGG_PATHWAY	mmu04932:Non-alcoholic fatty liver disease (NAFLD)	26	3.05523	4.13515e-05	XM_006535409, XM_006509730, NM_010888, NM_010887, NM_026614, NM_001243769, NM_025650, XM_006496821, NM_001306069, NM_010886, NM_025843, NM_025641, NM_025848, NM_025628, XM_001476571, NM_011577, NM_025523, XM_006504667, NM_030087, NM_025597, NM_026219, NM_025379, NM_007749, NM_007808, NM_025321, NM_053071	342	119	3763	2.404	0.00967075	0.00323403	0.0531833
INTERPRO	IPR002048:EF-hand domain	21	2.46769	4.38088e-05	NM_019405, NM_007590, XM_017319508, NM_007684, XM_017314026, NM_011313, NM_001317218, NM_019769, XM_006523539, XR_866008, NM_009790, NM_008861, XM_006503006, NM_008047, NM_001278274, XM_006501178, XM_006505137, NM_025994, NM_016740, NM_024459, NM_009037	793	90	9418	2.77116	0.0500492	0.0169694	0.0705929
SMART	SM00054:EFh	15	1.76263	6.32064e-05	NM_019405, NM_007684, NM_007590, NM_011313, NM_001317218, NM_019769, XM_006523539, XR_866008, NM_009790, NM_001278274, XM_006501178, NM_016740, NM_025994, NM_024459, NM_009037	354	61	4996	3.47041	0.0156157	0.00783857	0.0820284
UP_KEYWORDS	Mitochondrion inner membrane	37	4.34783	6.43371e-05	NM_010888, XM_006509730, NM_010887, NM_026614, NM_025650, NM_001286972, NM_027430, XM_011247668, NM_001313734, NM_181325, NM_010886, XM_006506467, NM_025843, XM_006524821, NM_025641, NM_025848, XM_006505137, XM_001476571, NM_016778, NM_025523, NM_028260, NM_007507, NM_013795, NM_013897, NM_030087, NM_025597, NM_025384, NM_025379, NM_026219, NM_153152, NM_007749, XM_006522877, NM_025933, NM_025321…	850	215	9938	2.01207	0.0198737	0.00250608	0.0864532
UP_SEQ_FEATURE	domain:EF-hand 4	11	1.2926	6.68412e-05	NM_019405, NM_001278274, NM_007590, NM_007684, NM_019769, XM_006505137, XM_006523539, XR_866008, NM_009037, NM_024459, NM_009790	821	27	9117	4.52416	0.108548	0.0227187	0.112829
GOTERM_CC_DIRECT	GO:0005794~Golgi apparatus	101	11.8684	7.51515e-05	XM_006501450, NM_177730, NM_001033145, NM_175002, NM_025409, XR_866008, XM_006501529, XM_006515433, NM_172151, NM_013814, NM_019835, XM_006512252, NM_001039137, XM_011242657, XR_376793, NM_018854, NM_145509, NM_178640, NM_007915, XM_017315980, NM_001289785, NM_025335, XM_006512652, XM_011241421, XM_006501123, XM_011239082, NM_145964, NM_009919, NM_025859, NM_001024206, XM_011247668, NM_001146222,…	809	797	9297	1.45632	0.0391934	0.00796453	0.109109
UP_KEYWORDS	Signal	134	15.7462	7.65353e-05	XM_006509114, NM_025693, NM_009846, NM_001033145, NM_001164518, XM_011245843, NM_010330, NM_027534, NM_133237, XM_017315707, XM_017313600, XM_006514761, XM_006505122, XM_006500915, XM_006501183, NM_010169, NM_009037, XM_006512252, NM_028013, XM_011242657, NM_178644, NM_001164580, NM_007910, XM_011239737, XM_017313894, XM_006510574, NM_001284258, XM_006495970, NM_021704, XM_017319289, NM_025335, N…	850	1142	9938	1.37189	0.0235971	0.00264981	0.102837
UP_KEYWORDS	Electron transport	20	2.35018	7.72204e-05	NM_010888, XM_006509730, NM_010887, NM_026614, NM_011660, NM_025797, NM_025650, NM_030087, NM_028339, NM_010886, NM_025597, NM_026219, NM_025843, NM_025641, NM_025848, NM_025933, NM_007808, NM_025321, XM_001476571, NM_025523	850	85	9938	2.751	0.0238058	0.00240647	0.103757
KEGG_PATHWAY	mmu05012:Parkinson's disease	23	2.7027	9.29246e-05	NM_010888, XM_006509730, NM_010887, NM_026614, NM_025650, NM_030087, NM_010886, NM_001164200, NM_025597, NM_025379, NM_026219, NM_001301721, NM_007749, XM_006522877, NM_025843, NM_025641, NM_025848, NM_025628, NM_007808, NM_025321, XM_001476571, NM_025523, NM_053071	342	103	3763	2.45696	0.0216016	0.0054447	0.119476
UP_SEQ_FEATURE	domain:EF-hand 1	19	2.23267	0.000122952	NM_009113, NM_019405, NM_007590, NM_007684, NM_011313, NM_001317218, NM_019769, XM_006523539, XR_866008, NM_009790, XM_006503006, NM_008047, NM_001278274, XM_006501178, XM_006505137, NM_025994, NM_016740, NM_024459, NM_009037	821	77	9117	2.74013	0.190523	0.0346146	0.207453
UP_KEYWORDS	Transport	127	14.9236	0.00012869	XM_006509730, NM_011660, NM_175009, NM_001081205, NM_001164090, NM_175002, NM_008861, XM_006515433, NM_181070, XM_006514761, NM_017472, XM_006505137, NM_008997, XM_006506480, NM_145509, NM_024214, XM_017321759, NM_025272, NM_026219, NM_001301721, XM_006514391, NM_027338, XM_006522398, XM_017315375, XM_011241421, XM_006518076, NM_001256133, XM_006508133, NM_026614, NM_019821, NM_173865, NM_028339,…	850	1083	9938	1.37106	0.0393585	0.00364371	0.172859
UP_KEYWORDS	Signal-anchor	33	3.87779	0.000159794	XM_006509114, NM_011890, NM_023680, XM_006501450, NM_198626, NM_015737, NM_177730, NM_010763, NM_029541, XM_006501529, XM_006540910, XM_006524033, NM_013814, NM_026430, NM_019835, NM_001276425, XM_006496737, XM_006504935, XM_017314026, NM_026062, XM_011244145, NM_052993, XR_001785109, NM_021528, NM_178640, NM_019737, XM_011242429, NM_001291069, XM_017315980, NM_025378, NM_029823, XM_006505169, XM…	850	191	9938	2.02004	0.0486371	0.00414636	0.214596
GOTERM_BP_DIRECT	GO:0006810~transport	122	14.3361	0.000162363	NM_011660, NM_175009, NM_001081205, NM_001164090, NM_175002, NM_008861, XM_006515433, NM_181070, XM_006514761, NM_017472, XM_006505137, NM_008997, XM_006506480, NM_145509, NM_024214, XM_017321759, NM_198710, NM_025272, NM_026219, NM_001301721, NM_027338, XM_006522398, XM_017315375, XM_011241421, XM_006518076, NM_001256133, XM_006508133, NM_026614, NM_019821, NM_173865, NM_028339, NM_009919, NM_00…	740	1053	8752	1.37027	0.368212	0.368212	0.290043
UP_KEYWORDS	Respiratory chain	14	1.64512	0.000262055	XM_006509730, NM_010888, NM_010887, NM_026614, NM_025650, NM_030087, NM_010886, NM_025597, NM_026219, NM_025843, NM_025641, XM_001476571, NM_007808, NM_025523	850	51	9938	3.2095	0.078518	0.00627041	0.351705
GOTERM_CC_DIRECT	GO:0030529~intracellular ribonucleoprotein complex	45	5.2879	0.000271284	NM_025403, NM_026095, XM_011240520, NM_025796, NM_026759, XM_006501879, NM_027246, XM_011243552, NM_153178, NM_027098, XM_006513979, NM_207523, NM_009226, NM_009227, NM_026309, NM_025544, NM_001277114, NM_001010930, NM_053162, NM_026958, NM_133939, XM_006510828, NM_025595, NM_026851, NM_009093, XM_006525996, XM_006534009, NM_030145, NM_025520, XM_006500156, NM_022891, NM_139117, NM_024212, XM_017…	809	296	9297	1.74709	0.134409	0.02377	0.393344
UP_SEQ_FEATURE	domain:EF-hand 3	12	1.41011	0.000279912	NM_019405, NM_001278274, NM_007590, NM_007684, NM_001317218, NM_019769, XM_006505137, XM_006523539, XR_866008, NM_009037, NM_024459, NM_009790	821	37	9117	3.60154	0.381981	0.0664382	0.471699
UP_SEQ_FEATURE	domain:EF-hand 2	18	2.11516	0.000279947	NM_019405, NM_007590, NM_007684, NM_011313, NM_001317218, NM_019769, XM_006523539, XR_866008, NM_009790, XM_006503006, NM_008047, NM_001278274, XM_006501178, XM_006505137, NM_025994, NM_016740, NM_024459, NM_009037	821	75	9117	2.66514	0.382018	0.058388	0.471757
UP_KEYWORDS	Ribonucleoprotein	41	4.81786	0.000310394	NM_025403, NM_026095, XM_011240520, NM_025796, NM_026759, XM_006501879, NM_027246, NM_153178, NM_027098, NM_025589, XM_006513979, NM_009226, NM_207523, NM_009227, NM_025544, NM_026309, NM_001277114, NM_001010930, NM_053162, NM_026506, NM_133939, NM_025595, NM_026851, NM_009093, XM_006525996, XM_006534009, NM_030145, NM_025520, NM_009080, NM_022891, NM_024212, NM_001163485, NM_012058, NM_024218, N…	850	267	9938	1.79536	0.0923151	0.00689455	0.416456
GOTERM_BP_DIRECT	GO:0021762~substantia nigra development	9	1.05758	0.000387385	NM_027395, XM_011239082, NM_007590, XM_006522877, NM_001243769, XM_006523539, NM_025628, XM_006535399, NM_009790	740	23	8752	4.62797	0.665707	0.421819	0.690705
UP_SEQ_FEATURE	topological domain:Lumenal	43	5.05288	0.000460412	XM_006509114, XM_006501450, NM_015737, NM_026155, NM_010763, NM_026178, NM_198295, NM_009919, NM_001164090, NM_175002, NM_027534, NM_029541, XM_006540910, XM_006501529, NM_010749, NM_172151, NM_013814, NM_026430, NM_025965, NM_019835, NM_001276425, XM_006504935, XM_006512252, NM_025662, NM_134054, NM_146234, XM_011244145, NM_052993, XR_001785109, NM_026911, NM_021528, NM_178640, NM_019737, NM_027…	821	276	9117	1.73009	0.546894	0.0842015	0.774759
GOTERM_CC_DIRECT	GO:0005783~endoplasmic reticulum	99	11.6334	0.000588802	XM_006509114, NM_009748, NM_198626, NM_019946, NM_026155, NM_010763, XM_006523055, NM_001164090, NM_027534, XM_006526990, NM_025409, NM_008861, NM_019464, NM_001278274, NM_011578, NM_133718, NM_016900, XM_006501918, XM_006496681, NM_025965, NM_008338, NM_001286049, NM_009037, NM_026767, XM_006501652, XM_006539181, NM_134054, NM_026164, XR_001785109, NM_026062, NM_146234, NM_026911, NM_178640, XM_…	809	823	9297	1.38239	0.268995	0.0437751	0.851895
UP_KEYWORDS	Prenylation	21	2.46769	0.000643664	XM_006501123, NM_015781, XM_006504667, NM_008997, NM_019491, NM_001243769, NM_029519, NM_145509, NM_010318, NM_001293741, NM_017382, XR_001783642, NM_145491, NM_025277, NM_181070, NM_001177560, XM_006513537, NM_016676, NM_010721, XR_876464, NM_001164745	850	107	9938	2.29465	0.181996	0.0133032	0.861815
INTERPRO	IPR005334:Tctex-1	5	0.587544	0.000648674	NM_025329, NM_001166630, NM_009342, NM_025975, XM_017317187	793	6	9418	9.89702	0.532564	0.173143	1.0405
UP_KEYWORDS	Glycoprotein	133	15.6287	0.000651949	XM_006509114, XM_006501450, NM_177730, NM_009846, XM_017313937, NM_001081205, NM_001164518, XM_011245843, NM_010330, XM_006526990, NM_133237, NM_008861, XM_017315707, XM_006501529, XM_017313600, XM_006514761, NM_013814, XM_006505122, NM_019835, NM_010169, NM_019793, NM_009037, XM_011242657, NM_007910, NM_178640, XM_017321759, XM_011239737, NM_198710, NM_001284258, XM_017315980, XM_006495970, NM_0…	850	1188	9938	1.30893	0.184109	0.0126366	0.872864
SMART	SM01394:SM01394	5	0.587544	0.000722744	NM_009113, XM_017319508, XM_006501178, NM_011313, NM_016740	354	7	4996	10.0807	0.164753	0.0582444	0.934269
GOTERM_CC_DIRECT	GO:0034715~pICln-Sm protein complex	5	0.587544	0.000736569	NM_026095, NM_027246, NM_009226, NM_026943, NM_009227	809	6	9297	9.57664	0.324295	0.0478188	1.06463
GOTERM_BP_DIRECT	GO:0015693~magnesium ion transport	6	0.705053	0.000744655	NM_001256133, NM_153578, NM_173865, NM_001081205, NM_146234, NM_175002	740	10	8752	7.09622	0.878358	0.504518	1.32372
GOTERM_CC_DIRECT	GO:0005687~U4 snRNP	6	0.705053	0.000851643	NM_026095, NM_026506, NM_027246, NM_009226, NM_026943, NM_009227	809	10	9297	6.89518	0.364452	0.0491158	1.23
UP_SEQ_FEATURE	calcium-binding region:4	6	0.705053	0.00099762	NM_001278274, NM_007590, XM_006523539, NM_009037, NM_024459, NM_009790	821	10	9117	6.66285	0.820174	0.157664	1.67161
GOTERM_CC_DIRECT	GO:0005753~mitochondrial proton-transporting ATP synthase complex	7	0.822562	0.00106664	NM_007507, XM_006522877, NM_023211, NM_027360, NM_007512, NM_013795, NM_020582	809	15	9297	5.36292	0.433205	0.055194	1.53828
UP_KEYWORDS	Endoplasmic reticulum	78	9.16569	0.00108298	XM_006509114, NM_198626, NM_009748, NM_019946, NM_026155, NM_001164090, NM_027534, XM_006526990, NM_025409, NM_008861, NM_001278274, XM_006501918, NM_025965, NM_009037, NM_001286049, NM_026767, NM_007874, XM_006501652, NM_134054, NM_026164, XR_001785109, NM_026062, NM_146234, NM_026911, XM_017321759, NM_178640, NM_007915, NM_027400, XM_017315980, XM_006497157, XM_006514391, XM_006513537, NM_00120…	850	639	9938	1.42716	0.286857	0.0196902	1.44607
UP_SEQ_FEATURE	glycosylation site:N-linked (GlcNAc...)	124	14.5711	0.00108676	XM_006509114, XM_006501450, NM_009846, XM_017313937, NM_001081205, NM_001164518, XM_011245843, NM_010330, XM_006526990, NM_133237, NM_008861, XM_017315707, XM_006501529, XM_017313600, XM_006514761, NM_013814, XM_006505122, NM_019835, NM_010169, NM_019793, XM_011242657, NM_007910, NM_178640, XM_017321759, NM_198710, XM_017315980, NM_001284258, XM_006495970, NM_007657, XM_006501178, XM_017319289, N…	821	1056	9117	1.30397	0.845746	0.15627	1.81968
KEGG_PATHWAY	mmu03010:Ribosome	24	2.82021	0.00116175	NM_001258458, NM_025796, NM_009080, NM_022891, NM_026759, XM_006501879, NM_024212, NM_025589, NM_027098, NM_001163485, NM_207523, NM_024218, NM_025544, NM_001277114, NM_053162, NM_009084, NM_026826, NM_009093, NM_019865, XM_006525996, NM_025919, XM_006534009, NM_001311101, NM_016959	342	130	3763	2.03131	0.239036	0.0531682	1.48426
UP_SEQ_FEATURE	calcium-binding region:3	7	0.822562	0.00127857	NM_007590, XM_006505137, XM_006523539, XR_866008, NM_009037, NM_024459, NM_009790	821	15	9117	5.18222	0.889115	0.167458	2.1376
GOTERM_MF_DIRECT	GO:0005509~calcium ion binding	33	3.87779	0.00133526	XM_006518707, NM_007590, NM_010763, NM_011313, NM_001317218, NM_019769, XM_006523539, XM_011245843, XR_866008, NM_175025, NM_009790, NM_008861, NM_008597, NM_008047, NM_001278274, XM_006510828, XM_006505137, XM_006528556, XM_006500915, NM_016740, NM_025994, NM_009037, NM_024459, NM_009113, NM_019405, XM_017319508, NM_007684, XM_017314026, XR_001785109, XM_006503006, XM_006501178, XM_017319289, XM…	684	226	8403	1.79384	0.658907	0.658907	2.03175
INTERPRO	IPR011992:EF-hand-like domain	21	2.46769	0.00134434	NM_009113, NM_019405, NM_007590, XM_017319508, NM_007684, NM_011313, NM_001317218, NM_019769, XM_006523539, XR_866008, NM_009790, NM_008861, XM_006503006, NM_008047, NM_001278274, XM_006501178, XM_006505137, NM_025994, NM_016740, NM_024459, NM_009037	793	115	9418	2.16874	0.793329	0.270448	2.14508
BIOCARTA	m_vipPathway:Neuropeptides VIP and PACAP inhibit the apoptosis of activated T cells	8	0.940071	0.00136297	NM_011702, XM_006518707, NM_008924, NM_007590, NM_008139, XM_017319493, NM_009790, NM_001164200	74	21	824	4.24196	0.185015	0.185015	1.61553
INTERPRO	IPR013787:S100/CaBP-9k-type, calcium binding, subdomain	5	0.587544	0.00141281	NM_009113, XM_017319508, XM_006501178, NM_011313, NM_016740	793	7	9418	8.48316	0.809287	0.241312	2.25317
UP_SEQ_FEATURE	calcium-binding region:1	14	1.64512	0.00158881	NM_009113, NM_019405, NM_007684, NM_007590, NM_011313, NM_019769, XM_006523539, XR_866008, NM_009790, NM_001278274, XM_006505137, NM_025994, NM_024459, NM_009037	821	58	9117	2.68046	0.934998	0.189624	2.64976
UP_SEQ_FEATURE	lipid moiety-binding region:N-myristoyl glycine	15	1.76263	0.00160358	XM_006506480, XM_006495535, NM_019769, NM_025859, NM_010807, XM_017318439, XR_866008, NM_001164200, NM_019718, NM_019742, NM_027395, NM_025843, NM_008538, XM_006522398, NM_024459	821	65	9117	2.56263	0.93663	0.178854	2.67409
UP_SEQ_FEATURE	calcium-binding region:2	13	1.52761	0.00182453	NM_009113, NM_019405, NM_001278274, NM_007590, NM_007684, NM_011313, NM_019769, XM_006523539, XM_006505137, NM_025994, XR_866008, NM_024459, NM_009790	821	52	9117	2.77619	0.956684	0.188834	3.03722
UP_SEQ_FEATURE	topological domain:Mitochondrial intermembrane	11	1.2926	0.0018641	NM_025379, NM_007749, NM_001309808, NM_025848, NM_025394, NM_001286972, XM_006496568, NM_024214, NM_009223, NM_133891, NM_053071	821	39	9117	3.13211	0.959538	0.181647	3.10212
GOTERM_CC_DIRECT	GO:0070469~respiratory chain	12	1.41011	0.00188864	NM_026219, NM_010888, NM_010887, NM_026614, NM_025843, NM_025641, NM_025650, NM_030087, NM_007808, NM_025523, NM_010886, NM_025597	809	47	9297	2.93412	0.634213	0.0873727	2.70866
KEGG_PATHWAY	mmu05016:Huntington's disease	25	2.93772	0.0019443	XM_006509730, NM_010888, NM_010887, NM_026614, NM_025650, NM_010886, NM_025593, NM_025843, NM_025641, NM_025848, XM_001476571, NM_025628, NM_025523, NM_030087, NM_025597, NM_026219, NM_025379, NM_007749, NM_001301721, XM_006522877, NM_008139, NM_025321, NM_007808, XM_017313806, NM_053071	342	143	3763	1.92359	0.367045	0.0733932	2.47259
UP_KEYWORDS	Ribosomal protein	27	3.17274	0.00209841	NM_025796, NM_026759, XM_006501879, NM_027098, NM_025589, XM_006513979, NM_207523, NM_025544, NM_001277114, NM_053162, NM_001010930, NM_025595, NM_026851, NM_009093, XM_006525996, XM_006534009, NM_009080, NM_022891, NM_024212, NM_001163485, NM_024218, NM_009084, NM_026826, NM_019865, NM_025919, NM_001311101, NM_016959	850	168	9938	1.87903	0.480762	0.0357558	2.78434
KEGG_PATHWAY	mmu04360:Axon guidance	16	1.88014	0.00212922	NM_007688, XM_006501123, XM_006518707, XM_006504667, XM_006520428, XM_006528752, NM_013659, NM_021704, NM_001243769, NM_007910, XM_017319493, XM_017313566, XM_017319452, NM_008591, NM_024459, NM_009072	342	74	3763	2.37901	0.394015	0.0690569	2.70479
UP_SEQ_FEATURE	topological domain:Extracellular	71	8.34313	0.00228494	NM_023680, XM_006503621, XM_006508986, NM_001081205, NM_010330, NM_001306069, NM_001286370, XM_006526990, NM_133237, NM_008861, XM_017315707, NM_172416, XR_001783689, XM_017313600, NM_011578, XM_006514761, XM_006524033, XM_006528556, NM_010169, NM_019793, NM_001033441, NM_016898, XM_011242657, XM_006501030, NM_133983, NM_007561, NM_133990, XM_017315980, NM_001284258, XM_006495970, NM_007657, XM_0…	821	557	9117	1.41551	0.980402	0.206508	3.78981
BIOCARTA	m_nos1Pathway:Nitric Oxide Signaling Pathway	6	0.705053	0.00230698	XM_006518707, NM_008924, NM_007590, XM_017319493, NM_009790, NM_001164200	74	12	824	5.56757	0.292804	0.15905	2.72041
GOTERM_CC_DIRECT	GO:0034709~methylosome	6	0.705053	0.00230931	NM_026095, NM_026506, NM_027246, NM_009226, NM_026943, NM_009227	809	12	9297	5.74598	0.707699	0.0974197	3.30261
GOTERM_MF_DIRECT	GO:1990446~U1 snRNP binding	5	0.587544	0.00232215	NM_026095, NM_026506, NM_009226, NM_026943, NM_009227	684	8	8403	7.67818	0.846108	0.607709	3.50854
GOTERM_CC_DIRECT	GO:0005743~mitochondrial inner membrane	43	5.05288	0.00241357	NM_010888, XM_006509730, NM_010887, NM_026614, NM_019946, XM_006501879, NM_025650, NM_001286972, NM_027430, XM_011247668, NM_001313734, NM_010886, NM_181325, XM_006506467, NM_025843, XM_006524821, NM_025641, NM_025848, XM_006505137, NM_016778, XM_001476571, NM_025628, NM_025523, NM_028260, NM_007507, NM_013795, NM_013897, NM_030087, NM_025597, NM_025384, NM_025379, NM_026219, NM_153152, NM_007749…	809	310	9297	1.59405	0.723507	0.0941576	3.44929
UP_SEQ_FEATURE	lipid moiety-binding region:S-geranylgeranyl cysteine	15	1.76263	0.00251655	XM_006504667, NM_008997, NM_019491, NM_001243769, NM_145509, NM_010318, NM_001293741, NM_017382, XR_001783642, NM_025277, NM_181070, NM_001177560, XM_006513537, NM_016676, XR_876464	821	68	9117	2.44958	0.986851	0.21387	4.16633
GOTERM_MF_DIRECT	GO:0015095~magnesium ion transmembrane transporter activity	6	0.705053	0.00259087	NM_001256133, NM_153578, NM_173865, NM_001081205, NM_146234, NM_175002	684	13	8403	5.67004	0.876109	0.501483	3.90704
UP_KEYWORDS	Secreted	51	5.99295	0.00269491	NM_023680, NM_001204203, NM_011660, NM_010439, NM_024462, NM_001033145, NM_001164518, XM_011245843, NM_001286370, NM_023065, NM_008047, XM_006518925, NM_011578, NM_011577, NM_013814, NM_133719, XM_006500915, XM_006501183, NM_001286049, NM_009113, NM_009735, NM_001286182, NM_028013, XM_017313894, XM_006515206, NM_007657, XM_006495970, NM_153513, NM_021704, NM_028007, XM_006540028, XM_006521455, NM…	850	393	9938	1.51725	0.569129	0.0433455	3.56263
UP_SEQ_FEATURE	disulfide bond	73	8.57814	0.00281986	NM_023680, NM_011660, XM_006508986, XM_011245843, NM_001164518, NM_010330, NM_001286370, NM_010634, XM_006526990, NM_001252056, XM_017315707, NM_008047, NM_025641, XM_006514761, NM_001271419, NM_011577, NM_013814, XM_006505122, NM_019835, XM_006500915, XM_006501183, NM_010169, NM_001164745, NM_009735, XM_011242657, NM_007910, NM_133983, NM_007561, NM_019737, NM_027400, NM_026559, NM_133990, XM_00…	821	581	9117	1.39526	0.992204	0.225458	4.6573
GOTERM_MF_DIRECT	GO:0003735~structural constituent of ribosome	28	3.29025	0.00292658	XM_011239082, NM_025796, NM_026759, XM_006501879, NM_027098, NM_025589, NM_207523, NM_181325, NM_025544, NM_001277114, NM_053162, NM_025595, NM_026851, XM_006505137, NM_009093, XM_006525996, XM_006534009, NM_009080, NM_022891, NM_024212, NM_001163485, NM_024218, NM_009084, NM_026826, NM_019865, NM_025919, NM_001311101, NM_016959	684	190	8403	1.81043	0.905518	0.445583	4.40271
GOTERM_BP_DIRECT	GO:0034613~cellular protein localization	10	1.17509	0.00298626	NM_133354, XM_006518925, XM_006535411, NM_145964, NM_001243769, XM_006512567, NM_029519, NM_031248, XM_017316659, NM_001285452	740	37	8752	3.19649	0.999788	0.879299	5.20932
GOTERM_CC_DIRECT	GO:0032580~Golgi cisterna membrane	12	1.41011	0.0031871	XM_003945446, XM_011244145, XM_006513537, NM_013814, NM_026430, NM_019835, NM_019737, XM_006506777, NM_175025, XM_011242429, XM_006540910, NM_001291069	809	50	9297	2.75807	0.816996	0.114235	4.5311
UP_SEQ_FEATURE	short sequence motif:Effector region	15	1.76263	0.00333551	XM_006501123, XM_006504667, NM_008997, NM_019491, NM_001243769, NM_145509, NM_029519, NM_001293741, NM_017382, XR_001783642, NM_145491, NM_181070, XM_006513537, NM_016676, XR_876464	821	70	9117	2.37959	0.996796	0.249613	5.48656
INTERPRO	IPR001806:Small GTPase superfamily	17	1.99765	0.00350622	XM_006501123, XM_006504667, NM_008997, NM_019491, NM_001243769, XM_006539809, NM_029519, NM_145509, NM_001293741, NM_017382, XR_001783642, NM_145491, NM_181070, XM_006517412, XM_006513537, NM_016676, XR_876464	793	91	9418	2.21867	0.983699	0.444604	5.50438
KEGG_PATHWAY	mmu04014:Ras signaling pathway	23	2.7027	0.00357699	XM_006535409, XM_006501123, XM_006504667, NM_007590, NM_019491, NM_001243769, XM_006496821, NM_007910, XM_006523539, NM_010318, NM_009790, NM_001164200, NM_139269, NM_011697, XR_001783642, XM_006528752, NM_025277, NM_009067, NM_001177560, NM_009058, XM_017319452, XM_006535399, NM_008591	342	133	3763	1.90276	0.569195	0.0999119	4.50521
KEGG_PATHWAY	mmu05200:Pathways in cancer	36	4.23032	0.00370996	XM_006537573, XM_006535409, XM_006501123, NM_001243769, XM_006496821, NM_010318, XM_017315707, NM_011697, XM_006518925, NM_001177560, NM_011577, NM_009058, NM_026305, NM_008591, NM_010169, XM_006535399, NM_009072, NM_009371, XM_006504667, XM_006520428, NM_019491, XR_001782349, XM_006541427, NM_025415, NM_053207, NM_001164200, NM_001285980, XM_006495558, NM_025277, NM_009067, NM_021704, NM_008139,…	342	245	3763	1.61676	0.582496	0.0924906	4.66901
KEGG_PATHWAY	mmu04924:Renin secretion	8	0.940071	0.00420014	XM_006518707, NM_007590, NM_008139, XM_006523539, XM_017319493, NM_024459, NM_009790, NM_001164200	342	24	3763	3.66764	0.628093	0.0941768	5.27064
UP_KEYWORDS	Calcium	38	4.46533	0.004377	NM_007590, NM_010763, NM_011313, NM_019769, XM_006523539, XM_011245843, NM_001001491, XR_866008, NM_175025, NM_009790, NM_008861, XM_017315707, NM_008597, XM_006503304, NM_001278274, XM_006505137, XM_006505122, XM_006528556, NM_025965, XM_006500915, NM_016740, NM_025994, NM_001286049, NM_009037, NM_024459, NM_009113, NM_019405, NM_007684, XM_017314026, XM_017320398, XR_878316, NM_019737, XM_00650…	850	278	9938	1.59815	0.745543	0.0661422	5.72638
GOTERM_BP_DIRECT	GO:0030324~lung development	13	1.52761	0.00440893	NM_008287, NM_009371, XM_006508133, NM_008973, NM_001286182, NM_010439, NM_148948, XM_017313937, XM_017320398, NM_008597, XM_006518925, XM_006518469, XM_006535399	740	61	8752	2.52051	0.999996	0.917849	7.59995
GOTERM_BP_DIRECT	GO:0001975~response to amphetamine	6	0.705053	0.00444534	NM_007590, XM_006523539, XM_017319493, XM_017313806, NM_013556, NM_009790	740	14	8752	5.06873	0.999997	0.877532	7.66039
GOTERM_CC_DIRECT	GO:0005576~extracellular region	55	6.46298	0.0046267	NM_001204203, NM_023680, NM_011660, NM_010439, NM_024462, NM_001033145, XM_011245843, NM_001164518, NM_023065, NM_001286370, NM_008047, XM_006518925, NM_011578, NM_013814, NM_011577, NM_133719, XM_006505122, XM_006501183, XM_006500915, NM_001286049, NM_009113, NM_009735, NM_001286182, NM_028013, XM_017313894, XM_006515206, XM_006495970, NM_007657, NM_153513, NM_021704, NM_028007, XM_006540028, XM…	809	436	9297	1.44967	0.915171	0.151661	6.51445
GOTERM_CC_DIRECT	GO:0022625~cytosolic large ribosomal subunit	13	1.52761	0.00484359	NM_001277114, NM_009080, NM_022891, NM_024212, NM_009084, NM_025589, NM_019865, XM_006525996, NM_025919, XM_006534009, NM_001163485, NM_207523, NM_024218	809	60	9297	2.48993	0.924457	0.149083	6.80992
KEGG_PATHWAY	mmu04015:Rap1 signaling pathway	21	2.46769	0.00542669	XM_006535409, XM_006501123, XM_006504667, NM_007590, NM_019491, NM_001243769, XM_006496821, NM_007910, XM_006523539, NM_009790, XR_386378, NM_011697, XR_001783642, XM_006535411, NM_008139, NM_019410, NM_009058, XM_017319452, XM_006535399, NM_010169, NM_008591	342	121	3763	1.9096	0.721613	0.109747	6.76074
GOTERM_CC_DIRECT	GO:0005840~ribosome	26	3.05523	0.00576496	XM_011239082, NM_025796, NM_026759, XM_006501879, NM_027098, XM_006513979, NM_207523, NM_025544, NM_001277114, NM_053162, NM_001010930, NM_025595, NM_026851, NM_009093, XM_006525996, XM_006534009, NM_022891, NM_024212, NM_001163485, NM_024218, NM_026826, NM_009084, NM_019865, NM_025919, NM_001311101, NM_016959	809	169	9297	1.76799	0.953849	0.165507	8.0554
GOTERM_CC_DIRECT	GO:0009897~external side of plasma membrane	15	1.76263	0.00599935	NM_023680, NM_009735, NM_009371, NM_009846, NM_133983, NM_001252056, XM_017315707, NM_054041, XM_017313600, NM_007657, XM_006512492, NM_021704, XM_006518469, NM_011578, NM_001271419	809	77	9297	2.23869	0.959289	0.162931	8.36977
GOTERM_MF_DIRECT	GO:0016757~transferase activity, transferring glycosyl groups	20	2.35018	0.00613676	NM_015737, NM_198626, NM_001033441, XM_006527408, XM_006510296, NM_052993, XM_011244145, NM_178640, NM_019737, XM_011242429, XM_006501529, XM_006540910, XM_006537785, NM_013814, NM_001159618, NM_013556, NM_019835, NM_010015, NM_001276425, XM_006504935	684	126	8403	1.95001	0.992954	0.628818	9.02332
GOTERM_BP_DIRECT	GO:0050680~negative regulation of epithelial cell proliferation	10	1.17509	0.00620525	NM_008287, NM_008973, XM_006518925, NM_011578, NM_008514, NM_001252261, NM_011577, NM_008960, NM_199196, XM_006501183	740	41	8752	2.88464	1	0.919115	10.5372
GOTERM_BP_DIRECT	GO:0006465~signal peptide processing	6	0.705053	0.0062109	XM_006509521, NM_026911, NM_028260, XM_011239737, NM_029541, NM_029823	740	15	8752	4.73081	1	0.889463	10.5463
GOTERM_BP_DIRECT	GO:0043508~negative regulation of JUN kinase activity	5	0.587544	0.00700191	NM_181732, NM_013541, NM_010434, NM_011050, XM_006501183	740	10	8752	5.91351	1	0.890068	11.8114
UP_KEYWORDS	CF(0)	5	0.587544	0.00730531	NM_001301721, NM_007507, XM_006522877, NM_013795, NM_020582	850	10	9938	5.84588	0.898493	0.103211	9.38634
GOTERM_CC_DIRECT	GO:0005747~mitochondrial respiratory chain complex I	10	1.17509	0.00748535	XM_006509730, NM_010888, NM_010887, NM_026614, NM_025843, NM_030087, XM_001476571, NM_025523, NM_010886, NM_025597	809	41	9297	2.80292	0.981633	0.189722	10.3396
GOTERM_CC_DIRECT	GO:0045263~proton-transporting ATP synthase complex, coupling factor F(o)	5	0.587544	0.00776488	NM_001301721, NM_007507, XM_006522877, NM_013795, NM_020582	809	10	9297	5.74598	0.984189	0.187266	10.7057
GOTERM_CC_DIRECT	GO:0000276~mitochondrial proton-transporting ATP synthase complex, coupling factor F(o)	5	0.587544	0.00776488	NM_001301721, NM_007507, XM_006522877, NM_013795, NM_020582	809	10	9297	5.74598	0.984189	0.187266	10.7057
UP_KEYWORDS	Cell membrane	102	11.9859	0.00779487	NM_009846, NM_010330, NM_133237, XR_866008, NM_008861, XM_017315707, XR_001783642, NM_181070, XM_006514761, NM_010169, NM_009316, XM_011242657, NM_007910, NM_001289473, NM_007657, XM_006495970, XM_017314154, NM_025277, XM_006522398, XM_017318283, NM_001256133, NM_001164036, NM_011890, XM_006501123, XM_011239082, NM_053090, NM_172671, NR_121603, XM_006537836, XR_386378, XM_006521504, XM_006519736,…	850	939	9938	1.27003	0.912972	0.105042	9.98522
GOTERM_MF_DIRECT	GO:0048306~calcium-dependent protein binding	10	1.17509	0.00785558	NM_008597, NM_007590, XM_006501178, XM_006510828, NM_011313, XM_017315375, NM_019769, XM_006523539, NM_016740, NM_009790	684	44	8403	2.79207	0.998251	0.652892	11.4107
KEGG_PATHWAY	mmu03060:Protein export	8	0.940071	0.00850183	NM_001109972, XM_006509521, NM_024171, NM_026911, NM_028260, NM_029541, NM_012058, NM_029823	342	27	3763	3.26013	0.865538	0.153975	10.4021
UP_SEQ_FEATURE	compositionally biased region:Asp/Glu-rich (highly acidic)	7	0.822562	0.00868282	NM_054041, NM_009169, NM_001277114, NM_010455, NM_023871, NM_001252261, NM_130889	821	21	9117	3.70158	1	0.510247	13.6953
UP_KEYWORDS	Dynein	6	0.705053	0.00884694	NM_019682, NR_111890, NM_001166630, NM_009342, NM_025975, XM_017317187	850	16	9938	4.38441	0.937496	0.113563	11.2599
GOTERM_BP_DIRECT	GO:0007264~small GTPase mediated signal transduction	24	2.82021	0.00915965	XM_006501123, XM_006504667, NM_008997, NM_019491, NM_001243769, XM_006539809, NM_025859, NM_029519, NM_145509, NM_001293741, NM_019718, NM_026011, XM_017319566, NM_017382, XR_001783642, NM_145491, NM_009067, NM_181070, XM_006522398, XM_006517412, NM_009058, XM_006513537, NM_016676, XR_876464	740	162	8752	1.75215	1	0.925896	15.1772
GOTERM_MF_DIRECT	GO:0004129~cytochrome-c oxidase activity	6	0.705053	0.00948239	NM_025379, NM_007749, NM_174987, NM_025628, NM_010886, NM_053071	684	17	8403	4.33591	0.999533	0.665687	13.6161
GOTERM_CC_DIRECT	GO:0034719~SMN-Sm protein complex	6	0.705053	0.00950153	NM_026095, NM_026506, NM_027246, NM_009226, NM_026943, NM_009227	809	16	9297	4.30949	0.993774	0.214831	12.9492
BIOCARTA	m_calcineurinPathway:Effects of calcineurin in Keratinocyte Differentiation	6	0.705053	0.00958124	XM_006518707, NM_007590, NM_008538, NM_008139, XM_017319493, NM_009790	74	16	824	4.17568	0.764045	0.382065	10.8605
UP_KEYWORDS	Mitochondrion	93	10.9283	0.00989353	XM_006509730, NM_019946, XM_006527222, NM_025650, NM_025394, NM_001286972, XM_006513979, NM_181325, NM_019464, NM_025544, XM_006506467, NM_001010930, XM_006524847, NM_025595, NM_025641, NM_025596, NM_026503, XM_011239446, NM_008303, XM_006505137, XM_006501918, NM_028260, XM_006513229, NM_019682, NM_029752, NM_027342, NM_174987, NM_024214, NM_025384, NM_025379, NM_026219, NM_001301721, NM_023211, …	850	853	9938	1.27472	0.955048	0.121251	12.5113
GOTERM_BP_DIRECT	GO:0043388~positive regulation of DNA binding	7	0.822562	0.0102876	NM_011660, NM_007590, NM_010434, XM_006523539, XR_001783665, XR_001785097, NM_009790	740	23	8752	3.59953	1	0.929951	16.8881
GOTERM_BP_DIRECT	GO:0030833~regulation of actin filament polymerization	6	0.705053	0.0111096	XM_006528752, NM_026369, XM_006512567, NM_023142, NM_019410, NM_019767	740	17	8752	4.17424	1	0.928124	18.1142
INTERPRO	IPR018247:EF-Hand 1, calcium-binding site	14	1.64512	0.0113302	NM_019405, NM_007684, NM_007590, XM_017314026, NM_011313, NM_019769, XM_006523539, XR_866008, NM_009790, NM_001278274, XM_006501178, NM_016740, NM_024459, NM_009037	793	77	9418	2.15935	0.999998	0.81163	16.7795
KEGG_PATHWAY	mmu04310:Wnt signaling pathway	16	1.88014	0.0114958	XM_006518707, XM_006504667, NM_009316, XM_006527939, NM_009786, NM_001141930, XM_017319493, XM_017316659, NM_001164200, XM_006518925, XM_011249724, XM_006522689, NM_008514, XM_006501183, NM_009072, NM_024459	342	88	3763	2.00053	0.933939	0.188615	13.821
SMART	SM00385:CYCLIN	7	0.822562	0.0118731	XM_006537573, NM_001097644, XM_017317974, XM_017319444, NM_017367, XM_011248706, XM_006523554	354	28	4996	3.52825	0.948906	0.524564	14.3643
GOTERM_BP_DIRECT	GO:0009952~anterior/posterior pattern specification	11	1.2926	0.0120648	XM_006518925, NM_001141930, NM_010455, XM_006518469, NM_008514, XR_001783665, NM_001290730, XR_001785097, NM_010272, XM_006501183, NM_007561	740	53	8752	2.45467	1	0.928675	19.5175
GOTERM_MF_DIRECT	GO:0005125~cytokine activity	11	1.2926	0.0121049	NM_010798, NM_001204203, XM_006518925, NM_010439, NM_021704, NM_009142, XM_006524033, NM_153582, NM_011577, NM_010272, XM_006535399	684	55	8403	2.45702	0.999945	0.706385	17.0637
GOTERM_CC_DIRECT	GO:0005685~U1 snRNP	6	0.705053	0.0125157	NM_026095, NM_026506, NM_027246, NM_009226, NM_026943, NM_009227	809	17	9297	4.05599	0.99877	0.262554	16.7191
GOTERM_CC_DIRECT	GO:0005868~cytoplasmic dynein complex	6	0.705053	0.0125157	NM_019682, NR_111890, NM_001166630, NM_009342, NM_025975, XM_017317187	809	17	9297	4.05599	0.99877	0.262554	16.7191
GOTERM_MF_DIRECT	GO:0008137~NADH dehydrogenase (ubiquinone) activity	7	0.822562	0.0130954	XM_006509730, NM_010887, NM_026614, NM_025843, XM_001476571, NM_001127346, NM_010886	684	25	8403	3.43982	0.999975	0.692429	18.332
[truncated: 56 more rows]

## Sheet: F
Category	Term	Count	%	PValue	Genes	List Total	Pop Hits	Pop Total	Fold Enrichment	Bonferroni	Benjamini	FDR		Table S2F: enriched pathways in genes that showed 1.5 fold repression both at the mRNA and the translational levels in Woo et al. dataset
[truncated: 40 more rows]

## Sheet: G
Category	Term	Count	%	PValue	Genes	List Total	Pop Hits	Pop Total	Fold Enrichment	Bonferroni	Benjamini	FDR		Table S2G: enriched pathways in genes whose repression (1.3 fold) was mainly at the level of translation in Kwak lab (GSE103667) dataset
[truncated: 423 more rows]

[truncated: 7 more sheets: H, I, J, K, L, M, N]
