# Supplementary material for: Widespread PERK-dependent repression of ER targets in response to ER stress
Source: Sci Rep. 2019 Mar 13;9:4330. doi: 10.1038/s41598-019-38705-5 (PMC6416471; doi:10.1038/s41598-019-38705-5)
Supplement: Supplementary file 4 — Table S3 [file 41598_2019_38705_MOESM4_ESM.xlsx]

## Sheet: S3A
Category	Term	Count	Genes	FoldEnrichment	Benjamini		Table S3A: Pathways uniquely enriched in PERK independent XBP1-ATF6 targets
GOTERM_BP_DIRECT	GO:0034976~response to endoplasmic reticulum stress	20	P4HB, HERPUD1, WFS1, PDIA6, UBA5, PDIA5, PDIA4, DDIT3, HYOU1, TXNDC11, ATF4, ATP2A2, UFM1, XBP1, SDF2L1, CREB3L2, HSPA5, ERO1L, EIF2AK3, SEL1L	15.353	9.9296e-15
GOTERM_BP_DIRECT	GO:0030968~endoplasmic reticulum unfolded protein response	14	HERPUD1, SYVN1, WFS1, AARS, EDEM2, EDEM1, DERL3, DDIT3, XBP1, CREB3L2, ERO1L, DNAJC3, EIF2AK3, SERP1	15.7624	8.22261e-10
GOTERM_CC_DIRECT	GO:0034663~endoplasmic reticulum chaperone complex	8	HYOU1, P4HB, HSP90B1, PPIB, SDF2L1, PDIA6, HSPA5, PDIA4	41.92	5.36723e-09
GOTERM_BP_DIRECT	GO:0006888~ER to Golgi vesicle-mediated transport	15	COPA, BET1, COG3, PREB, COPB2, HYOU1, VCP, COPB1, USO1, CREB3L2, SEC13, SEC24C, SEC24D, SEC23B, COPE	10.4106	3.19589e-08
GOTERM_BP_DIRECT	GO:0016192~vesicle-mediated transport	21	KDELR3, COPA, ARFGAP3, SEC31A, BET1, PREB, COPB2, SCFD1, ARF1, GBF1, COPB1, ARF4, MCFD2, USO1, AP3D1, TMED10, SEC13, YIPF5, CLINT1, SEC23B, COPE	5.5998	1.80607e-07
GOTERM_CC_DIRECT	GO:0000139~Golgi membrane	24	COPA, ARFGAP3, OSBP, GNPNAT1, BET1, TMED9, PREB, PJA2, COPB2, COG6, ARF1, GBF1, COPB1, GORASP2, SLC50A1, GOPC, USO1, SURF4, AP3D1, TMED10, GOLGA5, FNDC3A, SEC23B, COPE	4.26305	3.08717e-07
GOTERM_BP_DIRECT	GO:0006810~transport	52	COPA, OSBP, SEC31A, TIMM17A, SLC7A5, SLC1A4, COPB2, ERO1LB, SRPR, COPB1, GOPC, ATP8B2, KDELR3, SLC33A1, SLC7A11, MAGT1, SEC61B, USO1, COPE, SEC23B, SERP1, HDLBP, ARFGAP3, SLC38A2, BET1, SLC35B1, XBP1, AP3D1, TMED10, SLC39A7, SLC30A5, ERO1L, EHD1, SEC61A1, XPOT, SELK, SLC10A7, TMED9, COG3, PREB, SCFD1, SLC6A9, COG6, ATP2A2, VCP, ARF1, SLC7A1, MCFD2, SLC50A1, ARF4, SEC13, YIPF5	2.29293	1.66642e-06
GOTERM_BP_DIRECT	GO:0006890~retrograde vesicle-mediated transport, Golgi to ER	9	COG3, COPB2, COPA, SCFD1, GBF1, COPB1, ARF4, TMED10, COPE	17.5378	3.38014e-06
GOTERM_BP_DIRECT	GO:0006457~protein folding	14	P4HB, AARS, PDIA6, FKBP1A, PDIA5, PDIA4, HSP90B1, TXNDC11, PPIB, FKBP14, ERO1L, FKBP11, DNAJB5, FKBP2	6.56767	2.25447e-05
GOTERM_BP_DIRECT	GO:0006986~response to unfolded protein	10	HERPUD1, SYVN1, XBP1, CREB3L2, DNAJC3, EIF2AK3, EDEM1, MANF, DDIT3, DNAJB5	10.7798	2.95575e-05
GOTERM_MF_DIRECT	GO:0003756~protein disulfide isomerase activity	7	P4HB, ERO1LB, TXNDC11, PDIA6, PDIA5, ERO1L, PDIA4	23.034	9.14948e-05
GOTERM_BP_DIRECT	GO:0015031~protein transport	29	COPA, ARFGAP3, SEC31A, TIMM17A, BET1, COPB2, XBP1, COPB1, GOPC, AP3D1, TMED10, EHD1, SEC61A1, KDELR3, TMED9, COG3, PREB, SCFD1, COG6, SEC61B, ARF1, MCFD2, ARF4, USO1, SEC13, YIPF5, COPE, SEC23B, SERP1	2.83645	9.119e-05
UP_KEYWORDS	Unfolded protein response	8	HERPUD1, XBP1, CREB3L2, DNAJC3, EIF2AK3, EDEM1, MANF, DDIT3	13.1767	4.71008e-05
GOTERM_BP_DIRECT	GO:0006886~intracellular protein transport	16	XPOT, COPA, TIMM17A, COG3, TBC1D15, COPB2, SEC61B, SRPR, COPB1, USO1, AP3D1, TMED10, EHD1, SEC24C, SEC24D, SEC23B	4.3119	0.000374836
GOTERM_CC_DIRECT	GO:0005801~cis-Golgi network	8	COG3, SCFD1, YIPF6, GBF1, BET1, TMED10, GOLGA5, GOLGB1	11.0316	0.000143889
UP_SEQ_FEATURE	domain:Thioredoxin 1	5	P4HB, TXNDC11, PDIA6, PDIA5, PDIA4	34.1292	0.000853617
UP_SEQ_FEATURE	domain:Thioredoxin 2	5	P4HB, TXNDC11, PDIA6, PDIA5, PDIA4	34.1292	0.000853617
GOTERM_BP_DIRECT	GO:0007030~Golgi organization	10	COG3, GBF1, GORASP2, GOLPH3L, USO1, SURF4, TMED10, ATP8B2, GOLGA5, TMED9	7.34273	0.000616395
UP_KEYWORDS	Isomerase	11	PGM3, P4HB, PPIB, MCEE, FKBP14, PDIA6, PDIA5, FKBP1A, PDIA4, FKBP11, FKBP2	6.2936	0.000163971
GOTERM_MF_DIRECT	GO:0016853~isomerase activity	11	PGM3, P4HB, PPIB, MCEE, FKBP14, PDIA6, PDIA5, FKBP1A, PDIA4, FKBP11, FKBP2	6.22732	0.0014888
GOTERM_BP_DIRECT	GO:0030970~retrograde protein transport, ER to cytosol	6	HERPUD1, HSP90B1, SEC61B, SYVN1, VCP, SEL1L	18.9993	0.000781341
GOTERM_BP_DIRECT	GO:0030433~ER-associated ubiquitin-dependent protein catabolic process	9	HSP90B1, DNAJB9, SEC61B, SYVN1, VCP, WFS1, EDEM2, EDEM1, DERL3	8.29061	0.000747175
GOTERM_BP_DIRECT	GO:0045454~cell redox homeostasis	9	P4HB, ERO1LB, TXNDC11, GCLC, PDIA6, PDIA5, ERO1L, PDIA4, DDIT3	8.14257	0.000795983
GOTERM_CC_DIRECT	GO:0008250~oligosaccharyltransferase complex	5	OSTC, MAGT1, STT3A, RPN1, RPN2	26.2	0.000475073
GOTERM_BP_DIRECT	GO:0006891~intra-Golgi vesicle-mediated transport	6	COG3, COPB2, COPA, COG6, COPB1, COPE	13.8177	0.00341974
GOTERM_MF_DIRECT	GO:0051787~misfolded protein binding	5	DNAJB9, SDF2L1, HSPA5, DNAJC3, EDEM1	20.2497	0.0082108
UP_KEYWORDS	Redox-active center	7	P4HB, ERO1LB, TXNDC11, PDIA6, PDIA5, ERO1L, PDIA4	9.05897	0.00179154
GOTERM_BP_DIRECT	GO:0018279~protein N-linked glycosylation via asparagine	6	MAGT1, STT3A, SYVN1, VCP, RPN1, DERL3	12.1596	0.00615793
GOTERM_BP_DIRECT	GO:0061077~chaperone-mediated protein folding	6	PPIB, FKBP14, FKBP1A, PDIA4, FKBP11, FKBP2	10.8568	0.0102006
KEGG_PATHWAY	mmu00520:Amino sugar and nucleotide sugar metabolism	7	PGM3, UAP1, NANS, GMDS, GFPT1, GNPNAT1, GMPPA	7.59363	0.00826505
GOTERM_BP_DIRECT	GO:0070059~intrinsic apoptotic signaling pathway in response to endoplasmic reticulum stress	6	ATF4, XBP1, SELK, ERO1L, EIF2AK3, DDIT3	10.133	0.0135097
GOTERM_BP_DIRECT	GO:0006048~UDP-N-acetylglucosamine biosynthetic process	4	PGM3, UAP1, GFPT1, GNPNAT1	25.3324	0.0187374
UP_KEYWORDS	Amino-acid transport	5	SLC6A9, SLC38A2, SLC7A1, SLC7A5, SLC7A11	12.9414	0.00792075
GOTERM_MF_DIRECT	GO:0004579~dolichyl-diphosphooligosaccharide-protein glycotransferase activity	4	MAGT1, STT3A, RPN1, RPN2	23.3996	0.0403153
GOTERM_CC_DIRECT	GO:0030176~integral component of endoplasmic reticulum membrane	8	PREB, SLC35B1, WFS1, XBP1, ERO1L, HSPA5, EDEM1, DERL3	5.30633	0.0121924
GOTERM_CC_DIRECT	GO:0005623~cell	10	IBTK, XPOT, P4HB, SLC6A9, TXNDC11, ATP2A2, SRP68, PDIA6, PDIA5, SPCS2	4.03077	0.0126512
GOTERM_CC_DIRECT	GO:0005791~rough endoplasmic reticulum	6	TMEM97, SNCA, RPN1, RPN2, SLC7A11, SEC61A1	7.86	0.0131521
GOTERM_CC_DIRECT	GO:0030137~COPI-coated vesicle	4	ARF1, COPB1, TMED10, COPE	19.0545	0.0136968
GOTERM_CC_DIRECT	GO:0030126~COPI vesicle coat	4	COPB2, COPA, COPB1, COPE	17.4667	0.0169822
UP_KEYWORDS	Rotamase	5	PPIB, FKBP14, FKBP1A, FKBP11, FKBP2	8.76675	0.0329327
UP_KEYWORDS	Cytoplasmic vesicle	14	COPA, SEC31A, WIPI1, RABAC1, COPB2, COPB1, ENTPD7, TMED10, SEC13, NEU1, YIPF5, EHD1, CLINT1, COPE	2.5114	0.0493745

## Sheet: S3B
Category	Term	Count	Genes	FoldEnrichment	Benjamini		Table S3B: Pathways uniquely enriched in PERK attenuated XBP1-ATF6 targetes
KEGG_PATHWAY	mmu00100:Steroid biosynthesis	5	MSMO1, LIPA, SQLE, HSD17B7, NSDHL	24.3397	0.00231307
UP_KEYWORDS	Sterol metabolism	6	NPC2, MSMO1, INSIG1, HMGCS1, IDI1, NSDHL	13.3826	0.00218306
UP_KEYWORDS	Steroid metabolism	6	NPC2, MSMO1, INSIG1, HMGCS1, IDI1, NSDHL	13.0852	0.00208842
GOTERM_BP_DIRECT	GO:0016126~sterol biosynthetic process	5	MSMO1, SQLE, INSIG1, HMGCS1, NSDHL	17.3317	0.0495251
UP_KEYWORDS	Steroid biosynthesis	5	MSMO1, HMGCS1, IDI1, HSD17B7, NSDHL	15.8289	0.00540147
UP_KEYWORDS	Cholesterol metabolism	5	NPC2, INSIG1, HMGCS1, IDI1, NSDHL	12.5819	0.0105913
UP_KEYWORDS	Lipid metabolism	10	PNPLA8, NPC2, MSMO1, LIPA, INSIG1, HMGCS1, FADS2, IDI1, HSD17B7, NSDHL	3.86374	0.0163869
UP_KEYWORDS	Signal	27	PDIA3, FAM3C, PRDX4, DNAJC10, EDEM3, CALR, LMAN1, CANX, SSR1, CALU, ATF2, TMED7, TMED5, TMED2, DNAJB11, RNF128, ASPH, RNF13, TM9SF1, LIPA, CLCC1, TSPAN13, MESDC2, NPC2, MLEC, NUCB2, DNAJC25	1.91318	0.0155911
UP_KEYWORDS	Sterol biosynthesis	4	MSMO1, HMGCS1, IDI1, NSDHL	17.0676	0.0187353
UP_KEYWORDS	Oxidoreductase	11	STEAP3, MSMO1, SQLE, UGDH, DNAJC10, PRDX4, FADS2, GPX8, ASPH, HSD17B7, NSDHL	2.94953	0.0405727

## Sheet: S3C
Category	Term	Count PERK-indpendent	Genes PERK-indpendent	FoldEnrichment	Benjamini PERK-indpendent	Count PERK-attenuated	Genes PERK-attenuated	FoldEnrichment PERK-attenuated	Benjamini PERK-attenuated		Table S3C: Pathways mutually enriched in PERK independent and attenuated XBP1-ATF6 targetes
UP_KEYWORDS	ER-Golgi transport	18	KDELR3, COPA, ARFGAP3, SEC31A, BET1, PREB, COPB2, SCFD1, ARF1, COPB1, ARF4, MCFD2, USO1, TMED10, SEC13, YIPF5, SEC23B, COPE	12.0786	6.18683e-12	6	SEC24A, TMED2, ARCN1, LMAN1, KDELR1, RAB1A	7.26955	0.0175679
UP_KEYWORDS	Endoplasmic reticulum	64	OSBP, SEC31A, WFS1, PDIA6, PDIA5, PDIA4, ERO1LB, SRPR, LRRC59, CREB3L2, RPN1, ATP8B2, RPN2, DNAJC3, PIGA, KDELR3, SLC33A1, DPAGT1, SRPRB, PJA2, MAGT1, SEC61B, SURF4, FKBP14, EIF2AK3, SEC23B, SERP1, FKBP2, CRELD2, SYVN1, TMEM214, BET1, DERL3, EDEM1, SLC35B1, STT3A, XBP1, TMED10, SLC39A7, ERO1L, HSPA5, SEC61A1, TMEM97, P4HB, HERPUD1, SELK, TMED9, PREB, HYOU1, TXNDC11, SCFD1, HSP90B1, DNAJB9, PPIB, …	5.07091	3.81473e-26	39	DERL2, SEC24A, PDIA3, DNAJC10, EDEM3, CALR, LMAN1, SEC62, CANX, RAB1A, CALU, IKBIP, SSR1, STT3B, CISD2, TMED5, TMED2, DNAJB11, INSIG1, DAD1, ASPH, KDELR1, TRAM1, NSDHL, MSMO1, SEC11C, CLCC1, RRBP1, FADS2, MESDC2, PNPLA8, NPC2, SQLE, MLEC, NCK1, NUCB2, UBXN4, SEC61G, SSR3	5.57932	7.35796e-17
GOTERM_CC_DIRECT	GO:0005783~endoplasmic reticulum	71	OSBP, SEC31A, WFS1, ALG2, SRP68, PDIA6, PDIA5, PDIA4, ERO1LB, SRPR, LRRC59, CREB3L2, RPN1, ATP8B2, RPN2, DNAJC3, FNDC3B, PIGA, KDELR3, SLC33A1, DPAGT1, SRPRB, PJA2, MAGT1, SEC61B, USO1, SURF4, FKBP14, EIF2AK3, SEC23B, SERP1, FKBP2, CRELD2, SYVN1, TMEM214, BET1, EDEM2, DERL3, EDEM1, MANF, SLC35B1, STT3A, XBP1, SLC39A7, TMED10, ERO1L, HSPA5, SEC61A1, TMEM97, P4HB, HERPUD1, YIPF6, SELK, TMED9, PREB,…	4.2038418079096 PERK-indpendent	1.22819e-24	49	SEC24A, PDIA3, PRDX4, DNAJC10, CANX, RAB1A, TMF1, SSR1, CISD2, STARD4, DNAJB11, INSIG1, ASPH, KDELR1, GOLT1B, MESDC2, PNPLA8, NPC2, SQLE, MLEC, NCK1, ARCN1, NUCB2, DERL2, EDEM3, CALR, LMAN1, SEC62, CALU, IKBIP, STT3B, TMEM50B, TMED7, TMED5, TMED2, RNF128, DAD1, TRAM1, HSD17B7, NSDHL, MSMO1, SEC11C, RRBP1, CLCC1, FADS2, ANXA5, SPCS3, UBXN4, SSR3	5.20034	2.4653e-21
GOTERM_CC_DIRECT	GO:0005788~endoplasmic reticulum lumen	13	HYOU1, P4HB, HSP90B1, DNAJB9, PPIB, GBF1, SDF2L1, FKBP14, PDIA6, PDIA5, PDIA4, HSPA5, DNAJC3	9.87246	2.49892e-07	6	PDIA3, DNAJB11, DNAJC10, EDEM3, CALR, CALU	8.16735	0.018338
GOTERM_CC_DIRECT	GO:0005789~endoplasmic reticulum membrane	39	OSBP, SEC31A, TMEM214, BET1, ERO1LB, LRRC59, RPN1, CREB3L2, ATP8B2, TMED10, SLC39A7, HSPA5, ERO1L, SEC61A1, PIGA, KDELR3, HERPUD1, SLC33A1, SELK, DPAGT1, SRPRB, TMED9, PJA2, SCFD1, HSP90B1, TXNDC11, VCP, ATP2A2, SDF2L1, SURF4, FKBP14, SEC13, YIPF5, FKBP11, EIF2AK3, SSR2, SEC23B, SERP1, FKBP2	4.38541	1.32316e-12	25	DERL2, SEC24A, MSMO1, SEC11C, FADS2, LMAN1, SEC62, CANX, RAB1A, SSR1, IKBIP, CALU, PNPLA8, TMED7, CISD2, TMED5, TMED2, SQLE, MLEC, KDELR1, TRAM1, SEC61G, UBXN4, SSR3, NSDHL	5.03887	4.98545e-09
GOTERM_CC_DIRECT	GO:0005790~smooth endoplasmic reticulum	8	HYOU1, HSP90B1, SYVN1, PPIB, PDIA6, HSPA5, PDIA4, DNAJC3	19.0545	2.79417e-06	4	PDIA3, PRDX4, CALR, CANX	17.0772	0.0310147
GOTERM_CC_DIRECT	GO:0005793~endoplasmic reticulum-Golgi intermediate compartment	11	P4HB, GBF1, GNPNAT1, COPB1, MCFD2, SURF4, TMED10, PDIA6, HSPA5, TMED9, GOLGB1	10.1123	2.81432e-06	6	TMED7, TMED5, TMED2, NUCB2, LMAN1, KDELR1	9.88679	0.00884881
GOTERM_CC_DIRECT	GO:0005794~Golgi apparatus	42	COPA, ARFGAP3, OSBP, CRELD2, TMEM214, GNPNAT1, SNCA, BET1, PRRC1, RABAC1, COPB2, GBF1, GORASP2, COPB1, GOPC, GOLPH3L, AP3D1, ATP8B2, SLC30A5, TMED10, SLC39A7, GOLGA5, FNDC3A, CLINT1, SELK, TMED9, WIPI1, COG3, PJA2, SCFD1, COG6, ARF1, ASCC3, ARF4, MCFD2, SLC50A1, USO1, SURF4, YIPF5, COPE, SEC23B, GOLGB1	2.55313	8.3361e-07	24	SEC24A, GOLT1B, FAM3C, CLCC1, RP2, GOLIM4, AKAP9, CALR, LMAN1, RAB1A, CALU, TMF1, MGAT2, PNPLA8, TMED7, TMED5, TMED2, NUCB2, ARCN1, RNF128, CSGALNACT2, KDELR1, EBAG9, SLC30A7	2.61507	0.0010257
GOTERM_CC_DIRECT	GO:0016020~membrane	122	SEC31A, WFS1, SNCA, IDE, TXLNA, NFXL1, SLC7A5, ERO1LB, GBF1, SND1, LRRC59, RPN1, CREB3L2, RPN2, DNAJC3, FNDC3A, FNDC3B, IBTK, SLC33A1, AARS, DPAGT1, SEC61B, ASCC3, USO1, SURF4, NEU1, EIF2AK3, ARFGAP3, SLC38A2, SYVN1, CRELD1, TMEM214, DERL3, FICD, ENTPD7, GORASP2, GOLPH3L, SLC30A5, TMED10, ERO1L, SEC61A1, LYSMD3, P4HB, TMEM97, HERPUD1, YIPF6, EPB41, WIPI1, TMEM39A, HYOU1, TXNDC11, PDZD8, ATF4, ARF…	1.62377	4.78365e-10	63	STEAP3, SEC24A, RP2, DNAJC10, LPAR1, CANX, RAB1A, SSR1, TMF1, CISD2, PDPK1, DNAJB11, INSIG1, GPX8, ASPH, RAPGEF2, KDELR1, EBAG9, TM9SF1, GOLT1B, MYADM, MGAT2, PNPLA8, SQLE, SLC41A2, MLEC, ARCN1, NUCB2, DNAJC25, RAB5A, MOSPD2, SEC61G, DERL2, EDEM3, CALR, LMAN1, SEC62, ATF2, IKBIP, CALU, TMEM50B, STT3B, ANXA6, TMED5, RNF128, DAD1, TRAM1, HSD17B7, SLC30A7, RNF13, NSDHL, MSMO1, SEC11C, CLCC1, RRBP1, …	1.50298	0.00127372
GOTERM_CC_DIRECT	GO:0016021~integral component of membrane	71	WFS1, TIMM17A, ALG2, NFXL1, SLC7A5, RABAC1, ATG2B, SLC1A4, FAR1, LRRC59, CREB3L2, RPN1, ATP8B2, RPN2, GOLGA5, FNDC3A, FNDC3B, PIGA, KDELR3, SLC33A1, DPAGT1, SRPRB, SLC7A11, MAGT1, SEC61B, SURF4, FKBP11, EIF2AK3, SERP1, OSTC, SLC38A2, SYVN1, TMEM214, CRELD1, BET1, DERL3, EDEM1, SLC35B1, FICD, STT3A, MPV17L2, XBP1, UFM1, ENTPD7, SLC30A5, SLC39A7, ARMCX3, TMED10, SEC61A1, TMEM45A, LYSMD3, TMEM97, HE…	1.60293	0.000277464	53	STEAP3, FAM3C, DNAJC10, LPAR1, CANX, SSR1, CISD2, INSIG1, GPX8, ASPH, KDELR1, EBAG9, TM9SF1, GOLT1B, MYADM, PNPLA8, MGAT2, SQLE, SLC41A2, MLEC, DNAJC25, MOSPD2, SEC61G, DERL2, CALR, LMAN1, SEC62, TTC3, ATF2, IKBIP, STT3B, TMEM50B, TMED7, TMED5, TMED2, RNF128, DAD1, TRAM1, HSD17B7, RNF13, NSDHL, SLC30A7, MSMO1, SEC11C, RRBP1, CLCC1, GOLIM4, TSPAN13, FADS2, CSGALNACT2, SPCS3, TMEM41B, SSR3	2.14477	2.02565e-07
GOTERM_CC_DIRECT	GO:0042470~melanosome	10	SLC1A4, P4HB, HSP90B1, PPIB, SND1, RPN1, TMED10, PDIA6, HSPA5, PDIA4	6.16471	0.000570524	6	ANXA6, PDIA3, RAB5A, CANX, RAB1A, CALU	6.62997	0.0361404
UP_KEYWORDS	Golgi apparatus	33	COPA, OSBP, ARFGAP3, GNPNAT1, BET1, PRRC1, RABAC1, COPB2, COPB1, GORASP2, GOPC, GOLPH3L, AP3D1, TMED10, SLC39A7, SLC30A5, GOLGA5, FNDC3A, TMED9, WIPI1, COG3, PJA2, SCFD1, COG6, ARF1, ARF4, MCFD2, SLC50A1, USO1, SURF4, YIPF5, COPE, SEC23B	3.20299	2.77788e-07	18	SEC24A, GOLT1B, CLCC1, GOLIM4, AKAP9, LMAN1, RAB1A, CALU, TMF1, MGAT2, PNPLA8, TMED5, TMED2, NUCB2, ARCN1, CSGALNACT2, EBAG9, SLC30A7	3.15446	0.00144563
UP_KEYWORDS	Membrane	109	SEC31A, WFS1, SNCA, IDE, NFXL1, SLC7A5, ERO1LB, LRRC59, RPN1, CREB3L2, RPN2, FNDC3A, FNDC3B, IBTK, SLC33A1, DPAGT1, SEC61B, USO1, SURF4, NEU1, EIF2AK3, ARFGAP3, SLC38A2, SYVN1, TMEM214, CRELD1, DERL3, FICD, GORASP2, ENTPD7, GOLPH3L, SLC30A5, TMED10, ERO1L, SEC61A1, LYSMD3, TMEM97, P4HB, HERPUD1, YIPF6, EPB41, WIPI1, TMEM39A, TXNDC11, ATF4, ARF1, ATP2A2, SLC7A1, ARF4, SEC13, YIPF5, SPCS2, SEL1L, C…	1.701	2.27578e-09	64	STEAP3, SEC24A, FAM3C, RP2, DNAJC10, LPAR1, CANX, RAB1A, SSR1, TMF1, CISD2, PDPK1, INSIG1, GPX8, ASPH, RAPGEF2, KDELR1, EBAG9, TM9SF1, GOLT1B, MYADM, MGAT2, PNPLA8, SQLE, SLC41A2, MLEC, ARCN1, NUCB2, DNAJC25, RAB5A, MOSPD2, SEC61G, DERL2, CALR, LMAN1, SEC62, TTC3, ATF2, IKBIP, CALU, TMEM50B, STT3B, TMED7, TMED5, TMED2, RNF128, DAD1, TRAM1, HSD17B7, SLC30A7, RNF13, NSDHL, MSMO1, SEC11C, CLCC1, RRB…	1.8033	1.10384e-06
UP_KEYWORDS	Protein transport	31	COPA, ARFGAP3, SEC31A, TIMM17A, BET1, COPB2, XBP1, COPB1, GOPC, AP3D1, TMED10, SEC24C, EHD1, SEC24D, SEC61A1, KDELR3, TMED9, COG3, PREB, SCFD1, SEC61B, COG6, ARF1, MCFD2, ARF4, USO1, SEC13, YIPF5, COPE, SEC23B, SERP1	3.32341	3.287e-07	15	SEC24A, RRBP1, GOLT1B, RP2, LMAN1, SEC62, RAB1A, TMED5, TMED2, ATG4A, ARCN1, RAB5A, TRAM1, KDELR1, SEC61G	2.90352	0.0106175
UP_KEYWORDS	Transmembrane	71	WFS1, TIMM17A, ALG2, NFXL1, SLC7A5, RABAC1, ATG2B, SLC1A4, FAR1, LRRC59, CREB3L2, RPN1, ATP8B2, RPN2, GOLGA5, FNDC3A, FNDC3B, PIGA, KDELR3, SLC33A1, DPAGT1, SRPRB, SLC7A11, MAGT1, SEC61B, SURF4, FKBP11, EIF2AK3, SERP1, OSTC, SLC38A2, SYVN1, TMEM214, CRELD1, BET1, DERL3, EDEM1, SLC35B1, FICD, STT3A, MPV17L2, XBP1, UFM1, ENTPD7, SLC30A5, SLC39A7, ARMCX3, TMED10, SEC61A1, TMEM45A, LYSMD3, TMEM97, HE…	1.67206	6.36669e-05	53	STEAP3, FAM3C, DNAJC10, LPAR1, CANX, SSR1, CISD2, INSIG1, GPX8, ASPH, KDELR1, EBAG9, TM9SF1, GOLT1B, MYADM, PNPLA8, MGAT2, SQLE, SLC41A2, MLEC, DNAJC25, MOSPD2, SEC61G, DERL2, CALR, LMAN1, SEC62, TTC3, ATF2, IKBIP, STT3B, TMEM50B, TMED7, TMED5, TMED2, RNF128, DAD1, TRAM1, HSD17B7, RNF13, NSDHL, SLC30A7, MSMO1, SEC11C, RRBP1, CLCC1, GOLIM4, TSPAN13, FADS2, CSGALNACT2, SPCS3, TMEM41B, SSR3	2.25362	3.92827e-08
UP_KEYWORDS	Transmembrane helix	71	WFS1, TIMM17A, ALG2, NFXL1, SLC7A5, RABAC1, ATG2B, SLC1A4, FAR1, LRRC59, CREB3L2, RPN1, ATP8B2, RPN2, GOLGA5, FNDC3A, FNDC3B, PIGA, KDELR3, SLC33A1, DPAGT1, SRPRB, SLC7A11, MAGT1, SEC61B, SURF4, FKBP11, EIF2AK3, SERP1, OSTC, SLC38A2, SYVN1, TMEM214, CRELD1, BET1, DERL3, EDEM1, SLC35B1, FICD, STT3A, MPV17L2, XBP1, UFM1, ENTPD7, SLC30A5, SLC39A7, ARMCX3, TMED10, SEC61A1, TMEM45A, LYSMD3, TMEM97, HE…	1.67934	6.08602e-05	53	STEAP3, FAM3C, DNAJC10, LPAR1, CANX, SSR1, CISD2, INSIG1, GPX8, ASPH, KDELR1, EBAG9, TM9SF1, GOLT1B, MYADM, PNPLA8, MGAT2, SQLE, SLC41A2, MLEC, DNAJC25, MOSPD2, SEC61G, DERL2, CALR, LMAN1, SEC62, TTC3, ATF2, IKBIP, STT3B, TMEM50B, TMED7, TMED5, TMED2, RNF128, DAD1, TRAM1, HSD17B7, RNF13, NSDHL, SLC30A7, MSMO1, SEC11C, RRBP1, CLCC1, GOLIM4, TSPAN13, FADS2, CSGALNACT2, SPCS3, TMEM41B, SSR3	2.26343	5.00128e-08
UP_KEYWORDS	Transport	53	COPA, OSBP, SEC31A, TIMM17A, SLC7A5, SLC1A4, COPB2, ERO1LB, COPB1, GOPC, ATP8B2, SEC24C, SEC24D, KDELR3, SLC33A1, SLC7A11, MAGT1, SEC61B, USO1, COPE, SEC23B, SERP1, HDLBP, ARFGAP3, SLC38A2, BET1, SLC35B1, XBP1, AP3D1, TMED10, SLC39A7, SLC30A5, ERO1L, EHD1, SEC61A1, XPOT, SELK, SLC10A7, TMED9, COG3, PREB, SCFD1, SLC6A9, COG6, ATP2A2, VCP, ARF1, SLC7A1, MCFD2, SLC50A1, ARF4, SEC13, YIPF5	2.44546	3.59846e-08	23	STEAP3, SEC24A, GOLT1B, CLCC1, RRBP1, RP2, GOLIM4, FADS2, LMAN1, SEC62, RAB1A, STARD4, TMED5, TMED2, SLC41A2, ATG4A, ARCN1, RAB5A, TRAM1, KDELR1, SEC61G, SLC30A7, GLRX	1.91612	0.034482
KEGG_PATHWAY	mmu03060:Protein export	7	SEC61B, SRPR, SRP68, SPCS2, HSPA5, SRPRB, SEC61A1	12.2666	0.000721729	5	SEC11C, SPCS3, SRP19, SEC62, SEC61G	15.9144	0.00892776
KEGG_PATHWAY	mmu04141:Protein processing in endoplasmic reticulum	33	SYVN1, SEC31A, WFS1, PDIA6, PDIA4, EDEM2, DERL3, EDEM1, ERO1LB, STT3A, XBP1, RPN1, ERO1L, HSPA5, RPN2, DNAJC3, SEC24C, SEC24D, SEC61A1, P4HB, HERPUD1, DDIT3, PREB, HYOU1, ATF4, HSP90B1, SEC61B, VCP, SEC13, EIF2AK3, SSR2, SEC23B, SEL1L	9.95721	1.12831e-22	17	DERL2, SEC24A, PDIA3, RRBP1, DNAJC10, EDEM3, CALR, LMAN1, SEC62, CANX, SSR1, STT3B, DNAJB11, DAD1, TRAM1, SEC61G, SSR3	9.3168	6.30252e-10
UP_SEQ_FEATURE	short sequence motif:Prevents secretion from ER	12	HYOU1, P4HB, HSP90B1, PPIB, SDF2L1, FKBP14, PDIA6, PDIA5, HSPA5, PDIA4, TMED9, FKBP2	13.6517	3.2737e-07	6	PDIA3, DNAJC10, MESDC2, EDEM3, CALR, CALU	11.9118	0.0118531
UP_SEQ_FEATURE	topological domain:Cytoplasmic	39	OSTC, SLC38A2, SYVN1, CRELD1, BET1, DERL3, EDEM1, RABAC1, SLC1A4, STT3A, ENTPD7, LRRC59, RPN1, CREB3L2, ATP8B2, SLC30A5, TMED10, RPN2, GOLGA5, SEC61A1, PIGA, LYSMD3, KDELR3, TMEM97, SLC33A1, DPAGT1, TMED9, SLC7A11, PREB, SLC6A9, SEC61B, ATP2A2, SLC7A1, YIPF5, SPCS2, EIF2AK3, SSR2, SERP1, SEL1L	2.02632	0.00232775	29	STEAP3, DERL2, LPAR1, LMAN1, SEC62, CANX, SSR1, TMED5, TMED2, INSIG1, ASPH, KDELR1, TRAM1, HSD17B7, EBAG9, SLC30A7, SEC11C, GOLT1B, RRBP1, GOLIM4, TSPAN13, FADS2, MGAT2, MLEC, SLC41A2, CSGALNACT2, SEC61G, UBXN4, SSR3	2.62943	0.00021462
UP_SEQ_FEATURE	topological domain:Lumenal	22	KDELR3, SYVN1, DPAGT1, TMED9, EDEM1, DERL3, PREB, STT3A, ATP2A2, LRRC59, CREB3L2, RPN1, TMED10, YIPF5, SPCS2, RPN2, GOLGA5, EIF2AK3, SSR2, SEC61A1, SEL1L, PIGA	4.04494	2.28936e-05	20	DERL2, SEC11C, GOLT1B, RRBP1, GOLIM4, FADS2, LMAN1, SEC62, CANX, SSR1, MGAT2, TMED5, TMED2, MLEC, INSIG1, CSGALNACT2, ASPH, TRAM1, KDELR1, SSR3	6.41711	5.7018e-08
UP_SEQ_FEATURE	transmembrane region	63	WFS1, TIMM17A, ALG2, SLC7A5, RABAC1, SLC1A4, FAR1, LRRC59, CREB3L2, RPN1, ATP8B2, RPN2, GOLGA5, FNDC3A, FNDC3B, PIGA, KDELR3, SLC33A1, DPAGT1, SRPRB, SLC7A11, MAGT1, SEC61B, SURF4, FKBP11, EIF2AK3, SERP1, OSTC, SLC38A2, SYVN1, TMEM214, CRELD1, BET1, DERL3, EDEM1, SLC35B1, FICD, STT3A, MPV17L2, ENTPD7, SLC30A5, ARMCX3, TMED10, SLC39A7, SEC61A1, TMEM45A, LYSMD3, TMEM97, HERPUD1, YIPF6, SLC10A7, TME…	1.804	0.000148347	46	STEAP3, DERL2, LPAR1, LMAN1, SEC62, CANX, IKBIP, SSR1, TMEM50B, STT3B, CISD2, TMED5, TMED2, RNF128, INSIG1, DAD1, GPX8, ASPH, TRAM1, KDELR1, HSD17B7, SLC30A7, NSDHL, EBAG9, TM9SF1, MSMO1, SEC11C, CLCC1, RRBP1, GOLT1B, GOLIM4, FADS2, TSPAN13, MYADM, MGAT2, PNPLA8, SQLE, SLC41A2, MLEC, CSGALNACT2, DNAJC25, MOSPD2, TMEM41B, UBXN4, SEC61G, SSR3	2.29865	1.6685e-06
