# Supplementary material for: Widespread PERK-dependent repression of ER targets in response to ER stress
Source: Sci Rep. 2019 Mar 13;9:4330. doi: 10.1038/s41598-019-38705-5 (PMC6416471; doi:10.1038/s41598-019-38705-5)
Supplement: Supplementary file 5 — Table S5 [file 41598_2019_38705_MOESM5_ESM.xlsx]

## Sheet: A
Table S5A: TPM values for MEF cells
Gene_Id	PERK_WT_Control	PERK_WT_Tg1hr	PERK_WT_Tg2hr	PERK_WT_Tg5hr	PERK_WT_Tg8hr	PERK_KO_Control	PERK_KO_Tg1hr	PERK_KO_Tg2hr	PERK_KO_Tg5hr	PERK_KO_Tg8hr	Repression_cluster	Early_cluster	Late_cluster
Itm2a	18.26	15.87	14	25.32	26.44	29.75	17.66	16.4	39.55	85.31	0	0	0
Sergef	3.2	7.07	2.79	3.66	4.55	2.95	4.23	3.77	4.14	3.93	0	0	0
Chil5	0	0	0	0	0	0	0	0	0	0	0	0	0
Fam109a	6.08	4.99	4.61	7.64	8.35	7.34	1.91	2	7.75	8.26	0	0	0
Dhx9	193.32	183.94	164.72	145.2	142.39	156.3	175.62	163.34	141.64	153.77	0	0	0
Ssu72	91.37	61.36	72.79	88.77	75.35	105.43	99.23	119.78	88.09	97.24	0	0	0
Olfr1018	0	0	0	0	0	0	0	0	0	0	0	0	0
Fam71e2	0	0	0	0	0	0	0	0	0	0	0	0	0
Eif2b2	76.76	83.62	93.06	86.53	90.52	54.91	50.11	48.34	48.99	54.88	0	0	0
Mks1	0.45	1.59	1.6	2.16	1.96	1.02	1.02	0.79	1.59	1.02	0	0	0
Hebp2	8.92	5.27	8.27	10.6	8.91	6.24	5.14	5.51	5.53	9.94	0	0	0
Vps28	70.52	61.53	70.17	68.16	76.63	88.24	69.79	73.56	68.3	85.08	0	0	0
Setd6	13.92	10.46	12.84	17.66	14.92	10.22	12.02	12.25	15.28	11.08	0	0	0
Gstm2	1.27	1.85	3.35	5.45	2.6	6.4	9.04	9.32	7.27	10.73	0	0	0
Psma4	343.09	264.09	264.07	254.87	251.67	324.72	393.73	399.1	364.18	359.45	0	0	0
Pex19	36.49	42.14	38.64	40.62	49.77	58.32	37.91	43.59	63.44	57.21	0	0	0
Katnbl1	27.75	16.57	20.67	12.39	14.16	27.82	26.58	32.52	12.63	19.29	1	0	0
Tsnaxip1	0	0	0	0.08	0.04	0	0	0	0	0	0	0	0
Bcl7a	20.19	7.92	10.05	15.76	17.42	10.12	12.33	13.33	3.93	15.89	1	0	0
Dio1	0	0	0	0	0	0	0	0	0	0	0	0	0
Bnip3l	111.26	106.29	94.44	93.4	98.42	135.24	112.9	123.69	157.4	171.58	0	0	0
Capzb	430.32	347.42	387.94	354.55	353.53	411.71	468.13	443.69	372.43	401.17	0	0	0
Dnajc21	28.51	13.2	11.84	15.19	14.24	23.21	28.74	27.47	12.65	17.93	1	0	0
Cachd1	11.64	7.04	10.89	12.28	13.63	9.94	8.34	6.28	7.95	10.76	0	0	0
Fam205a4	0	0	0	0	0.01	0	0.04	0	0	0	0	0	0
Olfr955	0	0	0	0	0	0	0	0	0	0	0	0	0
Gm6551	0	0	0	0	0	0	0	0	0	0	0	0	0
Snip1	25.84	30.29	25.44	20.69	24.19	21.45	24.43	20.97	20.46	17.67	0	0	0
Ptgr1	49.02	62.74	30.73	40.77	31.69	76.04	57.5	51.42	76.07	104.19	0	0	0
Gm29735	0	0	0	0	0	0	0	0	0	0	0	0	0
Vmn1r5	0	0	0	0	0	0	0	0	0	0	0	0	0
Npy	1.13	0	3.57	0	1.21	0	0	0	0	0	0	0	0
Igkv1-117	0	0	0	0	0	0	0	0	0	0	0	0	0
B9d2	5.64	16.76	17.45	18.41	21.48	18.5	11.57	11.25	12.06	16.84	0	0	1
Ap5s1	2.36	10.37	8.24	6.21	11.06	0.84	2.69	2.84	13	5.57	0	1	0
Syt2	0.23	0	0	0	0	0	0	0	0	0	0	0	0
Ppia	6390.92	5059	4985.04	5119.32	5126.02	6404.47	6228.57	6608.94	6502.33	6611.4	0	0	0
Phax	70.37	63.84	59.63	49.61	54.12	58.15	65.42	69.47	36.24	45.58	0	0	0
Lnx2	6.85	5.39	8.11	11.83	11.82	5.99	4.95	6.55	5.81	7.47	0	0	0
Itgb7	1.33	2.17	1.58	3.09	2.21	1.12	0.7	0.56	1.09	2.55	0	0	0
Rplp2	3826.62	3393.07	3547.23	3781.25	3594.07	3540.29	4031.12	3852.71	3594.82	2828.29	0	0	0
Strbp	16.5	8.01	8.11	9.55	10.17	18.24	15.76	16.49	12.88	13.6	1	0	0
4930444G20Rik	0	0	0	0	0	0	0	0.17	0	0	0	0	0
Olfr799	0	0	0	0	0	0	0	0	0	0	0	0	0
Gm10220	0	0	0	0	0	0	0	0	0	0	0	0	0
Dhrs2	0	0	0	0	0	0	0	0	0	0	0	0	0
Ankk1	0	0	0.17	0	0	0	0	0	0	0	0	0	0
Ttll11	0.63	0.85	0.17	0.31	0.2	1.31	0.48	0.34	0	0	0	0	0
Fam187b	0	0	0	0	0	0	0	0	0	0	0	0	0
B3gnt3	0.68	0	0	0.16	0	2.14	0.62	0.29	0.11	1.7	0	0	0
4930467E23Rik	0	0	0	0	0	0	0	0	0	0	0	0	0
Olfr1221	0	0	0	0	0	0	0	0	0	0	0	0	0
Zdhhc23	0	0.24	0.34	0.15	0.08	0.64	0.76	0.17	0	0.23	0	0	0
Psmg2	48.64	43.09	53.17	50.18	55.59	52.62	52.74	54.29	58.51	55.51	0	0	0
2018-09-11	468.85	372.66	362.98	365.9	371.01	392.84	411.28	403.75	372.99	334.9	0	0	0
Trav17	0	0	0	0	0	0	0	0	0	0	0	0	0
Gm5565	0	0	0	0	0	0	0	0	0	0	0	0	0
Mettl22	2.74	4.97	5.15	5.9	5.82	1.76	2.54	4.16	5.73	1.48	0	0	0
Adrb1	0	0	0	0.13	0.31	0	0	0	0	0.1	0	0	0
Ifi30	116.84	100.19	105.25	91.92	98.71	175.23	113.47	80.39	168.17	236.35	0	0	0
Lrrn4cl	0.37	0.8	2.31	2.61	1.96	0	0.57	0.66	0.18	0	0	0	0
Hprt	203.06	158.49	116.18	119.58	120.21	173.46	278.74	287.52	200.01	186.54	0	0	0
Gkn1	0	0	0	0	0	0	0	0	0	0	0	0	0
LOC108167362	0	0	0	0	0	0.6	0	0.12	0	0	0	0	0
Fabp9	0	0	0	0	0	0	0	0	0	0	0	0	0
Gm38664	0	0	0	0	0	0	0	0	0	0	0	0	0
Gm38958	0	0	0	0	0	0	0	0	0	0	0	0	0
Fignl2	0.04	0.82	0.2	0.18	0.31	0	0	0	0	0.34	0	0	0
Gm10910	0	0	0	0.28	0.14	0	0	0	0	0	0	0	0
Tlr9	0	0	0	0	0	0	0	0	0	0	0	0	0
Olfr1466	0	0	0	0	0	0	0	0	0	0	0	0	0
Kcnh1	0.06	0	0	0	0	0	0.03	0.13	0	0	0	0	0
Spaca7	0	0	0	0	0	0	0	0	0	0	0	0	0
Lrat	0	0	0	0	0	0	0	0	0	2.48	0	0	0
Otop2	0	0	0	0	0	0	0	0	0	0	0	0	0
Rnf115	39.64	25.99	32.53	36.37	36.37	35.35	31.58	36.84	46.16	25.07	0	0	0
Hdgf	391.47	255.92	289.75	320.31	346.31	429.86	331.11	353	473.95	380.48	0	0	0
Chst12	25.02	25.54	16.49	21.09	21.01	24.32	18.02	18.76	28.34	54.29	0	0	0
1700019D03Rik	0	0	0	0	0	0	0	0	0	0	0	0	0
Sowahc	3.95	3.15	6.03	5.79	5.86	3.04	3.68	1.35	0.7	2.5	0	0	0
Gm21663	0	0	0	0	0	0	0	0	0	0	0	0	0
Nup188	38	54.86	60.86	65.61	65.63	42.13	46.96	35.14	46.64	41.1	0	0	0
Vmn1r184	0	0	0	0	0	0	0	0	0	0	0	0	0
Gpx2	0	0	0	0	0	0	0	0	0	0	0	0	0
Gm21608	0	0	0	0	0	0	0	0	0	0	0	0	0
Scml1	0	0	0	0	0	0	0	0	0	0	0	0	0
Olfr1084	0	0	0	0	0	0	0	0	0	0	0	0	0
Msmb	0	0	0	0	0	0	0	0	0	0	0	0	0
Pithd1	23.19	15.3	32.66	30.14	29.77	28.68	29	23.59	35.61	24.96	0	0	0
Ptprb	0.31	0.09	0.49	0.47	0.4	0.09	0.31	0.1	0.08	0.21	0	0	0
Rab9b	0	0	0	0	0	0.27	0	0	0	0	0	0	0
Ccdc155	0.19	0	0	0.2	0.1	0	0.22	0.13	0	0	0	0	0
Vsig8	0	0	0	0	0	0	0	0	0	0	0	0	0
Tmem88b	0	0	0	0	0.19	0	0	0	0	0	0	0	0
Prkag2	11.66	13.64	11.87	9.11	10	12.36	13.36	14.03	13.75	17.89	0	0	0
Nmt1	116.84	148.59	149.88	146.79	148.9	122.05	118.38	128.74	119.64	131.99	0	0	0
Cd22	0	0	0	0	0	0	0	0	0	0	0	0	0
Ighv4-2	0	0	0	0	0	0	0	0	0	0	0	0	0
Slc15a1	0	0	0	0	0	0	0	0	0	0	0	0	0
Batf3	1.73	1.89	2.73	4.32	3.71	3.6	10.16	5.56	5.05	5.62	0	0	0
Slc47a1	0	0.28	0	0	0	0	0	0	0	0	0	0	0
Sharpin	16.46	22.94	22.54	27.54	23.38	33.13	20.61	19.38	19.54	26.61	0	0	0
Pbx4	0.47	0.26	1.42	0.84	2.17	1.26	0.65	0.35	0	2.32	0	0	0
Nup210	0.35	0.14	0.07	0.44	0.41	0.57	0.64	0.28	0.04	0.32	0	0	0
Dnaic1	0	0	0	0	0	0	0	0	0	0	0	0	0
Nos1	0	0	0	0	0	0	0	0	0	0	0	0	0
Sod2	107.76	104.93	86.12	105.73	102.18	106.29	102.03	105.57	98.22	131.28	0	0	0
Cdk6	20.28	15.81	13.47	10.7	12.78	18.81	22.54	20.18	8.58	6.31	0	0	0
C1rl	0.45	0.75	0	0	0.18	0.81	0.33	0.17	0	0	0	0	0
Tcea2	0.29	0.35	0	1.12	1.12	2.25	0.37	0.57	0	0.34	0	0	0
Fam83h	0.39	2	1.23	1.95	1.65	3.38	1.84	2.04	2.06	2.72	0	0	0
Il17ra	10.2	10.11	12.35	9.92	10.5	8.67	6.26	3.89	5.12	7.86	0	0	0
Bdkrb1	0	0	0	0	0	0	0.2	0	0	0	0	0	0
Sgk1	177.39	498.55	232.65	136.33	145.97	170.78	191.42	147.56	121.98	155.1	1	0	0
Igkv3-9	0	0	0	0	0	0	0	0	0	0	0	0	0
Aig1	14.01	6.06	5.8	9.45	9.87	14.68	10.64	13.13	12.19	15.15	1	0	0
Atp6v1e1	175.74	172.62	121.32	127.81	125.65	206.17	197.47	228.54	178.39	196.1	0	0	0
D430042O09Rik	0.83	1.4	2.1	2.15	1.53	1.55	1.39	1.15	1.65	1.5	0	0	0
Gm32234	0	0	0	0	0	0	0	0	0	0	0	0	0
l7Rn6	29.09	39.27	34.27	35.84	27.06	40.18	43.91	36.92	62.18	33.09	0	0	0
Sufu	18.55	23.35	26.87	23.71	25.83	18.91	22.11	20.76	16.52	23.32	0	0	0
Iltifb	0	0	0	0	0	0	0	0	0	0	0	0	0
Zscan22	3.58	3.11	7.94	4.32	5.77	3.63	5.78	2.09	2.19	5.41	0	0	0
Olfr902	0	0	0	0	0	0	0	0	0	0	0	0	0
Gm8994	0.19	0	0.36	0.35	0.31	0	0	0	0	0	0	0	0
Defa35	0	0	0	0	0	0	0	0	0	0	0	0	0
Olfr862	0	0	0	0	0	0	0	0	0	0	0	0	0
Olfr279	0	0	0	0	0	0	0	0	0	0	0	0	0
Dda1	126.38	97.58	132.59	142.87	146.91	117.57	96.89	118.19	92.62	124.08	0	0	0
Ptprk	46.44	32.22	28.73	36.2	32.66	46.79	40.64	34.27	41.9	36.56	0	0	0
Mdc1	15.95	16.16	19.16	22.36	21.67	15.54	13.05	10.29	17.86	18.2	0	0	0
Kit	0	0	0	0	0	0	0	0	0	0	0	0	0
Gata1	0	0	0	0	0	0	0	0	0	0	0	0	0
Cnga4	0	0	0	0	0	0	0	0	0	0	0	0	0
Apol7c	0	0	0	0	0	0	0	0	0	0	0	0	0
Neil2	0	0	0	0	0.21	0	0	0.08	0	0	0	0	0
Rad51d	6.11	5.14	10.09	6.69	8.4	7.27	6.36	4.83	1.22	6.9	0	0	0
H2-Bl	0	0	1.05	0.87	1.87	0.86	0	0.07	0	0	0	0	0
Cacfd1	27.39	11.88	23.08	21.89	26.46	11.6	12.16	13.53	19.72	15.87	1	0	0
Atp7b	0	0.42	0	0	0.05	0	0.03	0.1	0.41	0.17	0	0	0
Trav15n-1	0	0	0	0	0	0	0	0	0	0	0	0	0
Grem2	15.55	30.95	24.44	15	13.85	51.37	60.3	41.99	29.1	15.29	0	0	0
Glt6d1	0	0	0	0	0	0	0	0	0	0	0	0	0
Gli1	0	0.23	0.11	0.41	0.3	0.13	0.03	0.37	0.59	0.69	0	0	0
Il10rb	17.71	13.71	16.89	13.5	14.16	20.39	16.33	16.9	14.57	27.48	0	0	0
Fstl3	16.1	20.45	28.86	25.86	25.68	29.25	22.98	14.9	36.31	24.23	0	0	0
Trav9-4	0	0	0	0	0	0	0	0	0	0	0	0	0
Ccdc71	6.65	8.75	13.42	14.91	16.49	9.61	11.88	7.43	19.04	12.79	0	0	1
Rho	0	0	0	0	0	0	0	0	0	0	0	0	0
Nt5dc1	8.09	15.29	11.02	14.09	10.96	14.21	12.19	10.97	14.29	12.94	0	0	0
Obox5	0	0	0	0	0	0	0	0	0	0	0	0	0
4931428F04Rik	3.03	3.43	2.85	2.11	3.94	0.94	2.64	1.06	2.74	3.33	0	0	0
Rbbp6	17.65	16.78	12.73	12.41	14.82	15.65	16.79	20.38	19.53	20.16	0	0	0
Gbf1	14.98	21.83	20.12	23.08	24.58	18.61	17.24	16.56	28.95	29.46	0	0	0
Plp1	0.36	0	0	0	0.13	0	0	0	0	0	0	0	0
Gm7030	0	0	0	0	0.36	0	0	0	0	0	0	0	0
Slc6a20b	0	0	0	0	0.05	0	0	0	0	0	0	0	0
Tst	3.17	6.61	9.05	7.78	7.7	12.48	11.03	9.74	4.33	7.62	0	1	0
Bpifb6	0	0	0	0	0	0	0	0	0	0	0	0	0
1700015E13Rik	0	0	0	0	0	0	0	0	0	0	0	0	0
Nid2	18.07	15.36	24.01	23.55	22.85	22.61	13.5	7.02	12.03	14.93	0	0	0
Fam117b	10.21	9.89	11.15	12.15	12.48	9.82	10.05	10.19	13.91	12.02	0	0	0
C1qtnf7	0	0	0	0	0	0	0	0	0	0	0	0	0
Pcdhga2	0.67	0.42	0.63	1.43	1.24	0.15	0.51	0.23	0.22	0.8	0	0	0
Crabp2	18.41	95.17	15.58	27.18	28.02	332.43	200.25	250.16	320.59	312.7	0	1	0
Ehmt1	18.9	18.35	17	20.95	20.39	17.73	17.37	14.23	19.09	17.71	0	0	0
Ubr3	17.03	18.45	19.25	16.74	16.01	14.58	18.53	15.57	15.73	24.31	0	0	0
Asic3	0	0.21	0	0.44	0.33	0.11	0	0	0	0	0	0	0
Dnajc7	130.69	115.28	118.7	109.57	111.99	114.39	138.61	142.86	112.26	110.7	0	0	0
Csn3	0	0	0	0.72	0.72	0	0	0.91	0	0.82	0	0	0
Tor3a	8.9	9.25	13.63	17.41	16.3	21.75	9.91	7.61	14	16.98	0	0	0
Ccdc134	23.94	15.21	32.95	35.51	34.52	25.27	11.31	13.55	32.18	22.75	0	0	0
Adgre5	20.48	17.27	16.63	14.17	12.49	40.94	32.25	27.77	21.67	35.6	0	0	0
Il4i1	0.17	0	0.61	0.09	0.05	0	0.15	0.1	0	0	0	0	0
Nup37	79.23	53.71	56.78	57.25	47.96	62.83	72.1	71.66	83.91	64.55	0	0	0
Trav3-4	0	0	0	0	0	0	0	0	0	0	0	0	0
Sppl2b	21.03	11.62	19.6	15.61	17.37	17.02	13.53	9.21	16.28	16.18	0	0	0
Cxcl13	0	0	0	0	0	0	0	0	0	0	0	0	0
Aimp1	163.17	121.36	110.02	146.2	140.06	156.52	157.66	171.8	145.36	126.61	0	0	0
Rpl24	2611.29	1686.42	1153.58	1168.06	1152.5	1843.8	2259.16	2389.91	1760.5	1369.57	1	0	0
Phospho1	0.32	0	0	0.92	0.58	0.58	0.38	0.08	0	0.53	0	0	0
Mrpl48	18.1	29.58	20.19	34.16	33.13	35.41	39.25	39.24	17.09	30.29	0	0	0
Mlf2	213.85	180	194.22	213.87	217.5	258.59	214.14	221.58	206.76	277.96	0	0	0
Popdc2	0	0	0	0.16	0	0	0	0.12	0	0	0	0	0
Dock6	0.95	2.9	1.77	2.19	2.61	2.59	1.72	1.19	4.23	2.93	0	0	0
Timp1	545.31	564.37	407.3	367.7	328.46	656.66	766.27	493.39	674.04	731.46	0	0	0
Mup14	0	0	0	0	0	0	0	0	0	0	0	0	0
Foxe1	0	0	0	0	0	0.4	0	0	0	0	0	0	0
Zfp703	22.93	33.77	34.78	31.88	38.41	27.33	25.06	14.88	24.34	31.57	0	0	0
Tmigd1	0	0	0	0	0	0.39	0	0	0	0	0	0	0
Gm32151	0	0	0	0	0	0	0	0	0	0	0	0	0
Fam207a	56.23	59.07	54.27	54	62.1	52.29	48.88	36.75	38.26	53.08	0	0	0
Olfr374	0	0	0	0	0	0	0	0	0	0	0	0	0
Wls	267.36	203.63	175.8	181.98	167.92	355.72	307.68	276.02	357.77	354.68	0	0	0
Wdr3	51.6	45.22	52.31	49.69	48.02	40.34	53.45	45.87	42.66	33.3	0	0	0
Ctbp2	52.22	42.13	46.3	55.09	59.05	59.58	58.47	61.1	46.87	57.1	0	0	0
Casp12	5.15	6.71	5.31	2.67	3.03	23.96	25.21	24.05	17.49	16.16	0	0	0
Itpripl2	27.02	40.21	42.91	32.19	34.78	13.85	11.68	7.5	7.48	11.61	0	0	0
Gm28729	0	0	0	0	0	0	0	0	0	0	0	0	0
Ankmy1	0	0	0.14	0	0.03	0.05	0	0	0	0	0	0	0
Zdhhc11	0	0	0	0	0	0	0	0	0	0	0	0	0
Zbtb22	3.04	2.08	3.19	2.52	2.71	2.93	1.77	1.66	2.65	5.27	0	0	0
Ap1s1	208.64	215.98	190.1	198.65	200.97	241.09	286.84	308.07	272.47	223.92	0	0	0
Ptprs	19.6	22.1	17.09	16.74	16.78	23.43	13.67	11.15	17.75	17.49	0	0	0
Plekhn1	0	0.73	1.04	1.22	0.52	0.71	0.31	0.82	0.26	2.22	0	0	0
Gprc5b	21.16	18.78	23.82	20.57	21.35	9.02	5.78	4.83	6.49	15.31	0	0	0
Tubb4b	404.93	541.73	364.51	345.42	365.24	535.59	511.96	509.3	616.69	632.04	0	0	0
Zfp558	0.94	0.72	0.34	0.44	0.83	0.6	0.46	0.43	2.54	0.24	0	0	0
Tmc2	0	0	0	0	0	0	0	0	0	0	0	0	0
Lta4h	58.28	61.7	72.95	76.31	77.73	63.34	67.58	53.65	50.45	58.65	0	0	0
Cylc2	0	0	0	0	0	0	0	0	0	0	0	0	0
Rasa2	13.18	8.46	7.45	6.01	5.34	8.43	11.75	12.2	7.81	5.81	1	0	0
Dnah9	0	0	0	0	0	0	0	0	0	0	0	0	0
Gm33888	0	0	0	0	0	0	0	0	0	0	0	0	0
Agpat3	19.37	12.65	12.24	13.91	14.03	27.72	22.08	19.09	20.19	34.59	0	0	0
Zfp362	2.98	0	3.43	2.96	4.95	3.3	1.78	1.88	4.82	2.79	0	0	0
Mbl2	0	0	0	0	0	0	0	0	0	0	0	0	0
Mrc2	46.39	27.46	28.92	21.21	19.47	42.8	19.65	12.88	10.86	10.58	1	0	0
1190002N15Rik	19.97	15.79	11.5	20.93	19.34	21.48	20.23	14.8	20.93	22.66	0	0	0
Med23	17.44	18.38	26.41	21.84	21.9	19.99	18.17	16.55	25.54	23.59	0	0	0
Icmt	26.55	16.22	24.74	20	20.17	26.58	21.88	16.75	26.01	31.38	0	0	0
D630033O11Rik	0	0	0	0	0	0	0	0	0	0	0	0	0
Rgl1	9.47	6.08	3.7	3.08	2.89	7.73	5.46	5.07	4.09	5.88	0	0	0
H2bfm	0	0	0	0	0	0	0	0	0	0	0	0	0
Msl3l2	3.91	6.42	11.71	8.5	10.45	7.37	3.7	3.99	0.66	7.07	0	1	0
Igkv4-69	0	0	0	0	0	0	0	0	0	0	0	0	0
Cpxm1	2.6	0.97	2.63	2.37	2.26	2.05	0.78	0.66	2.81	1.68	0	0	0
Alms1	2.69	3.06	3.26	2.8	2.71	2.72	2.73	2.3	2.89	2.71	0	0	0
Nmral1	49.14	62.21	58.25	60.08	58.72	57.34	46.13	41.64	59.09	65.59	0	0	0
Klhl31	0	0	0	0	0	0	0	0	0	0	0	0	0
Vmn1r58	0	0	0	0	0	0	0	0	0	0	0	0	0
Ppp2ca	275.38	304.75	315.41	305.38	286.49	279.73	312.03	297.96	325.59	336.54	0	0	0
Ocrl	7.55	8.71	8.43	8.58	6.94	7.43	8.11	7.88	9.08	10.34	0	0	0
Svs1	0	0	0	0	0	0	0	0	0	0	0	0	0
Spin2-ps1	0	0	0	0	0	0	0	0	0	0	0	0	0
Il10	0	0	0	0	0	0	0	0	0	0	0	0	0
D11Wsu47e	4.23	6.49	6.29	7.13	5.79	3.43	4.15	3.93	3.08	2.9	0	0	0
Ppp2r5b	5.61	5.77	4.15	5.52	5.64	9.3	6.83	4.06	10.25	10.24	0	0	0
Igkv4-62	0	0	0	0	0	0	0	0	0	0	0	0	0
Olfr103	0	0	0	0	0.1	0	0	0	0	0	0	0	0
Rpl27	944.64	933.62	1016.61	987.21	1012.33	969.73	1104.47	1073.74	907.79	700.17	0	0	0
Il23r	0	0	0	0	0	0	0	0	0	0	0	0	0
Cuzd1	0	0	0	0	0	0	0	0	0	0	0	0	0
Tecr	329.85	279.34	263.4	305.75	310.25	381.75	315.21	212.28	488.43	686.07	0	0	0
Slc22a16	0	0	0.26	0	0.06	0	0	0	0	0	0	0	0
Gm8754	0	0	0	0	0	0	0	0	0	0	0	0	0
Caprin1	482.89	372.21	393.83	389.53	379.88	396.9	420.29	406.04	369.66	340.31	0	0	0
Olfr876	0	0	0	0	0	0	0.08	0	0	0	0	0	0
Ndufb3	161.13	147.23	100.32	95.88	85.89	151.77	149.49	160.2	189.7	148.31	0	0	0
Ott	0	0	0	0	0	0	0	0	0	0	0	0	0
Mdm4	5.82	7.42	9.83	5.6	4.66	5.98	5.57	5.72	5.26	5.44	0	0	0
Senp3	42.96	38.95	38.98	45.22	42.33	51.19	37.83	41.72	34.47	43.23	0	0	0
Ptpru	0.06	0	0.17	0.51	0.67	0	0.02	0.02	0	0.06	0	0	0
LOC102632383	0.18	0	0	0	0	0	0.3	0	0	0	0	0	0
Sytl1	0	0	0.23	0.1	0.05	0.25	0.11	0.15	0	0	0	0	0
Zdhhc16	43.58	28.88	33.33	37.83	44.22	49.88	41.33	32.53	57.64	60.88	0	0	0
Trav8d-1	0	0	0	0	0	0	0	0	0	0	0	0	0
Arrdc5	0	0	0	0	0	0	0	0	0	0	0	0	0
Scarb1	48.46	37.7	42.29	37.17	33.89	73.54	48.11	38.25	58.29	66.83	0	0	0
Mrpl1	50.86	52.9	47.42	41.27	37.74	46.29	55.55	65.76	53.84	41.45	0	0	0
Trav13n-3	0	0	0	0	0	0	0	0	0	0	0	0	0
Ighv1-24	0	0	0	0	0	0	0	0	0	0	0	0	0
Olfr193	0	0	0	0	0	0	0	0	0	0	0	0	0
Eva1b	55.47	28.12	25.19	31.71	35.87	61.02	37.97	41.04	47.45	68.22	1	0	0
Fas	5.7	5.95	2.67	4.78	9.14	6.29	6.13	3.92	3.9	8.25	0	0	0
Ube2m	144.55	166.48	179.23	199.21	205.51	176.88	202.79	209.87	204.33	204.83	0	0	0
Trim24	7.21	10.98	10.19	6.48	6.88	8.73	10.62	11.44	13.7	10.31	0	0	0
Pla2g12a	15.95	15.73	12.03	31.97	44.05	19.74	14.06	13.71	27.37	23.52	1	0	0
Pf4	0	0	0	0	0	0	0	0	0	0	0	0	0
Elavl3	0	0	0	0	0	0	0	0	0	0	0	0	0
Arfgef3	0	0.08	0.06	0.26	0.4	0	0.06	0	0	0.43	0	0	0
Gm567	6.8	0.97	1.39	0	0	2.63	0	0	5.17	14.85	0	0	0
Olfr869	0	0	0	0	0	0	0	0	0	0	0	0	0
Bcat1	170.64	142.76	234.94	315.72	306.87	134.74	114.74	105.61	129.67	130.81	0	0	0
Ankrd49	12.93	8.08	6.39	8.92	7.63	9.42	9.67	11.26	6.63	9.77	1	0	0
Igkv6-13	0	0	0	0	0	0	0	0	0	0	0	0	0
Gm3376	0	0	0	0	0.01	0	0	0	0	0	0	0	0
Npm1	6268.44	3111.71	2474.12	2430.1	2212.1	4285.28	4124.52	4845.99	2309.98	1915.4	1	0	0
Gm8279	0	0	0	0	0	0	0	0.59	0	0	0	0	0
Mboat7	21.57	30.61	28.41	31.25	32	40.45	30.98	17.95	43.47	45.06	0	0	0
Ppm1h	0.32	0.21	1.11	0.69	0.72	0.76	0.15	0.18	1.75	0	0	0	0
Rbm25	132.96	102.03	81.31	68.69	72.98	89.81	100.87	135.39	76.91	80.68	0	0	0
Gclm	63.99	58.56	55.95	68.95	67.8	72.34	79.64	77.1	83.2	113.63	0	0	0
Ran	2106.41	1801.32	1854.78	1871.39	1834.98	1818.75	1856.23	1997.99	1561.29	1431.17	0	0	0
Cep63	13.11	10.28	13.24	10.25	10.33	10.13	11.46	11.98	7.15	14.17	0	0	0
Fcgr4	0	0	0	0	0.38	0	0	0	0	0	0	0	0
Mtus2	0	0.26	0.37	0.17	0.5	0	0.09	0.06	0	1.14	0	0	0
Tars2	13.22	20.42	23.62	22.14	19.18	10.61	20.93	12.22	11.09	15.58	0	0	0
Mrgprx1	0	0	0	0	0	0	0	0	0	0	0	0	0
Grik3	0	0	0	0	0	0	0	0	0	0	0	0	0
Fam173b	9.09	13.81	7.79	7.79	12.62	13.25	10.59	6.84	12.58	12.28	0	0	0
Gm21885	0	0	0	0	0	0	0	0	0	0	0	0	0
Stxbp5	4.98	3.57	2.04	3.78	3.71	5.93	4.82	4.84	9.06	6.79	0	0	0
Olfr723	0	0	0	0	0	0	0	0	0	0	0	0	0
Mcat	6.78	16.79	23.01	19.24	18.88	15.89	16.48	8.99	19.87	8.71	0	1	0
Olfr1451	0	0	0	0	0	0	0	0	0	0	0	0	0
Gcdh	11.95	6.87	8.13	11.81	14.87	7.89	13.56	10.22	6.99	15.65	0	0	0
Ccdc68	0.17	0	0	0	0.18	3.31	3.12	4.6	0.74	1.92	0	0	0
Dmap1	20.7	34.61	33.99	31.11	33.76	24.32	20.82	18.38	24.07	23.26	0	0	0
Hr	0.13	0.44	0.32	0.48	0.31	1.03	0.26	0.26	1.37	0.58	0	0	0
Rufy1	12.98	14.95	15.55	10.63	10.57	20.99	16.5	14.69	16.1	16.24	0	0	0
Wasf3	3.01	0	2.32	1.63	3.16	0.97	0.58	0.46	0	0.53	0	0	0
Olfr1504	0	0	0	0	0	0	0	0	0	0	0	0	0
Gtse1	23.33	32.49	34.93	34.66	38.11	30.51	21.48	22.22	35	32.49	0	0	0
Snap29	30.53	29.96	24.68	23.51	24.17	40.44	32.9	34.77	37.14	46.37	0	0	0
5730455P16Rik	15.37	15.36	9.46	17.01	15.19	14.84	11.88	18.27	12.72	17.75	0	0	0
Olfr160	0	0	0	0	0	0	0	0	0	0	0	0	0
Sfrp1	0.9	0.89	0.85	0.58	0.48	0.96	0.53	1.04	0.26	1.61	0	0	0
Gm11544	0	0	0	0	0	0	0	0	0	0	0	0	0
Gbas	27.07	33.49	39.96	42.88	44.09	32.53	36.38	36.66	35.54	35.56	0	0	0
LOC105242449	0	0	0	0	0	0	0	0	0	0	0	0	0
Rhag	0	0	0	0	0	0	0	0	0	0	0	0	0
Olfr685	0	0	0	0	0	0	0	0	0	0	0	0	0
Tmem255b	0	0	0	0	0	0	0	0	0	0	0	0	0
Efhc1	0.29	0.5	1.39	1.17	1.38	1.33	0.54	0.73	0	2.02	0	0	0
Prss36	1.13	0.1	0.89	0.67	0.8	0.67	0.8	0.34	0	1.12	0	0	0
Smok3b	0	0	0	0	0	0	0	0	0	0	0	0	0
Mab21l3	0.06	0.21	0	0.27	0.21	0.23	0.38	0.05	0	0	0	0	0
AI593442	0	0	0	0	0	0	0	0.23	0	0	0	0	0
Sfxn2	8.44	9.51	13.88	14.41	15.2	12.19	7.69	7.7	13.5	10.38	0	0	0
Bglap2	0	0	0	0	0	0	0	0	0	0	0	0	0
Kctd15	2.94	8.97	7.16	10.8	11.37	0.54	1.42	1.32	1.48	0.82	0	0	1
Paf1	39.54	46.21	38.6	39.88	39.94	48.34	47.69	49.6	41.33	51.65	0	0	0
Ssxb1	0	0	0	0	0	0	0	0	0	0	0	0	0
Rfx3	2.72	3.67	5.57	2.65	3.29	2.42	2.37	2.53	2.91	3.76	0	0	0
Luzp2	0	0	0	0	0	0	0	0	0	0	0	0	0
Ccdc30	0.25	0.16	0	0	0.1	0	1.06	0	0	0.56	0	0	0
Tmco1	253.3	185.72	118.27	116.28	103.11	274.09	248.24	249.1	262.47	285.94	1	0	0
LOC108168045	0.29	0	0.68	0.69	0.47	0	0	0	0	0	0	0	0
Gm29716	0	0.58	0	0	0	0.21	0	0.12	0	0	0	0	0
E2f5	14	10.92	7.83	10.51	8.68	15.84	14.53	12.37	11.22	8.85	0	0	0
Cfap46	1	0.53	0.17	0.01	0.1	1.1	0.02	0.41	0.4	0.07	0	0	0
Qtrt1	33.52	56.01	63.4	51.8	64.75	23.82	42.33	24	45.32	23.91	0	0	0
Fam89b	62.83	70.13	73.55	86.09	101.11	72.99	41.49	35.24	105.36	77.76	0	0	0
Adgrg3	0	0	0	0	0.09	0	0	0	0	0	0	0	0
Taf6l	17.82	21.65	30.63	30.19	31.71	28.16	16.15	16.45	26.75	26.95	0	0	0
LOC108168155	0	0	0	0.32	0.16	0	0	0	0	0	0	0	0
Gm5148	499.9	532.3	836.42	815.05	803.05	385.19	407.55	444.2	501.26	330.08	0	0	0
Gm15142	0	0	0	0	0	0	0	0	0	0	0	0	0
Kctd16	0	0	0	0	0	0	0	0	0	0	0	0	0
Htt	5.12	6.87	5.64	5.11	5.49	6.09	6.23	4.61	5.58	6.61	0	0	0
Gm29986	0	0	0	0	0	0	0	0	0	0	0	0	0
Gm9507	0	0	0	0	0	0	0	0	0	0	0	0	0
Gm3636	4.83	10.59	2.54	4.4	5.15	0	0.84	1.02	0	1.94	0	1	0
Rbm43	2.71	5.53	3.48	3.91	3.2	4.37	2.35	3.45	4	6.23	0	0	0
Rbm12b1	3.86	2.9	6.21	2.81	2.76	3.26	2.31	1.75	1.18	0.9	0	0	0
Got1	65.18	60.45	102.67	154.25	153.52	62.16	52.31	53.05	73.48	61.65	0	0	1
Nufip2	62.73	82.38	60.93	51.12	53.2	62.25	70.28	66.59	42.79	65.47	0	0	0
Zfp688	3.83	0.83	5.85	4	6.47	2.18	1.86	1.24	0.54	8.45	0	0	0
Terb1	0	0	0	0	0.05	0	0	0	0	0	0	0	0
Pmel	0	0	0.2	0.37	0.28	0.31	0.05	0.3	0	0.07	0	0	0
Nelfa	30.07	22.92	32.45	38.64	31.61	24.14	19.87	17.96	23.49	25.87	0	0	0
Tmprss13	0	0	0	0	0	0	0	0	0	0	0	0	0
Cphx2	0	0	0	0	0	0	0	0	0	0	0	0	0
B3galnt2	13.23	8.89	10.37	10.39	10.01	13.5	13.02	11.57	8.36	13.42	0	0	0
Grin2b	0	0	0	0	0	0	0	0	0	0	0	0	0
Efs	0	0	0.31	0.12	0.17	0	0	0	0	0	0	0	0
1110065P20Rik	8.89	6.24	14.98	20.33	20.49	6.77	6.7	5.62	12.02	7.2	0	0	1
Serpina3n	0	0	0	0	0.07	0	0	0	0	0	0	0	0
Crispld2	17.03	21.97	26.06	26.99	25.05	16.65	15.5	9.13	11.36	4.21	0	0	0
Srp68	55.82	58.64	77.94	88.61	93.46	48.05	57.49	52.29	59.73	63.64	0	0	0
Cd46	0	0	0	0.26	0	0	0	0	0	0	0	0	0
Akr1c18	0.38	0	0.45	0.2	0.56	0	0.34	0	0	1.19	0	0	0
Alg1	21.8	22.31	18.71	18.85	22.14	30.17	19.08	13.51	46.51	30.09	0	0	0
Tfeb	2.03	2.48	3.53	4.18	4.55	4.34	4.66	2.74	2.77	4.21	0	0	0
Slc5a8	0.75	0.15	0	0.57	0.28	0	0.05	0.2	0.06	0	0	0	0
Ppp4r1	22.75	25.41	25.29	27.36	28.73	26.02	28.75	24.15	26.47	28.72	0	0	0
Sh2d4a	0	0	0.62	0.98	0.28	0	0	0.25	0	0	0	0	0
Pgm2	22.03	29.78	26.86	25.41	28.22	36.27	34.29	35.36	41.69	50.36	0	0	0
Spink10	0	0	0	0.48	0	0	0	0	0	0	0	0	0
Tmem180	0.05	0.34	0.25	0.56	0.45	0.47	0	0.16	0.08	0.6	0	0	0
Ptgir	0.27	0	1.31	0.71	0.57	0.83	1.99	0.26	1.75	2.24	0	0	0
Gpr3	0	0.28	0	0	0	0.46	0	0.07	0	0	0	0	0
Dusp7	11.2	9.45	13.89	12.7	13.99	11.77	11.43	10.37	10.97	10.39	0	0	0
Gpr137	1.8	3.19	5.14	3.55	2.04	7.18	1.47	2.11	7.29	6.77	0	0	0
Zfp760	1.53	0.87	1.58	2.34	2.06	1.72	1.71	2.29	2.05	0.75	0	0	0
Ms4a6c	0	0	0	0	0	0	0	0	0	0	0	0	0
Mfn1	29.52	21.94	22.15	22.58	21.55	27.42	30.25	28.87	26.85	26.34	0	0	0
Atp7a	12.08	9.64	10.29	11.62	11.37	12.03	10.12	9.2	12.56	13.17	0	0	0
Vegfa	45.92	87.56	162.96	120.04	119.63	28.53	31.98	16.95	28.44	23.24	0	1	0
Asph	192.87	138.45	125.95	116.56	119.81	199.25	167.02	174.61	180.88	232.88	0	0	0
Cysltr2	0	0	0	0	0	0	0	0	0	0	0	0	0
Olfr30	0	0	0	0	0	0	0	0	0	0	0	0	0
Olfr921	0	0	0	0	0	0	0	0	0	0	0	0	0
Trafd1	12.14	14.71	16.9	16.57	18.73	17.55	7.99	9.64	30.87	27.14	0	0	0
Kir3dl2	0	0	0	0	0	0	0	0	0	0	0	0	0
Il1f10	0	0	0	0	0	0	0	0	0	0	0	0	0
Crip2	25.1	27.05	17.88	35.69	43.04	39.26	33.69	16.86	50.23	22.58	0	0	0
Cacng2	0	0	0	0	0	0	0	0	0	0	0	0	0
Cyp3a57	0	0	0	0	0	0	0	0	0	0	0	0	0
Srsf3	736.71	1004.18	816.94	842.07	819.83	711.27	753.56	723.11	658.99	575.67	0	0	0
Olfr62	0	0	0	0	0	0	0	0	0	0	0	0	0
Sox10	0	0	0	0	0	0	0	0	0	0	0	0	0
Chchd2	107.33	226.48	279.94	247.36	286.63	131.59	93.56	57.49	124.08	184.38	0	0	1
Olfr553	0	0	0	0	0	0	0	0	0	0	0	0	0
Olfr270	0	0	0	0	0	0	0	0	0	0	0	0	0
Ggcx	29.35	40.01	47.37	36.78	45.42	57.59	33.89	28.83	61.18	60.93	0	0	0
Sgk3	1.38	3.25	1.04	1.53	1.24	7.26	8.53	6.31	14.36	9.01	0	0	0
Mipol1	3.24	3.38	4.85	5.8	5.74	1.83	2.5	4.75	9.42	3.22	0	0	0
Hist1h4i	68.91	193.66	265.16	249.04	181.1	5.71	25.67	22.25	5.58	0	0	1	0
Slc24a3	2.95	6.28	6.46	12.83	15.06	8.55	7.17	7.65	13.57	26.19	0	0	1
Cers6	113.16	97.24	87.84	110.79	89.83	83.16	97.48	82.05	128.78	148.3	0	0	0
Ighv1-19	0	0	0	0	0	0	0	0	0	0	0	0	0
Adamts4	10.1	25.66	24.38	21.37	21.09	10.95	9.35	7.34	13.14	15.27	0	1	0
Akr1b8	42.39	39.98	49.2	39.16	43.64	35.37	37.28	38.48	28.98	29.76	0	0	0
Otud6b	69.24	74.99	53.69	53.66	53.33	53.54	64.7	71.9	47.98	44.92	0	0	0
Il2ra	0	0	0	0	0	0	0	0	0	0	0	0	0
Cpt1a	11.04	20.2	21.22	26.81	28.58	21.63	15.99	15.1	21.66	30.74	0	0	1
Kbtbd4	26.36	28.43	20.66	20.69	23.3	28.31	19.83	17.15	23.89	34	0	0	0
Arl6ip5	167.2	182.01	155.66	165.61	149.3	193.77	205.38	171.58	252.34	326.56	0	0	0
Rab2b	14.87	12.63	18.81	12.91	14.27	10.53	7.9	12.48	10.02	17.16	0	0	0
Olfr1026	0	0	0	0	0	0	0	0	0	0	0	0	0
Gga3	11.08	10.85	9.6	8.88	9.02	8.54	5.61	6.33	10.48	7.14	0	0	0
Yes1	16.95	13.19	9	9.85	11.12	27.03	29.04	26.34	21.85	28.25	0	0	0
Gm7257	0	0	0	0	0	0	0	0	0	0	0	0	0
Diaph3	46.29	48.78	49.84	43.65	40.8	40.83	52.17	57.63	43.05	45.68	0	0	0
Pld3	41.4	55.34	49.42	55.15	56.97	75.66	39.95	43.99	71.52	116.32	0	0	0
Dedd	21.29	22.49	26.86	31.12	31.12	25.03	19.51	23.13	30.6	24.66	0	0	0
Mcm10	25.73	29.84	37.33	26.86	27.46	20.29	20.16	19.89	18.23	20.37	0	0	0
LOC105244034	0	0	0	0	0	0	0	0	0	0	0	0	0
Gm12253	0	0	0	0	0	0	0	0	0	0	0	0	0
Chp2	0	0	0	0	0	0	0	0	0	0	0	0	0
Oser1	40.68	69.9	69.92	62.18	67.18	43.88	42.36	36.92	34.47	37.22	0	0	0
Tmem47	34.2	24.98	38.31	51.61	42.17	5.72	8.93	9.24	18.24	10.97	0	0	0
Gm6713	0	0	0	0	0	0	0	0	0	0	0	0	0
Ccdc28b	18.21	10.36	7.09	10.38	8.85	27.84	14.8	13.07	18.18	16.56	1	0	0
AW146154	1.4	0	1.5	0.61	0.86	0.37	1.26	1.19	0.2	0.18	0	0	0
Otor	0	0	0	0	0	0	0	0	0	0	0	0	0
Dpyd	0.14	0.31	0	0	0.15	0	0	0	0	0	0	0	0
Lypd8	0	0	0	0	0	0	0	0	0	0	0	0	0
Abcb6	6.25	6.64	8.64	11.31	11.29	7.38	6.76	5.49	11.94	15.51	0	0	0
Tbc1d14	6.12	8.05	7.56	6.65	6.87	10.83	5.39	8.55	8.09	9.07	0	0	0
Ms4a6d	0	0	0	0	0	0	0	0	0	0	0	0	0
Cdca7	71.34	52.07	64.34	56.69	55.97	51.64	45.16	48.4	23.4	28.95	0	0	0
Ccnl2	21.78	40.56	29.29	25.03	22.38	15.55	18.23	20.28	52.85	27.67	0	0	0
Wdr47	8.22	6.83	7.49	7.45	8.12	11.79	9.44	8.36	14.44	10.53	0	0	0
Glipr1l3	0	0	0	0	0	0	0	0	0	0	0	0	0
Atp1a2	0	0	0	0	0	0.09	0	0	0	0	0	0	0
Tas2r136	0	0	0	0	0	0	0	0	0	0	0	0	0
Ptpn11	60.63	39.39	53.77	52.85	52.59	60.9	54.65	60.38	64.63	60.19	0	0	0
Vmn1r32	0	0	0	0	0	0	0	0	0	0	0	0	0
Slc5a5	0.14	0.6	0	0.48	0.75	0	0	0	0.07	0	0	0	0
Pbk	75.36	48.79	38.29	36.63	36.73	73.35	83.06	93.11	76.56	62.17	1	0	0
Ctdnep1	32.33	33.36	29.91	32.91	33.64	51.33	38.15	32.29	47.57	56.21	0	0	0
Clec4d	0	0	0	0	0	0	0	0	0	0	0	0	0
Lyzl6	0	0	0	0	0	0	0	0	0	0	0	0	0
Cyp2t4	0	0	0	0	0	0	0	0	0	0	0	0	0
Zik1	12.16	10.89	9.78	8.47	9.12	9.08	13.62	12.85	10.02	12.1	0	0	0
Oaz3	0	0	0	0	0	0	0	0	0	0	0	0	0
Spata7	4.94	4.54	4.34	4.49	5.39	1.74	2.37	2.29	4.56	3.34	0	0	0
Ppargc1b	1.14	1.89	2.51	1.17	1.31	0.09	0.1	0.61	0.04	0.25	0	0	0
Lig1	44.52	68.35	60.58	61.4	58.12	61	59.86	58.56	52.67	68.5	0	0	0
Pqbp1	80.83	119.43	110.78	113.63	113.22	72.94	67.71	75.83	90.07	120.62	0	0	0
Kcna4	0.08	0	0	0.09	0.09	0.07	0	0	0	0	0	0	0
Bean1	0	0	0	0	0	0	0.5	0	0	0	0	0	0
Kdm5d	2.71	5.6	5.42	4.94	4.41	0	0	0	0.09	0.12	0	0	0
Ovol2	0	0	0	0	0	0.4	0	0	0	0	0	0	0
Haao	0	0	0	0	0	0	0	0	0	0	0	0	0
Cux1	34.89	62.69	51.37	49.14	48.99	28.73	31.45	33.16	39.72	28.13	0	0	0
Creb3l2	25.32	38.44	48.4	61.74	49.68	25.1	27.27	23.21	52.02	63.2	0	0	1
Phf11b	0	0	0	0	0.36	0	0	0	0	1.59	0	0	0
Alg8	28.55	24.46	22.46	22.95	23.73	55.77	61.35	39.12	62.36	72.88	0	0	0
Magee1	11.5	15.76	15.15	15.85	15.64	11.5	13.44	13.12	15.77	17.91	0	0	0
Ssfa2	5.79	4.49	5.62	4.43	5.69	8.52	5.57	5.59	4.51	7.71	0	0	0
Gtpbp1	29.38	39.9	40.75	39.09	36.57	24.96	28.38	29.68	31.57	27.85	0	0	0
Cdca2	24.6	26.99	26.48	21.09	22.59	26.42	20.83	20.93	36.61	26.28	0	0	0
Prok1	0	0	0	0	0	0	0	0	0	0	0	0	0
Vmn1r73	0	0	0	0	0	0	0	0	0	0	0	0	0
BC068281	4.1	6.94	4.73	5.5	5.6	2.18	2.08	3.06	2.36	4.71	0	0	0
Zfp386	8.7	10.05	9.31	5.36	5.28	6.12	5.64	7.1	2.33	5.38	0	0	0
Stk38l	20.05	19.02	20.08	16.2	14.64	34.02	31.27	26.87	39.59	31.04	0	0	0
Cox15	22.19	25.28	20.22	24.14	25.13	27.68	19.56	16.38	29.76	34.19	0	0	0
AW549877	13.6	11.78	14.65	12.83	12.14	12.96	8.76	8.88	11.59	18.87	0	0	0
Olfr796	0	0	0	0	0	0	0	0	0	0	0	0	0
Coro1b	74.33	84.79	95.18	96.55	100.07	111.97	100.81	81.73	131.04	125.03	0	0	0
Uts2r	0	0	0	0	0	0	0	0	0	0	0	0	0
Pdgfa	32.01	18.08	16.85	24.32	26.34	20.69	16.7	10.95	21.09	9.98	0	0	0
Fbxo4	12.51	8.77	8.86	12.63	7.57	13.38	10.51	12.89	9.37	9.83	0	0	0
Uba1	235.51	302.7	328.09	332	344.85	245.67	254.47	226.26	269.95	268.42	0	0	0
Pcsk4	0.82	6.92	3.65	4.5	4.25	1.63	0.58	0.49	0.2	1.02	0	0	0
Rabl2	20.45	10.21	13.2	13.79	13.12	29.99	13.1	14.85	30.38	24.44	1	0	0
Rad54l2	7.41	6.4	6.07	6.1	6.61	4.33	7.2	5.76	6.07	6.23	0	0	0
Tsen34	76.71	94.99	114.45	119.15	127.88	112.04	79.85	73.24	81.13	117.06	0	0	0
Gjb2	15.42	9.85	11.7	25.34	17.87	50.44	134.25	105.94	38.99	14.81	0	0	0
Itgb2	0.27	0	0.37	0.08	0.04	0	0	0.06	0	0	0	0	0
Zfp513	5.38	9.77	15.13	13.55	13.28	5.66	5.34	3.72	8.78	7.11	0	1	0
Olfr1443	0	0	0	0	0	0	0	0	0	0	0	0	0
LOC108168541	0	0	0	0	0	0	0	0	0	0	0	0	0
Igkv17-134	0	0	0	0	0	0	0	0	0	0	0	0	0
Pcdha5	0	0	0	0	0	0	0	0	0	0	0	0	0
Ighv1-2	0	0	0	0	0	0	0	0	0	0	0	0	0
Ccno	0.72	0.26	1.13	0	0.68	0	0	0.12	0	1.94	0	0	0
Trbv2	0	0	0	0	0	0	0	0	0	0	0	0	0
Dhdds	29.98	23.32	36.71	48.35	49.39	36.77	30.95	23.55	30.32	50.59	0	0	0
Zyg11b	18.15	21.02	32.17	41.49	41.43	21.91	25.8	21.76	19.98	30.18	0	0	1
Man1a2	33.49	16.28	9.51	12.1	13.16	37.21	27.8	27.85	24	33.51	1	0	0
Sim1	0	0	0	0	0	0	0	0	0	0	0	0	0
Samhd1	72.3	91.5	83.92	81.98	76.98	109.64	112.35	123.27	128.5	129.85	0	0	0
Pde4d	8.49	18.93	17.27	13.42	12.12	9.18	15.15	15.09	14.49	10.37	0	1	0
Nubp1	40.7	43.51	54.61	55.04	56.32	43.29	51.4	48.12	40.95	45.83	0	0	0
Olfr1380	0	0	0	0	0	0	0	0	0	0	0	0	0
Hlx	6.8	12.28	8.41	7.97	5.6	16.4	9.85	9.78	20.12	11.38	0	0	0
Olfr328	0	0	0	0	0	0	0	0	0	0	0	0	0
Gm8212	0	0	0	0	0	0	0	0	0	0	0	0	0
Olfr403	0	0	0	0	0	0	0	0	0	0	0	0	0
Slc25a25	11.37	15.87	17.77	16.32	15.57	10.38	11.71	9.42	11.09	9.15	0	0	0
Ctdspl2	25.19	32.32	30.49	34.42	25.9	27.65	34.46	39.56	30.96	32.1	0	0	0
Six5	1.24	1.25	2.12	2.38	2.43	3.41	1.88	0.97	6.11	2.68	0	0	0
Sel1l	49.76	44.87	83.13	143.78	154.51	70.96	50.06	57.95	98.13	100.22	0	0	1
Obp2a	0	0	0	0	0	0	0	0	0	0	0	0	0
Pomc	0.62	0	0	0	0.4	0	0	0.29	0	0	0	0	0
Nhlrc1	0.14	1.36	0.98	1.47	0.81	0.62	0.89	0.37	0	0.67	0	0	0
Per3	0.2	0.32	0.23	0.41	0.4	0.25	0.58	0.58	0.1	2	0	0	0
Nkiras2	8.26	14.58	14.23	12.53	21.9	11.87	13.59	9.53	18.96	12.86	0	1	0
Gm8764	0	0	0	0	0	0.25	0	0.01	0	0	0	0	0
Copg2	12.33	11.33	10.66	11.2	11.98	12.84	17.04	15.03	6.54	18.17	0	0	0
Ddx26b	2.51	3.35	3.07	5.37	4.8	1.71	1.99	1.96	3.69	3.46	0	0	0
Apoa1bp	49.35	52.04	58.98	70.46	69.35	59.2	46.25	41.2	62.5	68.03	0	0	0
Zfp236	2.65	3.96	2.88	2.94	2.93	2.84	1.84	1.87	2.04	2.21	0	0	0
Ighv1-10	0	0	0	0	0	0	0	0	0	0	0	0	0
Lrrc10b	0	0	0	0	0	0	0	0	0	0	0	0	0
Ube2d2a	275.29	199.45	200.75	191.44	185.8	277.05	397.75	324.97	338.1	282.66	0	0	0
Mthfd1	96.14	87.32	103.76	96.18	89.37	66.61	73.94	68.93	56.01	49.18	0	0	0
Chd2	4.17	5.92	7.89	9.03	7.09	3.53	3.94	4.65	6.25	3.85	0	0	1
Vmn1r78	0	0	0	0	0	0	0	0	0	0	0	0	0
Noxo1	0	0.88	0	0	0	0	0	0	0	0	0	0	0
Ighv5-9-1	0	0	0	0	0	0	0	0	0	0	0	0	0
LOC102635992	0	0	0	0	0	0	0	0	0	0	0	0	0
Ints1	21.27	31.39	24.47	23.27	25.17	22.7	20.59	15.65	23.26	29.84	0	0	0
1700093K21Rik	0	0	0	0	0	0	0	0	0	0	0	0	0
Itih3	0	0	0	0	0	0.16	0	0	0.61	0	0	0	0
Gm2042	0	0	0	0	0	0	0	0	0	0	0	0	0
Olfr127	0	0	0	0	0	0	0	0	0	0	0	0	0
Nxf2	0.29	0.39	0	0.61	0.38	0.21	0.64	0.27	1.03	0	0	0	0
Krt1	0	0	0	0	0.09	0	0	0	0	0	0	0	0
Hoxb5	0.75	0	0.51	1.37	1.6	0	0	0	0	0	0	0	0
Amdhd2	9.55	12.44	19.79	20.21	21.93	21.34	8.1	10.51	15.19	17.77	0	0	1
Scyl1	36.83	32.99	33.66	42.15	44.72	40.35	27.06	27.18	38.59	51.71	0	0	0
Olfr57	0	0	0	0	0	0	0	0	0	0	0	0	0
Elmod3	1.17	1.68	2.07	2.49	2.5	4.29	1.46	0.56	0.96	2.49	0	0	0
Gm42031	0	0	0	0	0	0	0	0	0	0	0	0	0
Capn3	0	0	0	0	0	0	0	0	0	0	0	0	0
Ighv13-2	0	0	0	0	0	0	0	0	0	0	0	0	0
Crb3	0	0	0	0	0	0	0	0	0	0	0	0	0
Lama1	0.31	0.06	0.24	0.21	0.08	0.12	0.04	0.03	0	0.01	0	0	0
Fanca	6.85	10.66	10.93	10.53	10.72	7.21	8.24	6.69	9.82	13.37	0	0	0
Tmem86a	4.13	8.76	12.02	9.31	10.12	17.93	10.81	4.01	16.08	32.24	0	1	0
C87499	0	0	0	0	0	0	0	0	0	0	0	0	0
Xaf1	2.07	1.47	0	0.74	0.76	20.79	15.09	14.81	5.41	11.12	0	0	0
Gm35586	0	0	0	0	0	0	0	0	0	0	0	0	0
Josd1	8.33	11.71	2.1	10.78	10.33	5.82	10.81	14.52	19.71	7.95	0	1	0
Cpne2	10.57	7.48	7.48	7.92	7.68	11.02	12.9	12.37	12.57	11.72	0	0	0
AI464131	4.35	2.95	2.47	4.07	5	3.54	2.41	1.78	8.62	4.85	0	0	0
LOC108168642	0	0	0	0	0	0	0	0	0	0	0	0	0
Ly6c2	0.75	2.22	0	0	0	0	0	0	7.52	7.93	0	0	0
Crygn	0	0	0	0	0.18	0	0	0	0	0	0	0	0
Olfr774	0	0	0	0	0	0	0	0	0	0	0	0	0
Chmp2a	141.77	144.28	110.84	94.08	100.04	196.68	165.31	186.75	166.75	179.44	0	0	0
Dnase1	0	0	0	0	0	0	0	0	0	0	0	0	0
Olfr659	0	0	0	0	0	0	0	0	0	0	0	0	0
Zfand1	4.63	11.73	4.49	7.83	6.21	5.17	6.35	5.46	10.03	7.32	0	1	0
Rnf208	0	0	0	0	0	0	0	0	0	0	0	0	0
Igkv13-73-1	0	0	0	0	0	0	0	0	0	0	0	0	0
1700066C05Rik	0	1.03	0	1.34	0.32	0	0	0.97	0	0	0	0	0
Olfr352	0	0	0	0	0	0	0	0	0	0	0	0	0
Shisa4	11.49	18.08	10.11	17.63	16.05	42.78	17.77	14.37	18.73	60.77	0	0	0
Polr2l	248.58	214.81	246	258.84	249.55	296.37	229.03	149.13	213.59	268.47	0	0	0
Acacb	0.1	0.26	0.16	0.22	0.13	0.08	0.09	0.02	0.17	0.33	0	0	0
Vgll3	24.78	41.11	57.32	60.6	54.2	23.85	26.74	28.94	55.04	32.84	0	0	1
Glra2	0	0	0	0	0	0	0	0	0	0	0	0	0
Khdc1b	0	0	0	0	0	0	0	0	0	0	0	0	0
En1	7.89	6.36	10.76	11.8	13.73	1.24	2.68	3.03	3.63	2.8	0	0	0
Shank2	0.47	0.6	0.33	0.44	0.35	0.22	0.23	0.35	2.01	0.6	0	0	0
Rell1	51.38	33.34	32.95	39.73	36.1	73.5	52.12	53.32	66.61	64.66	0	0	0
Irak3	1.75	1.38	0.99	0.91	1.21	0.95	0.42	0.85	3.55	2.37	0	0	0
Pgrmc2	147.04	145.42	141.97	155.23	180.39	150.03	99.29	123.85	222.6	198.17	0	0	0
Prkcdbp	36.11	50.78	62.5	65.06	63.93	77.52	77.68	70.39	75.26	88.94	0	0	0
Map4k2	2.42	3.18	3.45	3.2	3.44	3.05	2.15	2.17	1.89	4.27	0	0	0
Olfr497	0	0	0	0	0	0	0	0	0	0	0	0	0
Mpc1	58.97	47.92	47.07	54.66	51.92	54.64	79.4	53.37	95.26	94.14	0	0	0
Gm6583	0	0	0	0	0	0	0	0	0	0	0	0	0
LOC108169201	0.14	0	0	0	0.3	0	0	0	0	0	0	0	0
LOC102642386	0	0	0	0.16	0	0	0	0.47	0	0	0	0	0
Pbdc1	149.29	95.06	94.38	95.02	92.04	122.93	121.56	137.51	116.09	117.36	0	0	0
Tcrg-V7	0	0	0	0	0	0	0	0	0	0	0	0	0
Urb1	10.58	12.51	13.26	13.39	12.57	7.06	8.64	6.69	4.57	4.84	0	0	0
Meis2	8.2	13.26	10.3	14.08	14.26	6.51	5.46	3.68	7.48	5.49	0	0	0
Asrgl1	6.15	3.13	5.72	6.28	6.39	2.31	3.96	4.99	5.05	4.35	0	0	0
LOC108168511	0	0	0	0	0	0	0	0	0	0	0	0	0
Slc7a10	0	0	0	0	0	0	0	0	0	0	0	0	0
Robo2	0.34	0.38	0.18	0.16	0.23	0.58	0.22	0.18	0	0.28	0	0	0
Vmn1r129	0	0	0	0	0	0	0	0	0	0	0	0	0
Fam26e	0.83	3.62	0.43	0.78	0.88	4.25	2.26	1.84	2.94	10.12	0	0	0
Gm9328	0	0	0	0	0	0	0	0	0	0	0	0	0
Cacna2d1	29.05	5.46	5.32	9.48	8.09	25.53	19.98	21.37	24.32	32.8	1	0	0
Gtf3c1	24.49	30.32	30.62	27.39	26.63	31.28	28.55	24.04	30.49	29.19	0	0	0
Thoc7	149.7	104.64	107.58	86.26	92.35	125.14	175.21	185.71	94.95	89.54	0	0	0
Frmpd4	0.1	0	0	0	0	0	0	0	0	0	0	0	0
Cyp4a14	0	0	0	0	0	0	0	0	0	0	0	0	0
Alg14	27.11	33.66	21.94	27.99	33.04	27.4	25.66	21.99	20.92	57.41	0	0	0
Nom1	29.78	34.5	34.35	29.37	30.15	23.05	31.15	28.74	17.94	20.26	0	0	0
Lman2	158.55	147.78	168.88	209.21	231.52	197.02	126.96	115.84	199.54	269.07	0	0	0
Pla1a	0.52	1.22	0.7	0.63	0.87	0	0.09	0.4	0	0.12	0	0	0
Jade1	15.62	17.5	23.37	26.23	26.32	22.3	20.44	23.39	30.35	23.08	0	0	0
Tsen54	8.31	8.61	9.72	9.73	11.05	11.24	5.78	4.23	8.39	5.28	0	0	0
Nat8f1	0	0	1.2	1.62	0.68	0.45	0.15	0.58	0	0	0	0	0
Tcf12	48.64	52.89	57.23	56.64	55.7	48.25	48.91	49.41	60.3	57.3	0	0	0
Smoc2	6.84	19.67	3.48	2.89	1.91	122.12	95.91	97.73	72.61	70.15	0	0	0
Proser3	2.71	5.35	3.46	4.43	6.75	4.14	2.47	1.41	3.52	6.41	0	0	0
BC017643	24.09	19.95	20.89	32.8	30.01	38.58	18.57	21.35	19.56	40.44	0	0	0
Hes2	0	0	0	0	0.21	0	0	0	0	0	0	0	0
Mybpc3	0	0	0	0	0	0	0	0	0	0	0	0	0
Tbc1d30	0	0.3	0.22	0.2	0.3	0.16	0	0.07	0	0.67	0	0	0
Taf12	40.16	25.56	17.46	27.85	27.51	45.42	45.45	49.76	24.97	51.14	1	0	0
Chst8	0	0	0	0	0.07	0	0	0	0	0	0	0	0
Lenep	0	0	0	0	0	0	0	0	0	0	0	0	0
Ept1	105.23	104.31	121.64	129.16	118.34	109.75	129.96	103.93	158.42	172.02	0	0	0
Clptm1	125.03	111.29	112.23	119.69	115.6	161.08	153.61	128.76	176.26	221.95	0	0	0
Sox15	0	0	0	0	0	0	0	0	0	0	0	0	0
Igkv20-101-2	0	0	0	0	0	0	0	0	0	0	0	0	0
Gm16505	0	0	0	0	0	0	0	0	0	0	0	0	0
Srek1ip1	32.99	27.89	18.59	17.7	15.75	29.52	21.64	29.68	33.23	38.64	1	0	0
Arhgdib	91.21	79.35	59.87	65.77	50.83	86.75	66.66	77.47	58.88	59.71	0	0	0
Tmem179	0.76	0	0	0	0	0	0	0	0	0	0	0	0
LOC108168225	2.95	2.07	2.98	2.25	7.44	1.88	0.74	0.97	0	4.44	0	0	0
Aasdh	0.78	1.01	1.05	1	0.53	0.7	0.59	0.46	0.45	1.79	0	0	0
LOC108167848	0.53	0.21	2.41	2.03	1.08	0.53	0.16	0.37	0	0	0	0	0
Ints8	34.16	32.6	33.28	26.57	28.25	35.04	35.18	36.45	34.99	37.58	0	0	0
Ighv1-31	0	0	0	0	0	0	0	0	0	0	0	0	0
Vps50	26.08	20.86	18.94	18.06	19.14	25.39	24.03	26.7	26.21	24.16	0	0	0
Apbb1ip	27.22	28.71	22.34	18.82	19.13	18.66	17.74	19.96	11.21	11.23	0	0	0
Agxt	0	0	0	0	0	0	0	0	0	0	0	0	0
Stx6	28.1	13.05	20.59	21.64	21.61	21.18	33.08	23.62	10.78	25.23	1	0	0
Alkbh6	4.56	5.25	12.77	12.86	12.63	7.89	5.63	7.76	6.27	15.55	0	0	1
Fam104a	61.12	44.77	59.83	58.95	58.16	49.54	50.15	54.77	54.27	54.77	0	0	0
Dock10	0.28	0.1	0.11	0.18	0.13	0.17	0.14	0.09	0	0	0	0	0
Luc7l3	187.19	121.64	87.58	79.18	76.06	164.65	142.35	171.44	136.33	122.1	1	0	0
Pigz	0	0	0	0	0.06	0	0	0	0	0.38	0	0	0
Ect2l	0	0	0	0	0	0	0	0	0	0	0	0	0
Lsmem1	0	0	0	0.55	0	0	0	0	0	0	0	0	0
Slc22a6	0	0	0	0	0	0	0	0	0	0	0	0	0
Cog8	14.12	21	25.41	25.76	27.13	18	17.92	10.13	17.91	29.47	0	0	0
Igkv2-107	0	0	0	0	0	0	0	0	0	0	0	0	0
Uprt	17.04	17.42	22.02	28.69	22.8	20.21	19.43	21.47	12.8	17.5	0	0	0
Fthl17f	0	0	0	0	0	0	0	0	0	0	0	0	0
Cd200r1	0	0	0	0	0.09	0	0	0	0	0	0	0	0
Cypt12	0	0	0	0	0	0	0	0	0	0	0	0	0
Gm20878	0	0	0	0	0	0	0	0	0	0	0	0	0
Plekhj1	37.75	64.13	61.16	58.85	66.53	37.52	32.83	25.92	18.87	29.58	0	0	0
Prkcz	0.47	0.93	0.22	0.89	0.9	0.49	0.42	0.53	1.11	1.37	0	0	0
Hira	8.85	12.19	8.24	10.89	10.02	8.98	11.49	11.18	8.15	7.42	0	0	0
Arfgap1	32	47.35	53.88	58.41	56.12	57.3	41.29	44.71	40.95	55.68	0	0	0
Olfr728	0	0	0	0	0	0	0	0	0	0	0	0	0
Ccdc122	2.55	1.92	3.11	2.5	3.56	5.15	6.46	4.47	0	3.28	0	0	0
R3hdm4	29.21	35.52	29.65	36.22	35.22	32.81	33.47	28.43	54.44	34.6	0	0	0
Olfr172	0	0	0	0	0	0	0	0	0	0	0	0	0
Psmd10	43.81	38.85	49.25	48.23	38.85	56.61	56.86	56.61	34.5	54.44	0	0	0
Pus7l	9.7	8.91	5.59	6.76	7.03	9.94	11.7	9.43	9.47	3.65	0	0	0
Zfp57	9.73	20.18	16.84	17.36	18.38	6.01	10.85	9.49	13.58	14.68	0	1	0
Gm694	0	0	0	0	0	0	0	0	0	0	0	0	0
Rps27a	2697.05	1849.16	1668.32	1626.06	1554.08	2152.17	2794.01	3048.74	1795.29	1269.57	0	0	0
Akip1	8.02	12.91	7	11.69	8.84	9.85	9.89	11.89	13.23	11.14	0	0	0
Rgs16	34.27	203.09	134.02	47.84	50.06	10.65	28.05	9.43	3.27	2.42	0	1	0
Slc23a1	0.18	0.15	0	0.1	0.14	0	0	0.14	0	0.07	0	0	0
Dcst1	0	0	0	0.23	0.12	0.39	0	0.03	0	0	0	0	0
Txndc8	0	0	0	0	0	0	0	0	0	0	0	0	0
Vmn2r60	0	0	0	0	0	0	0	0	0	0	0	0	0
Hnrnpdl	198.42	270.63	290.4	235.48	208.76	173.13	260.41	336.34	179.31	127.59	0	0	0
Esyt1	83.78	74.58	89.69	106.53	110.15	76.44	58.2	49.56	70.3	77.44	0	0	0
LOC108169150	0	0	0	0	0	0	0	0	0	0	0	0	0
Lix1	0	0	0	0	0.11	0	0	0	0	1.32	0	0	0
Rpf1	80.18	82.3	98.19	84.01	76.29	56.29	79.5	85.42	56.15	69.29	0	0	0
Mapkbp1	1.53	1.95	2.47	2.9	2.87	3.2	2.86	1.72	3.05	3.76	0	0	0
Mettl2	28.5	17.94	13.14	22.68	19.16	23.15	16.23	12.02	17.03	17.82	1	0	0
Matn1	0	0	0	0	0	0.19	0	0	0	0	0	0	0
Hamp	0	0	0	0	0	0	0	0	0	0	0	0	0
Slfn2	0	0.48	0	0	0	0	0.09	0.17	0	0	0	0	0
Opn1sw	0.08	0	0	0	0.35	0.14	0	0	0	0	0	0	0
Nadsyn1	1.05	2.4	2.12	3.46	2.38	2.64	1.5	1.42	1.07	1.36	0	0	0
Olfr459	0	0	0	0	0	0	0	0	0	0	0	0	0
Ndrg4	10.63	12.25	15.41	18.41	18.7	12.92	8.78	6.27	20.07	27.02	0	0	0
Pyhin1	0	0	0	0	0	0	0	0	0	0	0	0	0
9230113P08Rik	0	0	0	0	0	0	0	0	0	0	0	0	0
Fancf	8.2	8.87	15.84	10.13	9.98	11.23	5.57	4.41	6.09	9.03	0	0	0
Rdh16	0	0	0	0	0	0	0	0	0	0	0	0	0
Lamtor3	54.15	64.8	65.14	77.99	72.42	65.48	49.82	58.33	92.64	85.96	0	0	0
Defb30	0	0	0	0	0	0	0	0	0	0	0	0	0
Bst2	37.43	89.67	41.57	65.99	76.76	272.71	154.56	127.01	196.99	251.77	0	1	0
Serpinb1a	0	0.24	0	0	0.47	3.93	0.78	0.9	2.46	2.14	0	0	0
Man1c1	8.3	8.51	3.69	5.39	5.9	5.99	3.23	3.48	7.68	6.73	1	0	0
Acaa1b	0	0.02	1.69	0.42	0.48	0.6	0	0	0	1.79	0	0	0
Dip2c	6.88	7.3	7.69	13.14	12.11	6.99	7.01	4.7	6.09	7.68	0	0	0
Zfp668	7.33	14.17	8.02	9.48	11.14	7.92	4.81	5.36	8.32	7.21	0	0	0
Tead3	6.02	18.2	13.91	15.42	18.89	16.26	18.96	15.16	26.23	24.68	0	1	0
Ighv1-51	0	0	0	0	0	0	0	0	0	0	0	0	0
Hps3	4.77	7.82	5.11	5.08	4.43	4.94	6.28	4.67	10.5	7.53	0	0	0
Tssk2	0	0	0	0	0	0	0	0	0	0	0	0	0
Snd1	121.37	159.08	186.57	218.17	232.69	131.18	130.29	110.2	154.8	181.62	0	0	0
Nacc2	3.01	2.39	3.89	3.83	4.25	5.71	5.01	4.62	8.06	6.81	0	0	0
Ms4a8a	0	0	0	0	0	0	0	0	0	0	0	0	0
Klhl13	3.21	2.96	2.19	1.71	2.57	3.54	4.85	3.75	5.72	4.18	0	0	0
Fbxw27	0	0	0	0	0	0	0	0	0	0	0	0	0
Cand1	114.1	93.99	103.32	99.31	98.45	98.91	127.86	124.21	99.2	107.83	0	0	0
Ankrd27	4.95	2.39	4.35	4.81	4.19	9.71	9.79	9.71	2.09	3.79	0	0	0
Atg5	30.13	22.07	19.23	23.96	27.62	28.92	36.12	35.29	41.27	42.77	0	0	0
Zscan2	2.55	4.33	4.77	3.28	3.04	3.84	1.35	1.88	2.18	3.01	0	0	0
Mta2	80.18	91.48	103.49	104.11	106.74	74.33	75.93	69.19	87.21	74.74	0	0	0
Sbk1	0.6	2.39	0.63	1.41	1.7	1.77	0.62	0.46	2.7	3.44	0	0	0
Pts	4.92	2.2	11.61	5.25	10.05	6.37	9.44	7.05	2.61	7.61	0	1	0
Cdc123	90.51	92.76	82.77	96.46	99.37	97.26	122.22	121.2	106.55	126.49	0	0	0
Rangap1	204.37	195.98	177.25	156.64	165.86	191.89	151.02	137.57	148.47	140.27	0	0	0
Vmn1r172	0	0	0	0	0	0	0	0	0	0	0	0	0
Rabggtb	69.18	257.02	169.44	111.46	125.07	68.86	82.4	84.67	56.93	89.27	0	1	0
Ccdc24	0	0	1.33	0.23	0.38	0	0	0	0	0.52	0	0	0
Ctf1	1.79	4.88	4.39	1.65	6.04	3.44	1.74	0.71	3.46	6.99	0	0	0
Ear14	0	0	0	0	0	0	0	0	0	0	0	0	0
Gm14351	0	0	0	0	0	0	0	0	0	0	0	0	0
Olfr804	0	0	0	0	0	0	0	0	0	0	0	0	0
Mmadhc	98.8	99.82	97.8	96.86	87.57	101.56	121.49	129.62	134.89	149.97	0	0	0
Mybbp1a	244.48	258.75	302.1	288.59	289.72	169.17	217.55	200.79	155.67	116.2	0	0	0
4930521O11Rik	0	0	0	0	0	0	0	0	0	0	0	0	0
Gm11744	0	0	0	0	0.56	0.55	0	0.5	0	0.7	0	0	0
Elovl2	0.73	0.34	0	0.22	0.84	0.52	0	0	0.14	0.16	0	0	0
Cndp2	36.26	32.37	46.51	48.82	54.87	29.48	31.85	36.36	21.43	30.37	0	0	0
Map7d1	51.08	45.71	48.33	51.88	52.81	63.33	37.48	47.98	54.64	67.86	0	0	0
Lin54	18.65	12.9	15.44	12	13.92	14.66	13.59	16.31	9.96	18.32	0	0	0
Tshz3	1.69	2.93	2.77	1.88	2.5	2.57	1.2	1.85	2.87	2.61	0	0	0
Pcna	766.29	703.88	680.31	616.6	633.37	831.44	809.95	858.65	692.99	743.87	0	0	0
Ifi44	0	2.58	0.39	0.35	0.86	12.94	6.45	4.92	8.49	6.68	0	0	0
Arhgap6	0.61	0.58	0.48	0.76	0.74	0.51	0.43	0.85	1.78	0.49	0	0	0
Clec4f	0	0	0	0	0	0	0	0	0	0	0	0	0
Hectd2	3.82	3.89	4.97	4.95	3.91	0.9	4.8	2.67	0	1.49	0	0	0
Gm13124	0	0	0	0	0	0	0	0	0	0	0	0	0
Gucy2c	0	0	0	0	0	0	0	0	0	0	0	0	0
Dhtkd1	3.65	4.81	6.17	6.37	5.64	2.37	3.25	1.7	4.63	3.17	0	0	0
Nfyb	34.41	23.7	21.81	37.6	28.43	21.61	33.37	40.45	42.3	25.99	0	0	0
Ammecr1l	41.29	32.74	49.47	38.48	41.23	42.57	34.43	34.35	24.64	38.6	0	0	0
Catsper3	0	0.27	0	0	0	0.44	0	0	0.71	0.4	0	0	0
C030039L03Rik	0.06	0.38	0.17	0.45	0.06	0	0.72	0.44	0	0	0	0	0
Tmem39b	36.6	32.31	28.73	35.06	32.71	37.28	25.99	23.26	42.83	47.59	0	0	0
St6gal2	0	0	0	0	0	0	0	0	0	0	0	0	0
Gm12963	0	0	0	0.23	0.12	0.19	0	0	0	0	0	0	0
LOC108169054	0	0	0	0	0	0	0	0	0	0	0	0	0
Serp1	128.33	172.84	229.69	316.34	289.1	258.74	285.68	296.7	579.2	415.27	0	0	1
Lias	22.9	25.65	26.98	30.02	24.01	28.04	30.1	39.42	57.13	31.82	0	0	0
Ipo13	8.82	11.75	16.62	18.85	21.16	11.48	11.82	9.02	11.76	17.14	0	0	1
Pdha1	203.34	194.3	209.01	242.01	239.25	218.77	232.51	232.51	224.31	220.74	0	0	0
Postn	185.63	116.15	117.13	132.4	122.21	239.9	146.69	108.46	115.89	99.36	0	0	0
Nploc4	60.88	55.42	64.78	66.16	66.9	68.37	60.75	56.94	73.81	78.25	0	0	0
Cd2ap	27.76	17.39	11.8	11.23	11.49	29.36	28.53	40.05	22.07	29.73	1	0	0
Ighv8-12	0	0	0	0	0	0	0	0	0	0	0	0	0
Gm4981	0	0	0	0	0	0	0	0	0	0	0	0	0
A130010J15Rik	3.63	2.89	5.18	2.34	2.47	1.37	2.32	1.52	0	0.71	0	0	0
Tomm7	186.3	310.23	392.39	334.24	301.5	150.45	333.33	318.1	428.28	355.38	0	1	0
Krt6b	0	0	0	0	0	0	0	0	0	0	0	0	0
Cd244	0	0	0	0	0	0	0	0	0	0	0	0	0
Skor2	0	0	0	0	0	0	0	0	0	0	0	0	0
Pbp2	0.49	0	0.77	0	0.35	0.29	0.38	0	0.95	1.32	0	0	0
Trav12-3	0	0	0	0	0	0	0	0	0	0	0	0	0
Smg5	21.98	21.96	21.2	22.84	23.32	16.32	23.17	18.08	21.68	20.57	0	0	0
Rab3b	5.28	7.55	6.39	4.91	4.29	20.48	13.33	15.1	14.19	15.35	0	0	0
H2-M11	0	0	0	0	0	0	0	0	0	0	0	0	0
Zcchc12	0	0.45	0	0.15	0.15	0	0	0.11	0.1	0	0	0	0
Mpp3	0.16	0.89	0.85	0.38	1.15	1.28	0.42	0.92	0.69	0.87	0	0	0
Lrrc4b	0	0	0	0	0	0	0	0	0	0	0	0	0
Gm13212	1.7	3.66	2.21	0.61	0.55	1.59	0.85	1.5	1.5	1.71	0	0	0
H6pd	9.39	9.02	12.29	11.97	12.44	22.72	12.84	9.74	15.83	15.47	0	0	0
LOC108168610	0	0	0	0	0	0	0	0	0	0	0	0	0
Cyp3a13	0	0	0	0	0.06	0	0	0	0	0	0	0	0
Ensa	39.98	36.66	42.21	54.88	50.55	55.18	42.92	44.96	55.7	38.04	0	0	0
Jmy	8.69	5.22	9.79	10.92	9.45	8.12	8.73	7.46	6.76	8.3	0	0	0
Golm1	74.49	41.74	36.66	47.01	44.65	81.68	65.21	58.79	63.41	91.26	1	0	0
Lag3	0.1	0	0	0	0.11	0	0.06	0.48	0	0.08	0	0	0
Gm40902	0	0	0	0	0	0	0	0	0	0	0	0	0
Enthd2	3.33	6.6	6.47	6.33	7.29	2.7	4	1.89	8.37	4.12	0	0	0
Iglv1	0	0	0	0	0	0	0	0	0	0	0	0	0
Vps26b	42.85	32.44	39.12	41.09	38.87	47.15	45.98	50.06	41.13	42.63	0	0	0
Psg27	0	0	0	0	0	0	0	0	0	0	0	0	0
4931431F19Rik	0	0	0	0	0	0	0	0	0	0	0	0	0
Gm30196	0	0.97	0	0	0	0	0	5.01	0	9.46	0	0	0
Chst3	0.11	0.75	0.54	1.47	0.92	1.22	0.67	0.13	0	0.28	0	0	0
Trav15d-2-dv6d-2	0	0	0	0	0	0	0	0	0	0	0	0	0
Smarca2	24.7	21.55	13.27	14.34	15.63	23.4	19.67	26.3	24.33	17.97	0	0	0
Vmn2r82	0	0	0	0	0	0	0	0	0	0	0	0	0
Themis	0	0	0	0	0	0	0	0.04	0	0	0	0	0
Xrra1	0	0	0.16	0.07	0.19	0	0	0.13	0	0	0	0	0
Retsat	14.74	11.79	11.08	12.01	11.47	15.25	15.55	10.2	8.53	14.23	0	0	0
Zfp950	3.24	5.12	4.89	4.87	6.69	0.14	3.81	4.97	11.26	1.85	0	0	0
Fcnb	0	0	0	0	0	0	0	0	0	0	0	0	0
Ppp2r1a	207.44	253.41	261.87	250.01	240.63	243.29	223.74	205	233.01	261.25	0	0	0
Ripply3	2.09	0.69	0.99	0.45	1.57	0.37	2.21	1.13	5.18	0	0	0	0
Wdr34	2.64	5.15	5.25	5.07	5.85	5.23	5.64	3	2.29	4.27	0	0	0
Trim44	43.51	28.58	29.18	31.76	34.98	41.89	40.56	39.06	19.33	38.12	0	0	0
Pde1a	0.18	0	0.28	0	0.22	0.56	0.07	0.24	0	0	0	0	0
Gm36448	0	0	0	0	0	0	0.29	0	0	0	0	0	0
Nudt10	0.51	1.25	1.2	1.35	0.82	0	0	0	2.59	0	0	0	0
Zfp281	18.48	26.38	21.76	15.36	15.72	20.84	21.96	18.65	12.84	16.21	0	0	0
Apela	0	0	0	0	0	0	0	0	0	0	0	0	0
Mtmr11	3.55	8.3	8.37	7.43	7.13	6.15	3.01	4.34	4.88	7.25	0	1	0
Mup11	0	0	0	0	0	0	0	0	0	0	0	0	0
Zmym2	16.13	17.4	17.22	15.8	13.49	13.66	16.38	16.87	20.1	16	0	0	0
Lpar3	0.16	0.26	1.49	0.51	0.76	2.11	0.56	0.3	3	0.38	0	0	0
Psg20	0	0	0	0	0	0	0	0	0	0	0	0	0
Mcee	6.29	10.52	7.66	10.99	7.04	8.59	14.33	9.35	21.7	15.52	0	0	0
Enkd1	13.24	16.77	22.96	26.3	30.36	13.01	11.32	10.77	21.4	16.87	0	0	1
Pdcd10	98.74	65.94	80.22	58.15	59.22	106.58	132.98	126.15	126.52	109.99	0	0	0
Ppp1r3g	0	0	0	0	0	0	0	0	0	0	0	0	0
Olfr787	0	0	0	0	0	0	0	0	0	0	0	0	0
Gsg2	10.8	7.33	12.55	6.43	7.7	9.29	6.49	7.06	13.65	8.05	0	0	0
Kcnq2	0	0	0	0	0	0	0	0	0	0	0	0	0
Gm6121	0	0	0	0	0	0	0	0	0	0	0	0	0
1810009A15Rik	123.41	94.19	82.62	99.83	120.62	106.07	105.83	112.64	102.39	110.37	0	0	0
Zfp933	3.71	5.11	3.99	3.47	3.16	2.55	3.19	5.48	4.01	5.54	0	0	0
Kif21a	1.26	1.51	0.95	1.35	1.31	3.43	1.9	2.65	3.75	2.91	0	0	0
Olfr622	0	0	0	0	0	0	0	0	0	0	0	0	0
Nek7	50.8	24.42	22.66	31.12	25.81	78.03	62.67	74.98	63.42	65.95	1	0	0
Cdipt	112.61	90.03	79.78	105.99	105.64	133.38	132.91	108.85	142.32	211.96	0	0	0
1700112E06Rik	0	0	0	0	0	0	0	0	0	0	0	0	0
Fkbp8	71.02	71.66	79.23	80.53	86.91	97.26	66.81	64.96	82.1	71.67	0	0	0
Acsl3	77.18	48.87	44.47	51.09	49.91	76.73	52.38	61.8	81.4	92.26	0	0	0
Isoc2b	0.28	0.93	0	1.2	1.06	1.52	1.33	1.31	0.21	3.45	0	0	0
Aplp1	0.21	0.41	0.78	0.88	0.97	1.54	0.72	0.35	1.14	1.67	0	0	0
Gm3667	0	0	0	0	0	0	0	0	0	1.17	0	0	0
Cct6b	0.06	0.2	0	0	0.06	0	0	0.37	1.65	0	0	0	0
Olfr1274-ps	0	0	0	0	0	0	0	0	0	0	0	0	0
Ighv5-12-4	0	0	0	0	0	0	0	0	0	0	0	0	0
Gm33726	0	0	0	0	0	0	0	0	0	0	0	0	0
Gm14137	0.17	1.67	0.8	0	0	0.6	0.6	0.52	0	0.55	0	0	0
Olfr1331	0	0	0	0	0	0	0	0	0	0	0	0	0
Gm11595	0	0	0	0	0	0	0	0	0	0	0	0	0
Gm21245	0	0	0	0	0	0	0	0	0	0	0	0	0
Mgme1	5.83	4.64	7.85	10.83	8.54	4.3	5.86	6.14	2.67	7.01	0	0	0
Usp3	32.04	37.98	34.1	28.19	28.39	31.58	34.55	30.43	32.96	35.91	0	0	0
Olfr1182	0	0	0	0	0	0	0	0	0	0	0	0	0
Gm20823	0	0	0	0	0	0	0	0	0	0	0	0	0
Olfr639	0	0	0	0	0	0	0	0	0	0	0	0	0
Pgbd5	0.34	0.51	0.32	0.14	0.29	0	0.56	0.36	0.59	0	0	0	0
Zp3	0.13	0	0	0	0.07	0	0	0	0	0.53	0	0	0
Mat2b	38.17	43.35	42.52	51.49	52.69	43.47	43.19	42.09	63.98	62.66	0	0	0
Igsf11	0	0	0	0.65	0.35	1.21	0.62	0.87	0.11	0.86	0	0	0
Ftmt	0	0	0	0	0	0	0	0	0	0	0	0	0
Trav7n-5	0	0	0	0	0	0	0	0	0	0	0	0	0
Pcdh9	4.69	7.12	5.99	3.63	3.77	1.9	2.25	1.95	3.78	2.1	0	0	0
Igkv13-87	0	0	0	0	0	0	0	0	0	0	0	0	0
Cdk19	3.98	3.76	2.95	3.17	3.84	6.5	5.81	7.17	10.8	12.28	0	0	0
Kcnmb3	0	0	0	0	0	0	0	0	0	0	0	0	0
Amz2	3.01	3.54	1.82	4.76	4.2	4.25	5.15	6.63	5.72	6.61	0	0	0
Gstp2	0	0	0	0	1.99	0	0	0.98	0	3.45	0	0	0
Ear2	0	0	0	0	0	0	0	0	0	0	0	0	0
Gm20831	0	0	0	0	0	0	0	0	0	0	0	0	0
Ccng2	8.58	15.01	9.24	8.36	8.47	23.7	12.64	10.61	37.59	47.1	0	0	0
Rlf	9.42	12.87	15.53	10.63	10.23	10.82	12.54	11.6	12.57	11.1	0	0	0
Cct8	684.55	599.22	563.99	531.29	486.8	557.06	751.54	786.64	618.66	513.96	0	0	0
Gbp6	3.21	6.09	3.15	1.2	1.71	1.66	0.48	0.89	0.93	3.45	0	0	0
Scgb2b19	0	0	0	0	0	0	0	0	0	0	0	0	0
Phlda3	27.06	37.77	44.24	37.16	38.41	28.11	24.18	15.05	24.58	17.36	0	0	0
Mical3	2.73	3.48	3.25	2.71	3.19	4.34	3.67	3.12	4.91	3.42	0	0	0
Map3k13	0.19	0.45	0.26	0.53	0.47	0.1	0.39	0.13	0.69	0.94	0	0	0
Mrs2	10.06	11.67	7.27	9.82	9.17	15.91	10.2	10.06	15.71	11.32	0	0	0
Cyp4f13	0.82	1.39	3.56	2.87	2.55	0.79	1.75	0.62	0	0.93	0	0	0
Khsrp	191.8	125.64	151.17	155.74	172.45	169.46	144.31	134.44	144.64	159.13	0	0	0
Ifna5	0	0	0	0	0	0	0	0	0	0	0	0	0
Vmn1r100	0	0	0	0	0	0	0	0	0	0	0	0	0
Cd300lb	0.68	0.94	0	0	0	1.02	0.7	0.66	0	6.95	0	0	0
Pa2g4	696.89	771.25	645.1	605.09	555.9	515.47	666.41	692.98	442.99	373.62	0	0	0
Ttc19	17.91	17.21	22.67	15.35	19.3	23.72	23.18	25.22	18.21	20.46	0	0	0
Trp53inp2	12.72	10.99	7.95	13.43	19.2	20.27	9.58	9.99	20.88	26.48	0	0	0
Pym1	45.41	60.13	72.85	60.34	52.75	51.09	56.9	40.25	77.75	31.56	0	0	0
Clec2i	0	0	0	0	0	0	0	0	0	0	0	0	0
Acbd5	21.19	22.34	18.49	19.09	18.7	25.99	24.69	27.7	20.9	42.29	0	0	0
Sh2b3	4.65	4.98	9.06	8.42	7.99	3.33	3.38	1.64	0.07	1.47	0	0	0
Gm5945	0	0	1.39	0.26	0.04	0	0	0	0	0	0	0	0
Pole4	115.32	100.98	105.73	128.43	122.17	169.86	167.56	143.13	94.74	143.14	0	0	0
Gm3159	0	0	0	0	0	0	0	0	0	0	0	0	0
Cnot11	31.59	22.35	30.33	31.34	30.76	24.54	25.09	23.47	24.48	31.43	0	0	0
Msx3	0	0	0	0	0	0	0	0	0	0	0	0	0
Gm1322	0	0	0	0	0	0	0	0	0	0	0	0	0
Wdyhv1	10.58	13.25	11.8	12.16	11.61	12.46	10.35	12.37	9.73	21.15	0	0	0
Gm14484	0	0	0	0	0.03	0	0	0	0	0	0	0	0
Treml4	0	0	0	0	0	0	0	0	0	0	0	0	0
Plpp6	2.45	2.25	3.69	5.42	3.35	1.92	2.41	0.3	0.71	4.12	0	0	0
Znrf1	21.69	11.51	12.42	17.63	14.72	26.65	9.14	20.9	17.62	11.16	0	0	0
Ighv6-3	0	0	0	0	0	0	0	0	0	0	0	0	0
LOC108168653	0	0	0	0	0	0	0	0	0	0	0	0	0
E330021D16Rik	0	0	0	0	0	0	0	0.05	0	0	0	0	0
Plod1	54.71	42.99	52.76	48.33	47.08	71	45.87	32.62	45.62	61.76	0	0	0
Pcif1	4.87	6.11	5.02	7.21	8.25	3.38	5.63	4.18	6.14	4.43	0	0	0
Pcdh17	0.09	0.75	1.02	0.44	0.37	2.36	1.87	1.37	2.35	3.37	0	0	0
2310002L09Rik	0	0	0	0	0	0	0	0	0	0	0	0	0
Naif1	6.74	4.25	6.51	4.97	7.38	5.53	3.04	4.58	2.51	3.5	0	0	0
Olfr480	0	0	0	0	0	0	0	0	0	0	0	0	0
Lrrc75a	5.49	4.38	3.3	5.66	4.07	5.54	2.28	3.15	11.2	0.54	0	0	0
Tex33	0	0	0	0	0	0	0	0	0	0	0	0	0
Olfr1318	0	0	0	0	0	0	0	0	0	0	0	0	0
Znrf2	3.94	4.85	4.64	5.25	5.66	2.41	4.18	2.27	2.87	3.99	0	0	0
Tmem151a	0.41	0.58	0.28	1.12	0.94	0.94	0.48	0.63	0.51	0	0	0	0
Shf	3.86	3.73	4.47	6.82	6.69	6.73	3.58	3.71	2.69	2.62	0	0	0
Gm2030	0	0	0	0	0	0	0	0	0	0	0	0	0
4930447C04Rik	0	0	0	0	0	0	0	0	0	0	0	0	0
Gm3500	0	0	0	0	0	0	0	0	0	0	0	0	0
Tspan4	242.56	216.68	206.21	167.98	154.83	309.81	275.96	213.73	195.87	291.55	0	0	0
Pigq	7.28	10.09	8.63	10.07	11.63	8.91	13.13	7.95	9.1	12.08	0	0	0
Dennd6a	8.17	4.93	3.88	4.12	4.39	8.84	6.92	7.14	8	5.81	1	0	0
Ccdc33	0	0	0	0	0	0	0	0	0	0	0	0	0
Mapre2	25.4	20.39	25.79	26.22	20.93	30.85	21.97	29.22	32.38	27.21	0	0	0
Gsdma2	0	0	0	0	0	0	0	0	0	0	0	0	0
Hax1	168.37	219.25	165.01	214.35	218.94	201.08	124.79	137.07	165.77	187.4	0	0	0
Matr3	144.4	122.97	116.85	93.1	87.49	116.44	149.19	164.98	104.36	104.12	0	0	0
Gm13272	0	0.04	0.4	0	0.36	0	0	0	0	1.19	0	0	0
Gm13242	0	0	0	0	0.06	0	0	0	0	0	0	0	0
Ccl21a	0	0	0	0	0	0	0	0	0	0	0	0	0
F10	0	0	0	0	0	0	0	0	0	0	0	0	0
Pax2	0	0	0	0	0	0	0	0	0	0	0	0	0
Lox	340.17	396.98	375.21	498.78	535.07	838.18	659.39	567.17	744.04	884.51	0	0	0
Cacna1c	2.21	2.85	2.25	1.48	1.67	2.62	1.45	1.24	2.32	1.88	0	0	0
LOC108168601	0	0	0	0	0	0	0	0	0	0	0	0	0
Galnt11	1.07	1.31	1.64	1.23	0.84	3.88	1.46	1.37	4.21	3.02	0	0	0
Tctn2	3.69	4.03	4.35	4.34	4.55	7.59	2.75	5.02	5.93	6.1	0	0	0
Klk1b9	0	0	0	0	0	0	0	0	0	0	0	0	0
Ighv3-7	0	0	0	0	0	0	0	0	0	0	0	0	0
Cox6c	551.42	636.03	821.28	690.67	714.59	505.93	494.18	581.98	624.16	699.16	0	0	0
Gm38699	9.06	1.08	3.67	2.13	6.57	3.92	6.22	5.21	12.95	0	0	0	0
Adgrf4	0	0	0	0	0	0	0	0	0	0	0	0	0
Olfr1271	0	0	0	0	0	0	0	0	0	0	0	0	0
Prdm14	0	0	0	0	0	0	0	0	0	0	0	0	0
Fbxl16	0.23	0.38	0.81	0.61	1.22	1.63	0.54	1.01	2.5	1.2	0	0	0
Plagl1	8.83	8.25	8.27	13.44	16.14	11.43	8.98	9.62	13.59	20.65	0	0	0
Ccdc91	7.46	4.85	6.76	7.57	9.52	6.46	5.4	6.6	5.03	7.06	0	0	0
Kif2a	83.17	42.03	51.67	53.56	47.29	61.9	70.9	71.91	49.77	53.94	0	0	0
Gjd3	0	0	0	0	0.11	0	0	0	0	0	0	0	0
Mthfsd	13.52	19.11	18.86	16.53	16.34	12.12	12.17	9.33	16.2	16.49	0	0	0
Ceacam12	0	0	0	0	0	0	0	0	0	0	0	0	0
Aga	39.01	36.41	38.69	30.02	32.29	52.65	36.89	39.38	49.85	61.35	0	0	0
Ociad1	219.51	131.62	150.25	159.52	160.69	226.87	191.31	181.75	174.1	231.7	0	0	0
Gm94	0	0	0	0	0	0	0	0	0	0	0	0	0
Fam175a	9.83	12.46	17.01	13.48	14.83	10.35	13.24	9.56	8.78	6.26	0	0	0
Eif3b	274.03	277.27	281.63	279.29	279.41	220.6	251.24	252.87	208.88	198.49	0	0	0
Cpe	291.48	227.56	234.2	235.07	247.71	284.32	227.05	214.23	241.36	278.98	0	0	0
Zswim2	0	0	0	0	0	0	0	0	0	0	0	0	0
Lrrc10	0	0	0	0	0	0	0	0	0	0	0	0	0
Igfbp5	6.91	9.07	8.02	12.69	16.71	28.58	11.71	12.75	14.55	52.01	0	0	1
Zfp786	0.4	1.31	0.32	1.01	1.12	0.6	0.04	0.4	1.05	0.06	0	0	0
3632451O06Rik	0.26	0	0	0	0.04	0	0	0	0	0	0	0	0
Nphp1	3.37	3.2	4.23	3.99	3.83	4.08	4.6	3.33	0.95	4.01	0	0	0
Olfr1204	0	0	0	0	0	0	0	0	0	0	0	0	0
Fam50a	83.22	64.53	68.09	91.65	97.75	89.84	69.07	67.63	48.35	84.7	0	0	0
Gm6408	0	0	0	0	0	0	0	0	0	0	0	0	0
Etv2	0	0	0	0	0	0	0.1	0.13	0	0	0	0	0
Naalad2	0.11	0	0	0	0.04	0	0	0	0	0	0	0	0
Ankrd36	0	0	0	0	0	0	0	0	0	0	0	0	0
Actr1a	106.09	113.12	120.96	117.29	115.86	140.46	127.58	124.82	138.01	124.55	0	0	0
Irgm1	23.3	30.4	27.77	19.77	19.99	37.08	22.74	20.21	16.67	16.67	0	0	0
Rab11a	144.12	106.5	105.75	107.96	99.51	162.83	200.86	226.87	176.71	188.77	0	0	0
Rnf167	4.09	2.12	0.86	2.95	3.11	7.5	2.77	3.31	5.38	11.23	0	0	0
Kdelr3	85.71	112.21	89.86	128.41	122.65	118.27	115.26	120.33	223.57	260.87	0	0	0
Pira6	0	0	0	0	0	0	0	0	0	0	0	0	0
Pot1a	5.34	10.63	10.47	9.73	8.54	7.48	5.97	5.69	2.37	9.66	0	0	0
Gorab	8.58	15.94	12.88	10.52	10.96	13.65	13.61	16.1	12.63	13.52	0	0	0
Tmem106c	3.57	12.42	9.45	13.06	9.41	14.27	7.05	4.45	10.22	11.91	0	1	0
Dmrtc1a	0	1.33	0	0	0.22	0	0	0	0	0	0	0	0
Trav12d-1	0	0	0	0	0	0	0	0	0	0	0	0	0
Stil	9.38	15.88	15.21	13.48	10.6	10.54	11.22	14.43	11.83	11.99	0	0	0
Gypc	58.73	84.6	112.89	72.34	63.43	27.18	45.89	36.54	61.17	55.27	0	0	0
Ly6g6c	0	0	0	0	0	0	0	0	0	0	0	0	0
Cdv3	362.09	195.9	182.57	207.13	206.57	282.1	312.84	398.78	237.87	233.84	0	0	0
Zfp957	0.35	0.16	0.23	0.22	0.31	0	0	0.04	0	0.24	0	0	0
Gstt1	0.27	1.6	0.57	1.29	0.78	5.64	1.65	1.69	6.04	3.36	0	0	0
Nkx1-2	0	0	0	0	0	0	0	0	0	0	0	0	0
Limk1	3.42	5.6	5.1	5.06	5.43	5.34	3.86	2.72	6.76	4.58	0	0	0
Gsc	0.79	0	0.53	0.72	0.36	0	0.66	0	0	0	0	0	0
Tstd3	17.09	20.43	11.37	13.72	13.76	23.95	22.61	26.28	47.7	25.39	0	0	0
Olfr1412	0	0	0	0	0	0	0	0	0	0	0	0	0
LOC102638515	2.09	0.97	1.05	0.28	0.77	1.24	0.84	0.44	0	0.44	0	0	0
Lrrc73	1.26	0	0.85	1.72	1.53	0	0.32	0.28	0	0	0	0	0
Foxo6	0	0	0	0.1	0.05	0.55	0	0	0	0.47	0	0	0
LOC108168358	0	0.53	0.76	0	0.17	0	0.19	0.62	0	0	0	0	0
Bend3	4.21	6.15	7.62	7.65	7.22	2.19	4.85	3.13	2.87	2.09	0	0	0
Zfp276	3.17	3.62	6.43	4.8	3.9	3.7	1.08	1.72	2.89	4.56	0	0	0
Sp6	0	0	0	0.16	0.08	0	0	0.05	0	0	0	0	0
Ap2a1	42.61	43.63	49.03	48.25	51.95	60.25	45.94	44.85	53.7	65.68	0	0	0
Ppp2r5c	56.68	64.09	53.1	53.11	50.88	74.38	68.12	71.36	74.25	69.38	0	0	0
Vmn2r16	0	0	0	0	0	0	0	0	0	0	0	0	0
Serpinb9	4.47	4.83	5.98	4.39	3.73	6.49	3.93	5.2	6.11	13.55	0	0	0
Helz2	0.52	2.5	2.47	2.44	2.76	3.85	1.89	1.22	2.16	2.54	0	0	0
Lrrc7	0	0.06	0.36	0	0.08	0.41	0.56	0.15	1.23	0.57	0	0	0
Vmn2r69	0	0	0	0	0	0	0	0	0	0	0	0	0
6030468B19Rik	0	0	0	0	0	0	0	0	0	0	0	0	0
Prkar2a	41.21	21.95	18.21	15.14	15.78	59.57	56.92	66.01	52.84	44.02	1	0	0
Ndst3	0.63	0.6	1.23	0.57	0.26	0.79	0.07	0.6	1.24	0.6	0	0	0
Slc25a54	0	0	0	0	0	0	0	0	0	0	0	0	0
Hnrnpa2b1	1755.14	1536.53	1298.72	1180.17	1112.77	1825.93	1863.26	2033.09	1727.37	1611.62	0	0	0
Tns2	6.23	7.33	7.02	5.62	6.87	7.45	5.5	5.01	10.2	10.39	0	0	0
Magea2	0	0	0	0	0	0	0	0	0	0	0	0	0
Tmem40	0	0.87	0	0	0	0	0.36	0.46	3.32	0	0	0	0
Kcne1	0	0	0	0	0	0	0	0	0	0	0	0	0
Olfr1095	0	0	0	0	0	0	0	0	0	0	0	0	0
Kif22	55.91	81.35	61.33	58.14	67.89	71.75	54.54	56.32	72.99	90.69	0	0	0
Adap1	0	0	0	0	0	0	0	0	0	0.31	0	0	0
Pias4	18.1	19.6	25.12	26.85	28.47	27.89	15.14	17.21	25.17	23.28	0	0	0
Fam32a	123.31	123.92	74.56	89.27	85.89	87.04	102.05	128.53	74.89	141.05	0	0	0
Sema3d	0.79	4.4	0.81	1.25	1.1	21.07	12.62	11.63	18.38	18.72	0	0	0
Zfp943	2.77	3.06	5.3	2.3	2.81	2.01	2.68	5.12	3.79	4.3	0	0	0
Igkv12-40	0	0	0	0	0	0	0	0	0	0	0	0	0
Tmem59l	0	0	0.39	0.36	0.09	0	0	0.06	0	0	0	0	0
Plscr2	1.77	2.67	3.34	3.04	3.41	1.17	4.13	1.89	0.2	0.66	0	0	0
Spata22	0	0	0	0	0	0	0	0.06	0	0	0	0	0
Pkn3	2.53	4.28	4.84	3.55	5.1	2.46	1.57	1.49	4.83	3.96	0	0	0
Gpr21	0	0	0	0	0	0	0	0	0	0	0	0	0
Lcorl	4.39	8.57	5.97	6.52	6.01	3.42	2.64	2.92	9.44	11.72	0	0	0
Gabra2	0	0	0	0	0	0	0	0	0	0	0	0	0
9130011E15Rik	12.8	14.84	14.14	20.02	16.12	16.21	16.36	15.73	16.64	23.56	0	0	0
Rsl1	2.73	9.13	3.34	1.55	3.31	3.28	2.53	2.8	4.33	3.28	0	0	0
Adar	7.55	10.34	11.77	15.5	14.46	11.56	7.82	7.32	10.88	8.7	0	0	1
Tomm40l	5.72	5.75	8.26	7.27	9.17	5.09	4.11	3.97	10.48	4.93	0	0	0
Nosip	48.62	104.1	76.29	83.39	93.64	73.24	53.84	46.12	99.05	72.6	0	1	0
Gm4846	0	0	0	0	0	0	0	0	0	0	0	0	0
Irx5	8.67	10.16	14.83	15.76	17.04	3.93	4.36	5.8	2.1	5.86	0	0	0
Gpr33	0	0	0	0	0	0	0	0	0	0	0	0	0
Noxa1	0	0	0	0	0	0	0	0	0	0	0	0	0
Knstrn	40.65	46.52	29.15	31.2	32.07	42.73	30.9	39.14	49.25	49.04	0	0	0
Serhl	3.1	11.97	10.32	5.28	6.73	12.99	6.95	9.54	15.01	17.44	0	1	0
Oosp2	0	0	0	0	0	0	0	0	0	0	0	0	0
Plvap	0	0	0	0.13	0.34	0.54	0.29	0	0.46	0.51	0	0	0
Plin4	0.02	0.06	0	0.11	0.15	0.16	0.24	0.09	0	0.27	0	0	0
Stk25	24.65	26.37	22.31	24.59	24.38	36.58	30.77	28.1	28.6	32.65	0	0	0
Pex3	9.46	13.65	16.73	17.85	18.28	15.75	15.58	18.11	33.46	24.13	0	0	0
Hck	1.25	0.36	0	1.16	0.46	0.09	0.57	1	1.98	2.11	0	0	0
Galnt5	0.11	0	0	0	0	0	0	0	0	0	0	0	0
Phlda2	0.89	1.47	3.17	3.34	2.15	2.79	1.31	0.52	0	1.09	0	0	0
1700011E24Rik	0	0	0.56	0	0	0	0	0	0	0	0	0	0
Zmynd15	0	0.13	0	0.25	0.13	0.42	0	0	0	0.31	0	0	0
Prl2c5	0.29	0	1.01	0	0.23	0	0	0	0	0	0	0	0
Olfr733	0	0	0	0	0	0	0	0	0	0	0	0	0
Usp37	17.57	12.28	17.36	13.43	15.84	14.1	15.86	14.29	15.36	13.82	0	0	0
Vsig10	5.34	3.41	4.9	4.15	3.28	8.18	2.68	2.99	9.38	6.8	0	0	0
Ppp1r1a	0	0	0	0	0	0.97	0	0	0	0	0	0	0
Tarm1	0	0	0	0	0	0	0	0	0	0	0	0	0
Olfr1	0	0	0	0	0	0	0	0	0	0	0	0	0
Gm2001	0	0	0	0	0	0	0	0	0	0	0	0	0
Defb18	0	0	0	0	0	0	0	0	0	0	0	0	0
Dennd2c	0.61	1.35	1.66	1.97	1.38	2.35	2.46	1.31	4.68	3.66	0	0	0
Spag6l	0	0	0	0.13	0	0	0	0	0	0	0	0	0
P4ha2	59.65	47	39.9	57.1	54.45	66.3	43.76	38.65	56.66	71.58	0	0	0
Rem1	0	0.63	0	1.02	0.51	0	0	0.44	0.14	1.09	0	0	0
Pramel	0	0	0	0	0	0	0	0	0	0	0	0	0
Ifi35	12.12	21.67	25.02	20.7	20.22	32.97	24.29	29.94	23.76	21.24	0	1	0
Snrpa1	150.7	163.18	141.71	150.24	123.88	153.8	203.63	208.31	155.84	123.92	0	0	0
Hist1h2ag	70.32	628.07	713.45	750.39	784.15	677.64	259.93	324.59	855.14	703.49	0	0	1
Fth1	68.8	77.74	142.73	134.46	103.56	96.94	181.51	226.67	97.69	141.36	0	1	0
Rai14	30.27	21.13	25.29	21.03	21.26	27.01	32.43	30.73	19.7	16.05	0	0	0
Adcy3	7.16	5	3.81	5.9	5.32	11.3	10.65	5.96	6.96	8.97	0	0	0
Zfp616	0	0	0	0	0	0	0	0	0	0	0	0	0
Gm7714	0	0	0	0	0	0	0	0	0	0	0	0	0
Gm14851	0	0	0	0	0	0	0	0	0	0	0	0	0
LOC108167735	0	0	0	0	0	0	0	0	0	0	0	0	0
Cmpk1	89.44	69.04	46.57	48.48	48.48	148.7	123.06	154.26	94.61	100.19	0	0	0
Bbs12	5.53	3.43	3.22	2.26	2.11	3.24	3.34	2.71	3.36	0.6	0	0	0
Vmn1r101	0	0	0	0	0	0	0	0	0	0	0	0	0
Umod	0	0	0	0	0	0	0	0	0	0	0	0	0
Tmem5	39.59	19.13	20.14	28.59	25.74	33.01	31.01	36.16	43.89	33.09	1	0	0
9330182O14Rik	0	0	0	0	0	0	0	0	0	0	0	0	0
Foxp4	13.66	13	13.87	15.35	16.74	14.89	14.49	11.36	14.57	16.24	0	0	0
Tex19.2	0	0	0	0	0	0	0	0	0	0	0	0	0
Ccar1	77.57	82	64.96	74.78	79.34	71.55	67.32	70.89	83.27	79.95	0	0	0
Abracl	419.48	299.66	284.77	222.84	235.73	324.89	387.04	496.61	269.88	273.94	0	0	0
Rnf44	23.1	29.32	31.11	31.25	34.7	19.38	23	22.69	26.36	28.91	0	0	0
Slc30a8	0	0	0	0	0	0	0	0	0	0	0	0	0
Lrp12	16.02	13.03	18.27	14.84	17.37	14.72	17.66	14.27	20.86	16.98	0	0	0
Rabep2	10.07	20.05	16.24	14.74	14.8	17.89	14.02	13.01	22.45	26.9	0	0	0
Gm4925	0	0.82	0	0.53	0	0	0	0	0	0	0	0	0
Mfhas1	2.09	5.22	2.64	3.71	2.81	2.92	2.55	1.57	1.36	1.8	0	0	0
Ociad2	9.47	14.17	2.91	3.68	1.12	21.23	8.68	13.52	26.67	21.33	0	0	0
Mrvi1	0	0	0	0	0	0	0	0	0	0	0	0	0
Pask	3.44	3.49	4.93	6.93	5.12	3.45	3.32	2.85	2.77	5.11	0	0	0
Gemin7	33.44	26.14	24.27	25.79	26.14	38.43	26.53	29.88	17.6	45.42	0	0	0
Tpbpa	0	0	0	0	0	0	0	0	0	0	0	0	0
Rad21	225.65	176.65	152.13	162.89	168.41	271.52	231.71	232.81	238.15	297.53	0	0	0
Pvr	58.36	60.8	75.86	55.71	55.94	57.42	60.24	47.8	40.93	50.7	0	0	0
Prex1	0.44	0.52	0.45	0.68	0.53	0.42	0.17	0.15	0.16	0.77	0	0	0
Tgfb1i1	63.54	92.01	133.7	112.19	96.83	56.61	59.02	50.55	65.25	36.18	0	1	0
Defa3	0	0	0	0	0	0	0	0	0	0	0	0	0
Rnf34	33.36	34.37	37.67	26.74	32.3	51.78	34.41	33.87	39	31.46	0	0	0
Fam149a	1.77	2.78	1.12	1.66	1.92	0.85	1.55	0.83	1.14	2.36	0	0	0
4933413G19Rik	0	0	0	0	0	0	0	0	0	0	0	0	0
Wnt3	0	0	0	0	0.08	0	0.68	0	0	0	0	0	0
Lysmd4	2.23	3.52	4.57	2.03	2.47	0.34	1.57	2.35	0.28	2.84	0	0	0
Rtca	45.66	32.31	32.4	41.35	39.06	42.82	46.7	48.14	42.03	42.36	0	0	0
Lipe	0.74	1.64	1.92	1.84	1.87	3.14	0.9	2.02	3.54	6.85	0	0	0
Klk15	0	0	0	0	0	0	0	0	0	0	0	0	0
AW551984	0.5	0.44	1.25	0.5	0.43	0.24	0.34	0.36	1.31	0.75	0	0	0
Gm5771	0	0	0	0	0	0	0	0	0	0	0	0	0
Gm21698	0	0	0	0	0	0	0	0	0	0	0	0	0
Glis3	3.36	4.62	3.63	2.86	3.38	6.27	5.65	5.44	4.88	9.35	0	0	0
Olfr702	0	0	0	0	0	0	0	0	0	0	0	0	0
Trpv2	4.93	7.55	9.51	10.33	8.92	4.35	2.99	2.01	3.87	4.99	0	0	1
LOC108168727	0	0	0	0	0	0	0	0	0	0	0	0	0
Dnaja2	314.76	191.53	206.19	206.2	200.66	272.84	326.49	363.49	239.32	206.54	0	0	0
Gm8708	0	0	0	0	0	0	0	0	0	0	0	0	0
Igf2	28.28	50	58.79	56.8	61.8	22.32	11.54	11.58	8.68	24.84	0	0	1
Lsm6	173.29	117.25	99.96	89.38	79.94	182.62	209.71	204.64	120.34	85.75	1	0	0
Kmt2b	4.37	6.65	6.71	5.03	5.54	4.31	3.06	2.7	5.55	4.82	0	0	0
Rpl31-ps12	1825.51	1188.93	1398.84	1409.81	1353.42	1437.25	1264.21	1678.14	1454.08	1050.1	0	0	0
Evi2b	0	0	0	0.07	0	0	0	0	0	0	0	0	0
Hnrnpa0	222.05	167.57	265.04	285.92	323.7	227.16	139.54	128.71	216.53	216.84	0	0	0
Dbnl	42.15	46.49	54.13	61.67	65.66	70.33	49.8	51.4	54.85	57.15	0	0	0
Anapc5	45.65	27.27	20.1	25.31	27.28	50.92	49.7	42.9	48.79	56.36	1	0	0
Dlk1	8.98	9.46	8.79	9	9.28	4.55	10.07	4.06	11.42	7.35	0	0	0
Sybu	0.06	0.33	0.24	0.26	0.32	0.54	0.42	0.16	0	0.59	0	0	0
Cyb5r4	8.96	5.1	2.98	4.05	3.66	9.21	10.14	7.09	9.25	11.28	0	0	0
Gatc	14.7	9.37	19.26	30.05	24.24	20.34	12.44	10.21	14.57	25.13	0	0	1
Cd209a	0	0	0	0	0	0	0	0	0	0	0	0	0
Btn2a2	0	0	0	0.81	0.2	0	0.11	0.22	0	0.92	0	0	0
Slc39a4	0	0.16	0	0	0	0	0	0	0	0.08	0	0	0
Rraga	125.75	132.31	137.54	157.97	145.3	155.34	150.08	151.77	127.33	184.61	0	0	0
Efna3	2.75	0.48	0.69	1.09	1.17	4.47	2.26	3.29	0	1.43	0	0	0
Gtf2a2	108.33	52.69	78.88	48.03	38.88	101.16	122.83	144.98	94.08	119.78	1	0	0
Hsd17b3	0	0	0	0	0	0	0	0	0	0	0	0	0
Eif1b	29.39	37.14	31.78	37.9	29.49	32.66	43.43	43.35	6.69	36.21	0	0	0
Fam193a	8.6	10.26	14.91	12.15	12.23	9.91	9.14	8.18	12.21	12.23	0	0	0
Picalm	163.4	96.04	108.66	111.74	103.51	145.35	176.62	175.13	111.37	129.93	0	0	0
Stx18	27.73	21.41	23.76	21.18	27.05	39.3	30.14	32.3	35.42	38.02	0	0	0
Bhmt	0	0	0	0	0	0	0	0	0	0	0	0	0
Itgal	0	0	0	0	0	0	0	0	0	0	0	0	0
Gm7995	0	0	0	0	0	0	0	0	0	0	0	0	0
Irgq	3.86	8.23	7.66	10.2	10.42	5.62	3.43	3.75	14	9.18	0	0	1
Itga9	0.46	0.41	0	0.42	0.28	0.14	0.47	0.22	0	0.33	0	0	0
Crocc	1.99	2.21	2.75	2.36	2.35	1.37	0.61	0.7	0.43	1.62	0	0	0
Vdac1	305.48	268.66	280.7	261.81	248.51	273.29	309.03	329.29	275.39	241.03	0	0	0
Sipa1l2	2.62	3.22	3.27	2.48	2.8	2.33	2.18	1.71	1.56	2.86	0	0	0
Nhsl2	0.06	0.2	0	0.4	0.44	0.58	0.44	0.39	0.37	1.62	0	0	0
Ces1b	0	0	0	0	0	0	0	0	0	0	0	0	0
Gja8	0	0	0	0	0	0	0	0	0	0	0	0	0
Ccdc109b	21.23	12.29	17.06	16.93	14.93	7.95	6.63	6.61	7.19	8.71	0	0	0
Ppp1r32	0	0	0	0	0.12	0	0	0	0	0.1	0	0	0
Hacd2	125.57	165.03	137.34	113.62	113.59	105.39	175.06	127.27	200.79	283.42	0	0	0
Zfp318	3	2.43	2.61	3.76	3.18	2.84	2.74	2.1	2.87	3.62	0	0	0
Tmem198b	9.45	11.05	14.22	7.41	11.36	17.24	12.59	7.21	22.61	18.57	0	0	0
Ankrd13c	6.19	9.48	6.16	5.64	6.5	10.52	10.31	9.81	4.61	8.3	0	0	0
Trim5	0.17	0	0	0	0.54	0.6	0	0	6.84	0	0	0	0
Hspd1	1168.45	793.91	745.23	745.59	738.31	824.49	1045.63	1102.87	732.07	587.57	0	0	0
Bmper	23.2	12.1	14.79	10.62	10.77	30.11	26.58	22.22	10.23	16.39	1	0	0
Ppif	33.3	40.04	37.01	48.85	46.55	39.39	30.84	35.43	28.15	26.84	0	0	0
Srrm3	0	0	0.4	0	0.27	0	0.1	0.06	0	0	0	0	0
Ufl1	15.33	18.81	20.43	25.55	24.07	14.75	18.5	17.15	25.41	31.52	0	0	0
Olfr8	0	0	0	0	0	0	0	0	0	0	0	0	0
Nrsn2	0	0	0	0	0	0	0	0	0	0	0	0	0
LOC102640673	3.94	8.43	5.35	3.39	3.51	2.04	4.67	5.04	3.76	3.21	0	0	0
LOC108168525	0	0	0	0	0	0	0	0	0	0	0	0	0
Itgbl1	0.49	1.21	0	0.12	0.06	2.08	1.95	1.55	1.97	1.88	0	0	0
Sestd1	19.05	16.89	16.73	17.71	15.27	17.94	20.35	21.54	15.89	20.8	0	0	0
Oxa1l	42.83	60.8	63.36	58.5	59.01	50.92	45.02	38.28	66.51	49.73	0	0	0
Snhg11	0	0	0	0	0	0	0	0	0	0	0	0	0
Gm10499	0.64	0.69	1.02	1.44	1.82	0.34	0.33	0.48	0	1.55	0	0	0
Nr0b1	0	0	0	0	0	0	0	0	0	0	0	0	0
Samd8	18.34	12.36	9.44	18.25	14.79	17.23	22.2	14.12	25.98	15.01	0	0	0
Nup107	72.29	63.91	79.11	74	74.6	55.79	58.31	59.41	61.49	52.83	0	0	0
Glt8d1	14.15	18.26	14.19	12.51	12.14	21.97	18.43	18.68	32.1	37.41	0	0	0
Stat5b	6.57	4.72	6.46	6.73	6.1	9.45	6.53	7.51	12.71	10.37	0	0	0
Pcdhb13	0	0	0	0.16	0.09	0	0.03	0	0	0	0	0	0
Skint2	0	0	0	0	0	0	0	0	0	0	0	0	0
Prss3	0	0	0	0	0	0	0	0	0	0	0	0	0
Gm15816	0	0	0	0	0	0	0	0	0	0	0	0	0
Atg10	4.57	2.81	8.78	5.94	9.03	9.18	5.03	4.7	0	4.25	0	0	0
Stag1	36.26	28.7	25.92	29.44	25.44	26.29	36.33	34.21	37.3	35.63	0	0	0
Mlc1	0	0	0	0	0.08	0	0	0	0	0	0	0	0
Rhox2d	0	0	0	0	0	0	0	0	0	0	0	0	0
Tshb	0	0	0	0	0	0	0	0	0	0	0	0	0
Klk9	0	0	0	0	0	0	0	0	0	0	0	0	0
Hist1h2ap	70.32	628.07	713.45	750.39	784.15	677.64	259.93	324.59	855.14	703.49	0	0	1
Trub1	10.27	15.57	12.17	13.99	14.49	12.95	13.63	17.39	11.69	15.4	0	0	0
Tmem254b	13.41	21.83	13.34	13.26	13.54	24.25	13.86	14.32	37.05	26.3	0	0	0
Kars	221.62	192.03	207.36	215.74	210.31	198.65	202.21	211.27	194.25	166.93	0	0	0
Nudt2	45.79	45.75	31.88	29.76	29.85	41.49	39.09	42.42	38.09	39.9	0	0	0
Gm6637	20.23	30.53	29.57	20.14	21.08	7.9	9.89	5.6	8.6	11.9	0	0	0
Ighv2-4	0	0	0	0	0	0	0	0	0	0	0	0	0
Babam1	34.71	35.53	23.21	33.38	34.19	51.83	29.17	30.62	40.43	41.53	0	0	0
Cabp5	0	0	0	0	0	0	0	0	0	0	0	0	0
Sema3a	50.95	47.38	44.24	37.27	34.78	87.14	86.88	75.54	67.08	48.02	0	0	0
Olfr183	0	0	0	0	0	0	0	0	0	0	0	0	0
Tanc1	13.94	16.43	20.35	20.87	19.59	18.26	15.35	15.58	13.82	15.95	0	0	0
Taf5	9.77	5.69	12.88	11.15	11.89	8.13	8.28	7.43	9.37	7.56	0	0	0
Kif1b	34.42	19.88	19.63	20.33	19.96	36.89	34.37	32.43	37.5	37.55	0	0	0
Gm5141	2.52	1.01	2.42	1.37	0.66	0.33	1.25	0.89	2.1	0.22	0	0	0
Acpt	0	0.53	0.25	0.23	0.11	0	0	0	0.08	0	0	0	0
Atp5c1	425.04	353.89	350.46	340.67	325.8	437.56	431.75	437.03	414.39	422.21	0	0	0
Mfsd7a	0	0.23	0	0.38	0.35	1.9	0.08	0.27	0.1	1.61	0	0	0
Mtmr2	38.86	26.75	28.07	29.19	27.83	34.48	38.44	44.04	38.02	38.3	0	0	0
Ubac1	12.86	18.44	11.75	13.42	15.12	15.47	14.13	15.48	12.98	14.89	0	0	0
Terf1	37.35	52.13	47.42	35.73	38.82	53.72	37.81	38.59	50.02	42.75	0	0	0
Olfr474	0	0	0	0	0	0	0	0	0	0	0	0	0
4930563D23Rik	0	0	0	0	0	0	0	0	0	0	0	0	0
Tiam2	10.06	9.05	19.1	11.93	11.87	9.92	6.91	10.76	12.29	10.64	0	0	0
Rap2a	19.23	14.8	15.28	15.47	15.59	6.24	11.76	7.76	9	8.08	0	0	0
Zc3h11a	22.01	27.88	22.58	19.19	19.57	21.32	18.98	16.1	19.84	20.54	0	0	0
Olfr1040	0	0	0	0	0	0	0	0	0	0	0	0	0
Dcun1d4	21.78	12.96	18.51	24.26	16.5	21.29	18.02	27.3	15.1	24.36	0	0	0
Spns3	0	0	0	0	0	0	0	0	0	0	0	0	0
Hoga1	0	0	0	0	0	0.94	0	0.41	1.67	1	0	0	0
Fbxo34	6.69	9.54	10.56	10.17	10.01	7.54	6.98	6.02	9.2	9.71	0	0	0
Ralbp1	10.65	9.49	8.46	13	13.18	13.03	15.29	16.13	12.55	19.66	0	0	0
Gm6763	0	0	0	0	0	0.25	0	0.01	0	0	0	0	0
Vmn2r96	0	0	0	0	0	0	0	0	0	0	0	0	0
Mdm2	70.67	63.76	65.35	58.72	59.79	70.65	69.6	55.86	69.77	66.54	0	0	0
Iws1	48.5	40.89	38.53	32.59	31.82	42.53	46.29	50.58	53.39	40.38	0	0	0
Zfp91	38.76	30.16	26.14	25.25	28.1	31.73	32.11	32.38	27.25	24.03	0	0	0
Cdh9	0	0	0	0	0	0	0	0	0	0	0	0	0
Kif13a	1.6	2.48	2.46	4.35	3.08	2.35	3.48	3.26	3.83	4.14	0	0	0
Olfr111	0	0	0	0	0	0	0	0	0	0	0	0	0
Stat4	0	0	0	0	0	0	0	0	0	0	0	0	0
Ppp1r13b	1.85	2.47	2.75	2.7	2.78	4.2	3.11	2.73	2.16	4.77	0	0	0
Proc	0	0	0	0	0	0	0	0	0	0	0	0	0
Pcgf6	19.6	16.93	22.84	21.29	18.74	10.75	19.36	23.39	9.14	11.47	0	0	0
Zic5	0	0	0	0	0.14	0.08	0	0.22	0	0	0	0	0
Klkb1	0	0	0	0	0	0	0	0	0	0	0	0	0
Tax1bp1	86.84	88.18	75.59	82.83	82.97	104.98	114.84	118.51	112.99	128.49	0	0	0
Olfr1141	0	0	0	0	0	0	0	0	0	0	0	0	0
Mug1	0	0	0	0	0	0	0	0	0	0	0	0	0
Trav12-4	0	0	0	0	0	0	0	0	0	0	0	0	0
Nipal4	0.41	1.57	0.97	0.73	0.36	0.12	0.56	0.89	1.79	0.77	0	0	0
Mrpl12	89.33	71.13	87.46	101.42	112.26	100.62	99.23	92.01	58.81	87.95	0	0	0
Tulp4	8.21	10.79	10.95	10.19	9.6	7.7	9.54	7.8	7.46	13.07	0	0	0
S1pr3	11.28	12.09	18.07	11	10.79	2.76	3.98	2.89	2.58	5.97	0	0	0
Svs4	0	0	0	0	0	0	0	0	0	0	0	0	0
AI429214	0.2	1.92	0.61	0.43	0.78	1.21	0.91	0.3	3.97	3.47	0	0	0
Nlrp1b	0	0	0	0	0	0	0	0	0	0	0	0	0
T2	0.21	0	0	0	0.15	0.94	0.62	0	0	0.21	0	0	0
Pklr	0	0.18	0	0.11	0	0.1	0.06	0.21	0	0.35	0	0	0
Crat	6.43	8.48	4.18	7.16	7.14	11.11	6.26	7.23	10.34	18.22	0	0	0
Uba6	41.93	43.95	34.59	34.86	34.15	37.23	42.21	41.31	37.26	29.88	0	0	0
Odf3	0	0	0	0	0	0	0	0	0	0	0	0	0
Gm14434	0	0	0	0	0	0	0	0	0	0	0	0	0
LOC108168393	0	0	0	0	0	0	0	0	0	0	0	0	0
Kyat1	2.87	1.25	2.27	4.09	3.7	1.14	1.91	1.25	1.77	0.37	0	0	0
Inhba	62.38	106.85	85.38	48.32	45.04	79.8	138.05	102.74	84.81	45.79	0	0	0
Clip2	8.96	8.07	7.9	8.09	8.95	11.51	7.09	4.97	6.37	9.58	0	0	0
Mmp12	1.03	0.2	0.32	1.47	1.18	0	0.08	0	0	0.22	0	0	0
Nfkb2	36.68	39.5	55.49	58.49	59.24	28.76	25.76	27.2	26.36	28.64	0	0	0
Utf1	0	0	0	0.18	0	0	0	0	0	0	0	0	0
Tlx3	0	0	0	0	0	0	0	0	0	0	0	0	0
Mep1b	0	0	0	0	0	0	0	0	0	0	0	0	0
Fsd1	3.64	4.52	4.16	7.05	8.42	6.57	2.84	4.45	3.37	7.14	0	0	1
Vmn2r114	0	0	0	0	0	0	0	0	0	0	0	0	0
Atxn7l3	4.97	9.56	5.04	4.27	6.47	7.06	9.39	8.3	11.19	7.95	0	0	0
Ptpn9	18.77	10.93	14.63	12.54	12.58	18.12	22.62	21.88	17.41	19.58	0	0	0
Smim11	37.46	38.78	28.03	42.31	38.22	69.98	38.19	22.12	2.87	33.62	0	0	0
Zufsp	5.93	5.7	6.81	6.63	4.67	6.95	4.9	6.62	6.02	7.56	0	0	0
Sh2d7	0	0	0	0	0	0	0	0	0	0	0	0	0
Ift81	15	10.66	12.24	12.02	11.72	9.94	8.82	12.7	15.11	7.28	0	0	0
LOC105245043	0	0	0	0	0	0	0	0	0	0	0	0	0
Entpd7	12.81	15.22	12.19	15.49	13.87	18.34	10.14	8.43	19.81	23.26	0	0	0
Trim12c	0.17	2.34	1.56	1.52	2.08	1.96	1.44	1.53	0	3.28	0	0	0
Olfr494	0	0	0	0	0	0	0	0	0	0	0	0	0
Cyp2d26	0	0	0	0	0	0	0.46	0	0	0	0	0	0
Vmn2r89	0	0	0	0	0	0	0	0	0	0	0	0	0
Gm25380	110.09	284.18	141.37	141.16	138.58	95.87	87.86	105.78	161.86	164.02	0	1	0
Cadps2	0	0	0	0	0	0	0	0	0	0	0	0	0
Kif5a	0.52	1.44	0.36	0.16	0.39	0.6	0.18	0.48	1.88	0.5	0	0	0
Gpr55	0	0	0	0	0	0	0	0	0	0	0	0	0
Dctn5	52.82	41.36	60.27	46.97	48.54	70.61	67.01	75.39	65.86	50.12	0	0	0
Trav4n-3	0	0	0	0	0	0	0	0	0	0	0	0	0
Cst7	0	0	0	0	0	0	0	0	0	0	0	0	0
Wfdc6a	0	0	0	0	0	0	0	0	0	0	0	0	0
Asb6	31.64	36.02	47.4	42.15	44.89	28.26	20.24	22.57	27.45	23.14	0	0	0
Cyp24a1	0	0	0	0	0	0	0	0	0	0	0	0	0
Syndig1	0	0	0	0	0	0	0	0.09	0	0	0	0	0
Parp11	4.12	3.14	1.97	2.54	2.58	3.23	3.19	3.84	3.72	4.37	0	0	0
Hist1h2aa	0.3	9.93	4.22	9.09	12.13	3.13	0.35	1.15	4.78	1.04	0	1	0
Gsto1	383.68	336.75	379.48	388.13	434.32	234.17	214.1	223.87	206.15	222.99	0	0	0
Ptpn18	0	0.42	0.61	0.14	0.27	0.34	0.75	0.3	0	0	0	0	0
Gm21466	0	0	0	0	0	0	0	0	0	0	0	0	0
Gm21064	0	0	0	0	0	0	0	0	0	0	0	0	0
Adcyap1	0	0	0	0	0	0	1.01	0	0	0	0	0	0
Slc35f3	0	0.37	0	0.24	0.24	0	0	0	0	0.18	0	0	0
Ncoa2	4.33	5.09	5.68	6.17	5.82	6.01	4.17	3.41	3.65	6.16	0	0	0
Tbce	24.25	19.09	22.6	23.31	24.21	23.32	14.82	20.09	19.87	16.94	0	0	0
Slc16a9	0	0	0	0.11	0.11	0	0	0.12	0	0	0	0	0
Reck	0.36	0.84	0.3	0.81	0.77	2.33	1.3	1.61	2.03	3.36	0	0	0
Has2	65.88	97.98	38.27	15.83	17.98	37.41	82.93	30.93	8.1	4.54	1	0	0
4930480E11Rik	0	0	0	0	0	0	0	0	0	0	0	0	0
Mycs	0	0	0	0	0	0	0	0	0	0	0	0	0
Olfr745	0	0	0	0	0	0	0	0	0	0	0	0	0
Gtpbp10	25.16	24.09	30.35	31.95	29.24	15.12	20.1	25.06	10.98	20.51	0	0	0
Ubald2	38.12	49.37	56.62	61.37	88.83	53.23	27.25	33.56	39.96	78.4	0	0	1
Cspp1	8.41	9.01	5.2	5.16	6.66	7.06	5.93	8.03	7.57	6.86	0	0	0
Tigd2	1.66	1.87	0.73	1.77	1.88	2.96	3.22	3.07	1.66	3.19	0	0	0
Txn2	86.4	56.65	67.31	64.88	75.1	56.13	63.16	82.75	58.79	102.81	0	0	0
Rrp12	33.93	36.7	45.2	48.11	47	28.12	28.76	26.47	22.78	16	0	0	0
Fam98a	58.07	48.46	56.54	47.73	49.75	45.82	51.01	52.41	36.47	42.45	0	0	0
Triap1	12.02	25.08	10.33	21.04	26.96	18.45	30.77	24.86	11.94	16.84	0	1	0
Mcph1	13.96	17.22	16.57	13.3	12.38	12.25	11.98	10.04	12.25	12.15	0	0	0
Ier5	54.54	86.53	101.75	73.66	86.34	55.82	31.65	22.4	35.64	27.78	0	0	0
Tnfsf13b	0.59	0	0.92	0.63	0.32	0.7	0	0.3	0	0.96	0	0	0
Hjurp	53.48	58.09	64.6	57.88	52.36	42.07	40.36	33.47	35.56	47.45	0	0	0
Cpsf6	74.66	65.83	70.18	63.52	72.53	72.37	68.57	74.56	73.23	82.56	0	0	0
Trim43c	0	0	0	0	0	0	0	0	0	0	0	0	0
Ece2	23.19	18.47	29.24	27.67	27.98	24.18	24.63	18.1	16.09	26.55	0	0	0
Tfip11	26.04	27.97	32.84	31.59	33.95	26.73	19.5	19.09	24.23	27.98	0	0	0
Ccdc47	129.6	88.51	105.54	139.64	125.24	157.53	117.59	116.88	132.23	198.75	0	0	0
D2Wsu81e	24.37	17.55	27.94	26.04	28.58	25.22	18.05	18.61	17.16	13.7	0	0	0
Rftn1	20.85	9.17	16.41	12.74	11.05	6.37	5.8	6.03	1.28	1.03	1	0	0
Capns2	0	0	0	0	0	0	0	0	0	0	0	0	0
Acsm2	0	0	0	0	0	0	0	0	0	0	0	0	0
Ifng	0	0	0	0	0	0	0	0	0	0	0	0	0
Clp1	18.01	26.22	23.28	18.7	19.93	24.99	18.28	15.38	39.55	24.63	0	0	0
Olfr1415	0	0	0	0	0	0	0	0	0	0	0	0	0
Prdm8	0	0	1.18	0.42	0.17	0	0	0	0	0	0	0	0
Pgam2	0	0	0	0	0.12	0.2	0	0.26	0	0.37	0	0	0
Cops7a	85.2	61.38	63.28	74.69	71.42	80.25	59.86	67.16	65.78	66.93	0	0	0
Zfp771	10.56	18.68	30.06	28.2	32.39	17.29	11.92	9.91	16.55	23.34	0	0	1
Lmx1a	0	0	0	0	0	0	0	0	0	0	0	0	0
Slc6a1	0	0	0	0	0	0	0	0	0	0	0	0	0
Olfr1031	0	0	0	0	0	0	0	0	0	0	0	0	0
Eml6	0.15	0.13	0	0.24	0.36	0.12	0.19	0.2	0	0.22	0	0	0
Vmn2r120	0	0	0	0	0	0	0	0	0	0	0	0	0
Arhgap20	0	0	0	0	0	0.28	0.1	0.02	0	0	0	0	0
Arsi	0	0	0	0.12	0	2.41	1.66	1.38	3.08	1.53	0	0	0
Ighv1-85	0	0	0	0	0	0	0	0	0	0	0	0	0
Rnase1	0	0	0	0	0	0	0	0	0	0	0	0	0
LOC105244413	2.27	3.1	2.23	3.23	4.85	1.35	1.33	0.73	2.2	3.98	0	0	0
Dcp1a	24.69	28.84	29.25	21.57	23.92	19.67	22.76	16.52	25.3	25.34	0	0	0
Itln1	0.09	0.89	0	0	0	0	0	0.35	0	0.88	0	0	0
Adamts3	0.7	0.11	0.48	0.37	0.37	0.75	0.25	0.3	0	0.34	0	0	0
Olfr382	0	0	0	0	0	0	0	0	0	0	0	0	0
Ahrr	0	0.5	0	0	0.13	0.91	0.78	0.88	2.17	2.42	0	0	0
Nipsnap3a	0	0	0	0	0	0	0	0	0.17	2.12	0	0	0
Gnb1	247.77	186.73	175.53	192.76	204.51	294.43	304.99	311.5	345.67	317.46	0	0	0
Dmrtc1c2	0	0	0	0	0	0	0	0	0	0	0	0	0
Dmkn	0	0	0	0	0	0	0	0	0	0	0	0	0
Gstt2	0	0	0	0.49	0.31	0	0.17	0	0	2.52	0	0	0
Ccdc125	0.44	0.56	1.03	0.92	0.72	2.14	1.86	2.77	4.36	3.33	0	0	0
Olfr1121	0	0	0	0	0	0	0	0	0	0	0	0	0
Gm16442	0	0	0	0	0	0	0	0	0	0	0	0	0
Ndufs6	173.53	163.78	161.79	176	157.86	192.91	192.64	269.8	224.25	209.76	0	0	0
Tmem266	0	0	0	0	0	0	0	0	0	0	0	0	0
Ino80e	60.09	103.17	90.47	95.68	94.93	71.54	76.6	58.52	39.71	57.51	0	0	0
Ighg2b	0	0	0	0	0	0	0	0	0	0	0	0	0
Vmn2r65	0	0	0	0	0	0	0	0	0	0	0	0	0
Igkv3-4	0	0	0	0	0	0	0	0	0	0	0	0	0
Copb2	148.55	158.45	153.57	159.88	159.89	168.5	169.96	180.53	194.14	204.5	0	0	0
Il34	1.08	1.78	0.64	0.28	0.54	0	0.44	0.31	0.2	1.32	0	0	0
Pet2	0	0	0	0	0	0	0	0	0	0	0	0	0
Psat1	308.21	298.03	458.91	651.39	672.45	237.51	233.94	241.36	279.99	339.16	0	0	1
Jph2	0.09	0.38	0.73	0.49	0.37	0.07	0	0.12	0	0.06	0	0	0
Rdh5	0.15	0.92	2.1	0.75	0.38	0	0	0.2	0.13	0	0	0	0
Psme3	136.93	95.64	106.76	108.24	97.66	130.06	179.05	178.43	108.07	99.84	0	0	0
Hdhd3	4.29	3.42	6.56	5.68	4.46	1.65	1.36	1.69	4.73	3	0	0	0
Cthrc1	28.89	42.36	19.59	19.86	12.88	117.2	94.78	79.09	129.46	162.87	1	0	0
Vmn2r121	0	0	0	0	0	0	0	0	0	0	0	0	0
Ebpl	26.47	25.74	10.97	16.74	20.98	26.38	19.08	19	31.33	51.8	1	0	0
Cd79a	0	0	0	0	0	0	0	0.1	0	0	0	0	0
Elac1	3.09	2.79	3.28	2.64	2.73	2.75	2.99	2.08	0.23	2.38	0	0	0
Sbds	90.5	87.92	107.9	95.29	85.84	104.36	110.74	137.11	115.47	58.27	0	0	0
Grm3	0	0	0	0	0	0	0	0	0	0	0	0	0
LOC108169061	0.22	0	0	0	0	1.1	0	1.82	0	0.86	0	0	0
Vmn1r51	0	0	0	0	0	0	0	0	0	0	0	0	0
Trove2	36.98	38.48	40.04	37.28	39.43	30.25	27.44	31.08	30.85	35.37	0	0	0
Tfap2e	0	0	0	0	0.2	0	0	0	0	0	0	0	0
Spint3	0	0	0	0	0	0	0	0	0	0	0	0	0
Ighv12-2	0	0	0	0	0	0	0	0	0	0	0	0	0
Daxx	24.68	24.35	20.47	19.33	21.74	27.66	22.53	22.97	14.2	16.2	0	0	0
Tspyl2	16.61	22.02	23.01	33.51	30.61	32.08	20.65	24.34	40.77	42.09	0	0	1
Ctnnb1	293.35	321.53	322.45	320.71	316.76	397.67	349	311.91	369.93	406.49	0	0	0
Tnk1	0	0	0	0	0	0	0	0	0	0	0	0	0
Prpf4b	44.38	41.85	38.45	33.73	32.06	34.51	34.79	43.58	23.8	35.09	0	0	0
Rxfp3	0	0.57	1.64	0.99	1.06	0	0.89	0.58	0	0	0	0	0
Tagap	0	0	0	0	0.1	0	0	0	0	0.65	0	0	0
Olfr519	0	0	0	0	0	0	0	0	0	0	0	0	0
4933402D24Rik	0	0	0	0	0	0	0	0	0	0	0	0	0
Sugct	0.14	0.83	0.3	0.15	0.69	0.26	0.76	0.66	0	1.23	0	0	0
Acvr1b	5.14	3.37	2.55	4.49	4.04	3.47	3.93	2.16	9.45	6.48	0	0	0
Ptov1	74.58	95.3	99.09	128.88	124.02	101.74	79.1	66.2	151.63	136.51	0	0	0
N6amt1	16.42	20.07	26.64	29.08	26.99	27.24	19.07	15.83	11.75	21.72	0	0	0
Mis12	44.5	33.85	50.04	41.84	34.65	33.37	59.63	44.26	45.72	37.44	0	0	0
Fscn3	0	0	0	0	0.06	0	0	0	0	0	0	0	0
Dscaml1	0	0	0	0	0	0	0	0	0	0	0	0	0
E130012A19Rik	2.04	2.23	2.85	2.9	4.29	1.62	0.44	0.58	0.33	0.12	0	0	0
Adam6a	0	0	0	0	0	0	0	0	0	0	0	0	0
Olig2	0	0	0	0	0	0	0	0	0	0	0	0	0
Armcx4	5.18	7.87	7.25	7.63	7.95	3.96	3.82	3.74	4.43	6.18	0	0	0
Crisp2	0	0	0	0	0	0	0	0	0	0	0	0	0
Slc9b2	0.47	1.57	0.9	0.82	0.96	1.07	1.87	1.07	4.58	2.54	0	0	0
Fnip1	16.24	11.88	14.62	15.04	15.21	13.18	14.65	15.86	20.83	18.25	0	0	0
Trib3	4.12	10.13	104.89	181.41	182.5	12.54	3.16	2.07	5.3	15.52	0	0	1
Pcbp1	306.98	267.67	346.97	354.34	377.54	321.38	308.84	288	323.64	311.01	0	0	0
Gm30411	0	0	0	0	0	0	0	0	0	0	0	0	0
Svil	4.54	4.57	7.47	6.5	6.22	6.34	4.27	3.71	3.86	5.18	0	0	0
LOC108168565	0	0	0	0	0	0	0	0	0	0	0	0	0
Uts2	0	0	0	0	0	0	0	0	0	0	0	0	0
Mier1	19.78	17.72	14.34	12.46	12.25	23.68	21.94	26.82	27.6	21.91	0	0	0
Gm4988	0	0.12	0	0	0	0	0	0	0	0	0	0	0
Epg5	4.59	5.81	8.26	10.42	8.78	5.34	6.84	6.03	8.5	7.43	0	0	1
Ropn1	0	0	0	0	0	0	0	0	0	0	0	0	0
N4bp2l2	42.26	45.29	38.18	26.52	28.48	26.08	39.42	40.78	36.25	35.11	0	0	0
Gm39566	0	0	0	0	0	0	0	0	0	0	0	0	0
Dnaaf2	10.83	8.5	11.43	9.67	10.28	10.11	6.57	6.88	5.96	7.75	0	0	0
Cd84	0	0	0	0	0	0	0	0	0	0	0	0	0
Pde11a	0	0	0	0	0	0	0	0.07	0.04	0.37	0	0	0
Nrg4	0	0	0	0	0	0	0	0	0	0	0	0	0
Lrrc27	2.04	0.94	0.34	0.96	0.93	2.82	0.91	0.5	1.13	3.31	0	0	0
Gm7325	0	0	0	0	0	0	0	0	0	0	0	0	0
Tacc1	12.36	12.05	13.95	11.79	11.9	19.05	14.09	20.41	26.51	20.38	0	0	0
Krt10	0.41	1.47	1.48	0.67	0.39	1.28	0.53	0.28	0.79	1.25	0	0	0
Trav10n	0	0	0	0	0	0	0	0	0	0	0	0	0
Pth2r	0	0	0	0	0	0	0	0	0	0	0	0	0
Lyve1	0	0	0	0	0	0	0	0	0	0	0	0	0
Hint2	25.16	22.03	17.2	27.02	27.85	24.93	15.75	15.5	24.6	34.83	0	0	0
Atrip	8.92	14.57	22.02	15.16	14.4	8.49	7.03	8.84	8.87	9.48	0	1	0
Thoc3	57.73	61.86	71.96	55.87	64.05	58.75	68.28	62.9	69.71	61.09	0	0	0
Sec14l3	0	0	0	0	0	0	0	0	0	0	0	0	0
Zfp438	1.98	2.88	1.55	2.35	1.87	1.17	1.02	0.57	1.86	1.89	0	0	0
Stk33	0	0	0	0	0.16	0	0	0.12	0	0	0	0	0
Hint3	9.27	9.32	16.18	8.69	9.33	20.67	9.09	16.19	21.02	18.9	0	0	0
Tmem114	0	0	0	0	0	0	0	0	0	0	0	0	0
Cbx7	2.19	2.62	3.76	2.55	1.71	3.65	1.87	1.23	0.34	5.17	0	0	0
Defb13	0	0	0	0	0	0	0	0	0	0	0	0	0
Tmem194	25.35	21.1	19.54	23.36	19.94	14.68	16.56	13.16	22.92	19.83	0	0	0
Pycr1	5.73	9.36	18.13	29.18	32.8	8.99	6.18	6.32	9.6	13.08	0	0	1
Polr2a	90.22	107.32	113.61	98.85	107.01	98.23	75.33	68.47	98.5	121.69	0	0	0
Olfr930	0	0	0	0	0	0	0	0	0	0	0	0	0
Rprd1b	25.89	17.24	28.98	26.96	27.4	24.4	39.12	29.97	41.99	28.19	0	0	0
Gsta3	0	0	0	0	0.14	0	0	0	0	0	0	0	0
Cyp2w1	0	0	0	0	0	0	0	0	0	0	0	0	0
L3mbtl2	12.91	16.78	15.48	17.53	16.71	15.39	14.37	14.05	16.96	13.49	0	0	0
Rassf2	1.13	0.28	0.41	0.74	1.11	2.31	1.22	1.13	3.28	1.96	0	0	0
Strap	228.11	118.06	117.53	141.64	137.75	239.88	269.74	289.47	214.44	207.61	0	0	0
Ikbke	0.55	1.79	0.88	1.05	1.13	0.88	0.48	1.08	0.27	3.47	0	0	0
Adam28	0	0	0	0	0	0	0	0	0	0	0	0	0
Cyth1	8.56	7.66	8.23	9.93	9.27	7.09	12.11	10.08	6.42	6.32	0	0	0
Crbn	21.29	17.68	21.58	20.6	21.17	23.68	21.53	30.48	20.63	31.06	0	0	0
Gm40853	0	0.36	0	1.81	0.37	0	0	0.04	3.42	0	0	0	0
L3mbtl1	0	0	0	0	0	0	0	0	0	0	0	0	0
Ngef	0.26	0.43	0.62	0.93	1.12	0	0.36	0.77	1.2	1.62	0	0	0
Chmp6	20.18	27.14	32.64	35.61	30.24	25.43	30.86	25.91	36.37	27.78	0	0	0
Serpinb6d	0.07	0	0	0	0	0	0	0.06	0	0	0	0	0
Brinp3	0	0	0	0	0	0.06	0	0	0	0	0	0	0
Gpr179	0	0	0	0	0	0	0	0	0	0	0	0	0
Sh3kbp1	54.83	59.62	45.18	46.62	44.98	56.32	63.94	92.64	61.04	38.34	0	0	0
Obp1a	0	0	0	0	0	0	0	0	0	0	0	0	0
Vmn2r100	0	0	0	0	0	0	0	0	0	0	0	0	0
Bet1	24.27	29.42	25.9	35.84	29.07	29.33	38.04	46.28	47.51	48.79	0	0	0
Kdsr	55.08	49.12	59.21	67.85	66.87	65.76	54.62	52.44	67.52	91.26	0	0	0
Usp11	3.52	6.29	7.48	10.79	10.26	5.29	4.8	3.03	2.69	6.52	0	0	1
Haus7	51.79	61.45	53.23	53.89	50.41	62.63	63.9	56.15	47.41	51.69	0	0	0
Iqcd	0	0.39	0	0.26	0.26	0.64	0.63	0.32	0	1.46	0	0	0
Nutf2	294.24	271.05	351.64	311.09	319.84	246.92	302.69	332.79	294.25	305.69	0	0	0
Gadd45b	58.14	120.42	320.46	203.97	195.1	69.52	82.63	99.38	66.62	52.49	0	1	0
Olfr1458	0	0	0	0	0	0	0	0	0	0	0	0	0
Hbq1b	0	0	0	0	0	0	0	0	0	0	0	0	0
Nlrp4g	0	0	0	0	0	0	0	0	0	0	0	0	0
Hdac9	0	0.33	0	0	0.16	0.71	0.7	0.95	2.03	0.89	0	0	0
Trbv26	0	0	0	0	0	0	0	0	0	0	0	0	0
Slc45a2	0	0	0	0	0.05	0	0	0	0	0	0	0	0
Gucy1a2	1.43	4.26	1.21	1.35	1.73	2.97	4.65	3.69	4.43	6.96	0	0	0
Ccdc154	0	0	0	0	0	0	0	0	0	0	0	0	0
Actl6b	0	0	0	0	0	0	0	0	0	0.17	0	0	0
Atp6v0a1	19.14	18.56	12.67	14.66	16.15	36.18	21.39	17.23	41.44	50.99	0	0	0
Klk1b27	0	0	0	0	0	0	0	0	0	0	0	0	0
Cox10	13.5	15.7	18.16	18.34	18.86	14.28	14.64	16.67	13.76	19.26	0	0	0
Pfdn2	187.88	213.06	189.93	196.47	214.33	227.35	220.59	234.36	205	220.71	0	0	0
Cyp4f15	0	0	0	0	0	0	0	0	0	0	0	0	0
Sap18b	237.72	213.27	218.9	213.12	224.02	298.16	249.44	279.13	322.6	243.32	0	0	0
Gm13286	0	0	0	1.1	0	5.84	0	0	0	0	0	0	0
Synpo	2.3	5.94	3.9	1.94	2.78	7.2	4.12	4.15	15.19	15.05	0	0	0
Jund	18.83	24.02	39.93	42.54	56.84	32.41	19.74	23.28	38.55	40.37	0	0	1
Ina	0.44	0.18	1.03	1.74	0.99	1.36	0.26	0	0	0.09	0	0	0
Gm20736	0	0	0	0	0	0	0	0	0	0	0	0	0
Tnni1	0	0.53	0	0	0.17	0.29	1.15	0.88	6.4	2.9	0	0	0
Tmem233	0	0	0	0	0	0	0	0	0	0	0	0	0
Ulk1	8.52	7.77	7.08	8.16	9.23	7	6.08	4.37	7.85	11.17	0	0	0
Cyp2f2	0	0	0	0	0	0	0	0	0	0	0	0	0
Cfap126	0	0	0	0	0.24	0	1.31	0.5	0	1.45	0	0	0
Gm32204	0	0	0	0	0	0	0	0	0	0	0	0	0
A630001G21Rik	0	0	0	0	0	0	0	0	0	0.21	0	0	0
Zfp354b	0.17	0.29	0	0	0.52	0	0	0	0	0	0	0	0
Galnt9	0	0	0	0	0	0	0	0	0	0	0	0	0
Gdf1	0	0	0.74	0.17	0.08	0	0.18	0	0	0	0	0	0
Rnh1	221.29	218.97	262.79	322.53	349.43	292.61	182.53	173.47	292.27	380.96	0	0	0
Mrps31	37.34	39.71	55.66	43.2	43.05	30.63	26.23	28.47	32.89	30.9	0	0	0
Syne3	1.62	6.52	6.3	5.74	6.14	2.08	1.98	2.63	4.67	3.94	0	0	0
Srcin1	0	0	0.18	0	0.11	0	0	0	0	0	0	0	0
S100a13	31.23	56.67	35.19	20.94	22.47	113.54	69.05	80.05	118.95	65.53	0	0	0
Afm	0	0	0	0	0	0	0	0	0	0	0	0	0
Klrb1	0	0	0	0	0	0	0	0	0	0	0	0	0
Haus2	37.78	35	30.73	26.88	21.11	37.43	69.54	52.14	53.48	41	0	0	0
Trav15-2-dv6-2	0	0	0	0	0	0	0	0	0	0	0	0	0
Acad12	0.59	0	0.37	0.85	0.79	0.45	0.62	0.57	1.22	0	0	0	0
Tmem190	0	0	0	0	0	0.33	0	0	0	0	0	0	0
Spa17	3.38	0.64	2.94	1.83	1.6	2.16	1.26	2.37	0	1.9	0	0	0
Alppl2	0	0	0	0	0	0	0	0	0	0	0	0	0
Olfr1426	0	0	0	0	0	0	0	0	0	0	0	0	0
Zfp606	1.02	1.38	1.71	3.27	2.28	1.2	2.75	2.78	1.1	2.77	0	0	0
Lelp1	0	0	0	0	0	0	0	0	0	0	0	0	0
Ufd1l	108.44	105.65	93.82	109.5	103.87	136.65	124.17	134.81	123.06	135.37	0	0	0
Prkab1	34.93	28.36	41.28	33.68	37.66	25.46	28.03	20.6	38.71	20.58	0	0	0
Ap2m1	219.72	246.98	260.1	304.64	312.05	264.48	278.38	288.25	305.83	324.52	0	0	0
Gm7950	0	0	0	0	0	0	0	0	0	0	0	0	0
Supt16	175.34	159.4	137.27	119.53	116.15	154.67	183.71	201.21	132.28	122.74	0	0	0
Cts6	0	0	0	0	0	0	0	0	0	0	0	0	0
Nmnat3	2.36	2.49	3.83	7.58	5.4	0.42	2.43	1.38	3.63	4.36	0	0	0
Ncbp3	19.85	16.86	19.46	18.44	18.86	19.8	18.63	24.68	15.28	19.28	0	0	0
Gm6745	5.79	2.64	2.45	3.39	2.06	3.52	6.24	1.46	1.15	3.36	0	0	0
Hhipl2	0	0	0	0.12	0.08	0	0	0	0	0	0	0	0
Snx2	73.94	51.17	59.17	61.11	55.66	79.2	73.13	85.81	73.42	90.93	0	0	0
LOC108168395	3.5	1.2	3.87	1.92	1.58	1.32	2.27	2.84	2.82	1.94	0	0	0
Col4a2	100.37	95.96	77.56	66.79	66.3	35.64	21.68	15.19	24.99	27.85	0	0	0
Ttc32	3.07	6.38	7.14	7.04	6.71	3.46	5.07	3.16	15.42	4.9	0	0	0
Polr1d	195.37	130.88	141.71	141.72	127.75	131.65	131.65	196.47	104.14	110.13	0	0	0
Ace2	0	0.11	0	0	0	0	0	0	0	0.48	0	0	0
Vpreb3	0	0	0	0	0	0	0	0	0	0	0	0	0
Papd5	24.66	21.89	21.2	19.03	19.14	17.39	22.94	19.85	16.18	16.8	0	0	0
Guca2a	0	0	0	0	0	0	0	0	0	0	0	0	0
LOC108168630	0	0	0	0	0	0	0	0	0	0	0	0	0
Gm933	0	0	0	0	0	0	0	0	0	0	0	0	0
Etv3	7.79	7.7	12.03	14.12	13.35	5.21	5.68	4.41	3.48	5.94	0	0	0
Pes1	131.4	166.25	156.93	146.33	141.78	104.11	129.01	119.23	100.2	104.5	0	0	0
Lrrc30	0	0	0	0	0	0	0	0	0	0	0	0	0
LOC108168543	0	0	0	0	0	0	0	0	0	0	0	0	0
Wbscr27	1.11	0.81	1.36	1.15	2	1.03	0.51	1.51	0	4.68	0	0	0
Foxd2	0.22	0.18	2.36	1.18	0.77	0	0.26	0.3	0	0	0	0	0
Klk11	0	0	0	0	0	0	0	0	0	0	0	0	0
Il4ra	8.11	8.65	8.54	3.37	4.51	12.5	12.28	8.15	3.5	6.03	1	0	0
Tcrg-V3	0	0	0	0	0	0	0	0	0	0	0	0	0
Csta1	0	0	0	0	0	0	0	0	0	0	0	0	0
BC089491	0	0	0	0	0	0	0	0	0	0	0	0	0
Skiv2l	13.82	13.62	17.87	16.97	17.49	16.37	11.49	9.83	19.96	17.91	0	0	0
Trim37	13.42	9.86	4.91	6.96	8.46	16.12	16.98	16.38	19.64	20.35	1	0	0
Zfp526	3.05	5.48	4.83	3.96	4.42	3.38	2.45	2.16	3.96	3.88	0	0	0
Tbpl2	0	0	0	0	0	0	0	0	0	0	0	0	0
Klf9	12.33	22.37	21.44	19.9	18.55	19.17	18.37	19.87	30.57	20.16	0	0	0
Fbxw11	45.01	38.09	37.58	36.21	38.13	50.62	50.74	55.6	59.28	51.17	0	0	0
Ccdc13	0	0	0	0	0	0	0	0	0	0	0	0	0
Adgra2	9.44	20.93	13.14	14.6	14.09	13.21	5.9	5.61	7.51	9.63	0	1	0
Amn	0.24	0	0.57	0.64	0.26	0.11	0.21	0	0	0	0	0	0
Mrgpra2a	0	0	0	0	0	0	0	0	0	0	0	0	0
Ppib	887.36	738.71	736.44	969.34	1030.02	1054.59	976.42	1008.83	1129.47	1502.12	0	0	0
Igkv3-10	0	0	0	0	0	0	0	0	0	0	0	0	0
Hba-a1	0	0	0	0.24	0	0	0	0	0	1.11	0	0	0
Rnf122	19.75	25.02	21.41	28.93	31.63	29.06	17.39	20.95	64.22	33.97	0	0	0
Map9	3.05	4.38	3.34	3.02	3.12	2.52	4.16	3.62	2.24	3.99	0	0	0
Pitpnm1	3.97	5.56	6.06	4.34	6.62	5.43	5.6	5.07	6.31	5.87	0	0	0
Atxn10	158.6	151.61	151.77	171.04	161.58	193.95	228.57	217.24	232.99	214.75	0	0	0
Katna1	25.53	24.01	32.04	27.46	24.45	19.46	21.3	23.57	21.89	28.95	0	0	0
Gm9936	0	0	0	0	0.21	0	0	0	0	0	0	0	0
Taar2	0	0	0	0	0	0	0	0	0	0	0	0	0
Stk10	6.4	6.94	8.51	9.31	8.22	9.86	7.24	6.58	8.64	10.85	0	0	0
Ctsh	1.86	2.89	3.11	2.07	1.99	5.27	1.16	1.64	1.28	2.77	0	0	0
Cdadc1	4.7	3.97	5.36	6.11	4.12	4.8	5.86	5.01	3.68	3.61	0	0	0
Olfr538	0	0	0	0	0	0	0	0	0	0	0	0	0
Serpinb9f	0	0	0	0	0	0.06	0	0	0	0	0	0	0
Gm21657	0	0	0	0	0	0	0	0	0	0	0	0	0
Olfr898	0	0	0	0	0	0	0	0	0	0	0	0	0
Prdx2	628.22	708.45	567.13	548.26	529.17	548.59	510.48	432.65	561.94	596.98	0	0	0
Nat10	30.18	40.39	47.42	37.2	38.8	23.12	31.89	27.43	18.83	15.04	0	0	0
Slc7a2	2.62	3.23	3.09	2.53	3.3	5.34	4.5	4.91	4.55	5.45	0	0	0
Sap30l	11.77	9.93	4.76	3.59	7.19	18.85	11.04	10.99	4.41	7.9	1	0	0
2510009E07Rik	3.17	1.93	1.66	4.51	4.4	2.3	2.48	3.16	3.25	5.71	0	0	0
Slit2	18.54	13.35	16.42	17.94	19.01	102.4	69.63	49.11	30.48	29.93	0	0	0
Gzmb	0	0.77	0	0	0	1.26	0	0.82	0	1.53	0	0	0
Olfr1253	0	0	0	0	0	0	0	0	0	0	0	0	0
Idua	3.72	2.89	4.15	4.39	5.13	5.12	2.51	2.22	1.87	1.9	0	0	0
Ccdc7b	0	0	0	0	0	0	0	0	0	0	0	0	0
Cwc27	27.51	25.12	26.19	28.42	26.86	27.91	32.97	32.14	31.71	25.76	0	0	0
Olfr301	0	0	0	0	0	0	0	0	0	0	0	0	0
Tubb1	0	0	0	0	0	0	0.07	0	0.09	0	0	0	0
Ermard	1.06	5.87	6.29	6.49	4.89	1.04	17.85	6.54	2.06	2.3	0	0	0
Ncs1	38.04	33.54	33.16	34.76	40.32	37.82	47.95	39.81	27.22	45.04	0	0	0
Ugt3a1	0	0	0.4	0	0.09	0	0	0	0	0	0	0	0
Igkv1-88	0	0	0	0	0	0	0	0	0	0	0	0	0
Tenm4	3.66	6.22	4.21	3.11	3.67	0.28	0.09	0.05	0.68	0.21	0	0	0
Lpar6	21.01	18.76	9.24	12.19	9.34	13.09	15.22	13.12	17.49	22.76	1	0	0
Tas2r103	0	0	0	0	0	0	0	0	0	0	0	0	0
Gle1	18.3	19.15	20.28	27.58	29.83	24.28	19.22	19.75	20.14	32.29	0	0	0
Ucn3	0	0	0	0	0	0	0	0	0	0	0	0	0
Olfr171	0	0	0	0	0	0	0	0	0	0	0	0	0
Dvl1	7.29	14.5	8.39	11.18	10.79	7.38	6.7	5.7	9.63	10.53	0	0	0
Prop1	0	0	0	0	0	0	0	0	0	0	0	0	0
Mcl1	100.86	94.19	112.2	88.84	97.27	89.32	92.56	67	54.97	68.24	0	0	0
Prmt1	439.14	568.48	609.67	616.47	609.64	421.71	491.51	550.99	499.16	389.14	0	0	0
Vsig1	0	0	0	0	0	0	0	0	0	0	0	0	0
Uevld	8.84	17.93	11.17	11.29	11.1	14.93	14.33	14.59	23.91	18.51	0	1	0
Por	96.46	82.86	94.39	87.96	90.15	79.78	67.2	52.59	95.05	90.68	0	0	0
Gm10142	0	0	0	0	0	0	0	0	0	0	0	0	0
Sirt1	22.9	21.56	30.33	27.34	25.76	22.48	22.58	25.25	26.25	21.05	0	0	0
Nt5m	5.12	2.65	7.44	10.75	12.12	6.95	4.89	9	9.22	4.8	0	0	1
Gins3	11.7	7.67	7.79	12.61	12.21	12.98	9.03	9.41	12.42	13.15	0	0	0
Dnajc13	28.61	20.67	21.09	21.87	21.42	36.74	30.78	32.12	34.13	34.45	0	0	0
Fam163b	0	0	0	0	0	0	0	0	0	0	0	0	0
Rsph1	0	0.93	0	1.21	0.3	0	0	0.15	0	0	0	0	0
Grwd1	88.05	95.71	92.51	75.82	82.29	76.14	83.43	75.63	51.75	39.48	0	0	0
Gm9327	0	0	0	0	0	0	0	0	0	0	0	0	0
Chka	37.6	57.06	56.7	58.82	59.62	33.59	42.31	54.08	46.21	39.27	0	0	0
1600002K03Rik	20.51	23.48	43.01	30.57	41.81	45.14	32.05	14.28	52.61	34.81	0	1	0
Ptger1	0.19	2.47	0.89	1.07	0.67	2.44	0	0.53	7.57	1	0	0	0
Hmgn5	105.86	47.24	32.82	27.2	29.1	83	52.08	71.56	63.71	65.78	1	0	0
Rnf185	26.16	38.81	35.09	38.76	37.65	35.16	27.18	29.86	31.18	50.46	0	0	0
Cercam	10.02	15.43	14.64	17.41	17.63	19.24	12.54	11.02	27.45	29.57	0	0	0
Clasp1	21.52	27.53	25.44	26.8	27.78	20.57	20.97	22.15	25.21	22.99	0	0	0
Hmcn2	0.1	0.03	0.02	0.11	0.06	0.03	0.01	0.02	0	0.02	0	0	0
Narf	5.83	7.8	4.76	7.47	6.73	9.21	5.08	5.98	14.71	20.89	0	0	0
Saxo1	0	0	0	0	0	0	0	0	0	0	0	0	0
Aspa	0	0	0	0	0	0	0	0	0	0	0	0	0
Ulk4	0.4	0	0.39	0.53	0.31	0.3	0.23	0.51	0	0.43	0	0	0
Scp2	28	23.3	25.38	28.29	29.53	50.18	36.37	43.36	40.39	49.29	0	0	0
Olfr449	0	0	0	0	0	0	0	0	0	0	0	0	0
Sox1	0	0	0	0	0	0	0	0	0	0	0	0	0
Krt88	0	0	0	0	0.39	0	0	0	0	0	0	0	0
Olfr850	0	0	0	0	0	0	0	0	0	0	0	0	0
Csrp3	0	0	0.74	0	0.17	0	0	0	0	0	0	0	0
Sstr4	0	0	0	0.15	0.23	0	0.08	0.67	0	0	0	0	0
Mapk3	39.39	36.79	45.97	51.79	58.36	77.79	61.78	53.64	57.54	87.39	0	0	0
Magea3	0	0	0	0	0	0	0	0	0	0	0	0	0
Vgf	1.31	0	2.06	1.96	1.68	1.71	0.41	0.67	1.47	0.07	0	0	0
Syvn1	26.55	55.89	100.91	152.29	161.57	50.46	37.72	43.25	102.85	115.96	0	0	1
LOC108167370	0.22	0	0	0	0	0	0	0	0	0	0	0	0
Ptk6	0	0	0	0	0	0	0	0	0	0	0	0	0
Pfkfb3	16.5	13.67	11.57	13.97	12.87	5.67	9.33	6.74	1.89	7.8	0	0	0
Hsp90b1	1730.91	1527.85	1545.4	2234.45	2204	2064.58	2154.95	2611.28	3212.79	3874.9	0	0	0
Paxip1	10.14	10.63	9.21	9.71	11.22	9.27	8.23	8.88	14.6	14.55	0	0	0
Nnt	38.82	33.73	37.63	41.64	45.15	38.43	27.13	28.04	35.9	50.78	0	0	0
Car5a	0	0	0	0.2	0	0	0	0	0	0	0	0	0
Cbr4	9.2	11.01	9.96	9.54	10.1	12.61	14.13	12.33	11.22	11.07	0	0	0
Olfr1406	0	0	0	0	0	0	0	0	0	0	0	0	0
Olfr486	0	0	0	0	0	0	0	0	0	0	0	0	0
Emc9	2.32	5.72	7.93	5.79	6.05	7.13	3.53	3.8	18.73	18.5	0	0	0
Ssmem1	0.33	0	0	0	0	0	0	0	0	0	0	0	0
Phf5a	262.55	292.46	241.2	212.77	215.45	266.43	222.16	275.39	198.31	175.39	0	0	0
Prl4a1	0	0	0	0	0	0	0	0	0	0	0	0	0
Ddx5	732.2	676.95	645.03	526.97	529.43	622.02	780.51	817.27	667.52	612.46	0	0	0
Tnfrsf11b	17.86	22.92	25.76	36.71	27.5	55.05	55.78	55.35	24.68	21.96	0	0	1
Adgb	0	0	0	0	0	0	0	0	0	0	0	0	0
Zfp811	0	0	0	0	0	0	0.3	0	0	0	0	0	0
Fam13c	0.68	0.72	2.73	4.5	2.75	2.01	0.84	0.62	0.11	1.06	0	0	0
Ces2g	0	0.19	0.27	0	0.06	0.2	0.67	0	0	0	0	0	0
Arf4	426.07	487.76	481.28	477.4	470.75	431.68	487.85	547.8	502.12	582.02	0	0	0
Rplp0	681.01	808.26	837.81	849.56	863.18	781.06	890.62	814.92	864.94	637.88	0	0	0
Lpcat2b	0	0	0	0	0	0	0	0	0	0	0	0	0
Gm8232	0	0	0	0	0	0	0	0	0	0	0	0	0
Fbxl22	0	0	0	0	0.13	0	0	0	0	0	0	0	0
Calcrl	4.69	5.06	2.8	4.55	5.2	3.48	2.15	1	5.44	4.71	0	0	0
Vmn2r107	0	0	0	0	0	0	0	0	0	0	0	0	0
Usp29	0	0	0	0	0	0	0	0	0	0	0	0	0
Olfr152	0	0	0	0	0	0	0	0	0	0	0	0	0
Myl4	0	0.51	0	0	0.17	0.84	0.55	0	0.91	1.02	0	0	0
Pebp4	0	0	0	0	0	0	0	0	0	0	0	0	0
Ivd	12.61	13.66	10.89	12.91	14.22	18.7	12.13	15.02	28.31	29.86	0	0	0
Akap10	5.09	5.33	6.52	4.96	5.91	5.36	6.04	6.75	8.38	5.47	0	0	0
Rabgef1	18.2	23.93	26.49	18.74	21.88	23.45	28.92	28.09	40.8	25.88	0	0	0
Gstk1	0.39	0.43	0	0.84	1.12	1.63	1.99	2.01	2.85	2.12	0	0	0
Trav14-2	0	0	0	0	0	0	0	0	0	0	0	0	0
Nabp2	46.71	41.62	55.39	58.02	50.24	43.57	43.8	29.36	49.03	55.12	0	0	0
Murc	0.62	4.31	1.09	1.32	1.4	6.33	8.88	7.84	16.43	8.51	0	0	0
Zfyve9	6.33	4.06	3.34	5.89	5.29	6.1	6.18	6.48	7.2	8.69	0	0	0
Pcdhb18	1.14	1.21	0.58	0.51	1.19	0.69	0.58	0.73	1.98	0.99	0	0	0
Esp1	0	0	0	0	0	0	0	0	0	0	0	0	0
Agap3	14.92	10.85	9.13	12.19	13.11	9.2	9.12	8.07	11.58	11.55	0	0	0
Xpo6	16.21	18.91	17.09	16.79	17.72	21.41	19.99	17.54	26.06	22.62	0	0	0
Fbll1	0	0	0	0	0	0	0	0	0	0	0	0	0
Gm4737	0	36.51	0	0	0	115.2	149.99	151.51	230.35	130.19	0	0	0
Mrps7	55.23	44.77	52.97	64.38	61.33	74.82	63.71	59.53	54.18	63.98	0	0	0
Vim	2977.1	3201.76	3314.72	3143.45	3085.21	2580.74	2761.83	2677.02	2945.76	2692.13	0	0	0
Pla2g4c	0	0.15	0.18	0.08	0.1	0	0	0.12	0	0.15	0	0	0
Hpgds	0	0	0	0	0	0	0	0	0	0	0	0	0
Plaur	116.12	105.36	92.41	66.63	65.52	100.19	114.87	78.39	50.42	51.61	0	0	0
Upf3b	35.21	31.28	20.91	22.65	19.78	32.18	35.01	41.2	32.31	37.73	0	0	0
Hykk	1.78	3.41	0.7	2.69	2.69	3.96	3.82	1.77	3.46	8.89	0	0	0
3830403N18Rik	0	0.56	0	0	0	0	0	1.59	2.5	0	0	0	0
Olfr1218	0	0	0	0	0	0	0	0	0	0	0	0	0
Wdr31	0.23	0.96	1.08	2.44	1.52	2.76	1.16	1.16	2.17	3.2	0	0	0
Calca	0	0	0	0.55	0.28	0	0	0	0	0	0	0	0
Slc38a3	0.22	0.71	0.51	0.58	0.12	4.04	1.2	0.33	0.16	2.1	0	0	0
Lzts3	3.32	2.62	4.35	3.14	3.33	2.39	1.14	1.14	3.41	4.47	0	0	0
Casc5	12.11	9.21	6.96	6.8	6.87	11.89	14.19	11.66	15.3	14.52	0	0	0
Flot2	45.19	31.23	37.1	33.85	34.54	62.3	39.99	44.11	31.08	51.41	0	0	0
Fignl1	40.09	40.41	58.41	45.16	44.08	50.98	39.34	34.4	44.09	41.81	0	0	0
Ccdc171	1.3	0.39	0.2	0.55	0.35	0.61	0.32	0.49	0.25	0.62	0	0	0
Adamts12	2.95	2.58	2.32	1.92	1.7	3.82	4.4	2.03	1.46	1.22	0	0	0
Ptgs2	228.05	634.55	566.86	298.42	279.96	239.38	616.56	405.36	285.53	246.52	0	1	0
Aknad1	0	0	0	0	0	0	0	0.1	0	0	0	0	0
Lce1h	3.82	5.54	5.79	0.79	1.46	0	0	0.36	0	0	0	0	0
Irak1bp1	19.56	7.74	12.66	19.29	20.36	25.04	19.01	18.78	19.06	13.77	1	0	0
Prl6a1	0	0	0	0.27	0	0	0	0.1	0	0	0	0	0
Hoxd13	0.25	6.26	0	0.53	0.8	22.46	22.18	20.93	25.99	25.14	0	0	0
Tgfb3	60.64	90.58	88.05	70.59	76.03	53.35	37.72	31.03	26.03	34.6	0	0	0
Gm10229	0	0	0	0	0	0	0	0	0	0	0	0	0
Gpc5	0	0.54	0	0	0	0	0	0	0	0	0	0	0
Olfr616	0	0	0	0	0	0	0	0	0	0	0	0	0
Otud3	6.6	4.55	3.31	3.59	4.12	5.37	4.44	5.61	0.71	5.77	0	0	0
Fgf1	0	0	0	0	0	0	0	0	0	0	0	0	0
Arhgap27	0.12	0	0	0.76	0.37	0.29	0.28	0	0	0.39	0	0	0
Hyou1	146.23	142.48	233.73	387.09	416.33	168.05	141.58	143.16	251.76	293.08	0	0	1
Psmb5	297.3	423.04	463.58	460.75	506.15	353.71	286.69	262.03	332.91	379.87	0	0	0
LOC108167789	0	0	0	0	0	0	0	0	0	0	0	0	0
Gm15881	0	0	0	0	0	0	0	0	0	0	0	0	0
Ankra2	7.36	5.88	11.66	5.77	5.89	8.15	11.42	8.02	14.03	8.7	0	0	0
4930430F08Rik	13.65	7.08	12.21	10.86	14.49	21.52	12.75	13.74	14.33	13.57	0	0	0
Spata13	4.31	5.87	5.52	7.99	7.83	3.57	3.86	3.53	2.4	5.2	0	0	0
Eri1	66.16	48.88	44.92	45.13	46.56	62.04	59.27	73.61	56.56	51.17	0	0	0
Olfr691	0	0	0	0	0	0	0	0	0	0	0	0	0
Nectin4	0	0	0	0	0	0	0	0.04	0	0	0	0	0
Gps2	25.82	22.74	17.75	31.61	29.97	43.91	24.45	23.46	31.14	41.32	0	0	0
Ccdc81	0	0	0.2	0	0	0	0	0.07	0	0	0	0	0
Slc25a13	30.34	21.43	16.14	15.7	14.95	32.98	38.34	40.24	40.1	31.03	1	0	0
Gch1	3.52	2.39	5.72	20.96	20.11	6.91	6.12	4.85	6.89	4.91	0	0	0
Ryr3	0	0	0	0.01	0.02	0	0	0	0	0	0	0	0
Arhgef7	13.8	14	12.8	11.27	12.17	15.22	13.98	12.58	13.58	10.42	0	0	0
Nat1	0	0	0	0	0	0	0	0	0	0	0	0	0
Pdia5	71.02	59.33	64.38	82.04	80.29	76.99	67.74	59.65	93.99	108.72	0	0	0
Tmprss5	0	0	0	0	0.06	0	0	0	0	0	0	0	0
Aldh3a1	0	0.4	0	0	0.06	0	0	0.05	0	0	0	0	0
Wfdc17	0	0	0	0	0	0	0	0	0	0	0	0	0
Zfp369	7.57	11.77	7.06	9.45	6.64	10.97	8.88	6.55	10.96	15.5	0	0	0
Foxk1	13.09	15.18	18.18	19.24	20.05	8.43	9.73	9.02	12.82	15.93	0	0	0
Hcst	0	0	0	0	0	0	0	0	0	0	0	0	0
4932414N04Rik	0	0	0	0	0	0	0	0	0	0	0	0	0
Bpifa2	0	0	0	0	0	0	0	0	0	0	0	0	0
Cldn34c1	0.56	0	0	1.34	0.2	0	0.49	0.22	0	0.8	0	0	0
Cep78	4.14	6.23	7.03	6.33	7.02	5.04	4.43	4.36	5.88	7.11	0	0	0
Aurkc	0	0.78	0	0.43	0	0.21	0	0	2.49	0.15	0	0	0
Rab3il1	3.41	6.08	8.6	12.54	12.04	6.56	3.47	1.65	11.42	12.85	0	0	1
Nog	2.16	3.74	11.35	7.84	6.91	0	0.89	1.17	0	0.21	0	0	0
Lsm2	102.62	78.09	85.19	98.89	111.18	92.78	129.17	131.85	77.84	108.05	0	0	0
Gna14	0	1.55	0	0.17	0.08	1.41	0.47	0.74	3.33	6.12	0	0	0
Tacr3	0	0	0	0	0	0	0	0	0	0	0	0	0
Pappa2	0	0	0	0.03	0	0	0	0	0	0	0	0	0
Abhd12	56.24	23.25	39.46	39.46	37.89	56.34	47.03	42.51	87.65	80.66	1	0	0
LOC101055630	0	0	0	0	0	0	0	0	0	0	0	0	0
Ighv5-9	0	0	0	0	0	0	0	0	0	0	0	0	0
Il1f9	0	0	0	0	0	0	0	0	0	0	0	0	0
Gm21149	0	0	0	0	0	0	0	0	0	0	0	0	0
Olfr1231	0	0	0	0	0	0	0	0	0	0	0	0	0
Shc4	1.4	0.69	0.64	1.09	0.61	0.61	0	0.24	0	1.86	0	0	0
Epb41l4a	14.05	20.86	13.98	14.08	14.98	2.6	4.54	4.27	7.35	3.07	0	0	0
Ano4	0	0	0	0	0	0	0	0	0	0	0	0	0
Otop1	0	0	0	0	0	0	0	0	0	0	0	0	0
H2afy2	21.47	19.44	27.59	26.22	28.62	25.38	22.16	17.7	26.87	23.94	0	0	0
Slc22a3	0	0	0	0	0	0	0	0	0	0	0	0	0
Gpr149	1.03	2.28	0.86	0.85	0.59	0.46	0.12	0.15	0	0.06	0	0	0
Aldh3b2	0	0	0	0	0	0	0	0	0	0	0	0	0
Pate1	0	0	0	0	0	0	0	0	0	0	0	0	0
Slc5a10	0	0	0	0	0	0	0	0	0	0	0	0	0
Psors1c2	0	0	0	0	0	0	0	0	0	0	0	0	0
Krit1	8.41	9.79	8.75	6.68	8.06	10.01	12.66	12.22	20.16	13.05	0	0	0
Ifi27	14.79	45.43	19.8	20.74	23.33	169.42	114.02	98.29	129.14	148.23	0	1	0
Tmem161a	22.89	22.88	38.49	50.96	51.24	25.33	22.08	17.37	34.43	42.83	0	0	1
Ssxb8	0	0	0	0	0	0	0	0	0	0	0	0	0
Peli1	13.95	13.61	18.08	17.86	16.56	21.31	23	20.8	27.39	29.27	0	0	0
Arfip1	53.7	45.55	62.64	50.47	52.09	59.28	63.02	72.93	45.89	48.26	0	0	0
Gm14124	0	0	0	0	0.03	0.14	0	0	0.69	0	0	0	0
Heatr5b	8.95	10.39	10.34	11.5	11.83	10.13	9.2	6.73	13.07	14.69	0	0	0
Smarcc2	32.49	30.54	32	30.61	30.83	41.55	37.65	36.93	40.23	42.24	0	0	0
Cacng6	0	0	0	0	0	0	0	0	0	0	0	0	0
LOC108168556	0	0	0	0	0	0	0	0	0	0	0	0	0
Zp3r	0	0	0	0	0	0	0	0	0	0	0	0	0
Ighv1-42	0	0	0	0	0	0	0	0	0	0	0	0	0
Ebna1bp2	192.67	177.94	150.22	163.75	161.33	154.77	150.36	169.23	105.24	91.18	0	0	0
Ccdc142	0.22	0.12	0.68	0.46	0.7	0.19	0.3	0.08	0.63	0.94	0	0	0
Traf5	4.79	6.82	6.13	5.98	3.94	2.87	4.33	3.88	5.45	3.96	0	0	0
Cyp4v3	3.95	3.06	2.45	4.53	4.55	8.77	4.38	4.11	4.76	10.17	0	0	0
Icosl	1.32	0.86	1.66	2.25	1.5	0.31	0.72	0.68	3.58	2.28	0	0	0
Bcam	0.91	1.85	2.25	1.66	1.3	5.49	2.7	1.87	4.55	3.8	0	0	0
Nrk	3.61	2.25	2.04	2	2.24	1.96	1.1	1.28	0.63	2.37	0	0	0
Ccdc187	0	0	0	0	0	0	0	0	0	0	0	0	0
Gm38704	0	0	0	0	0.13	0	0	0	0	0	0	0	0
Ighv1-8	0	0	0	0	0	0	0	0	0	0	0	0	0
Xbp1	29.18	83.54	189.77	179.56	173.59	34.46	69.49	76.66	97.73	102.92	0	1	0
Ktn1	72.02	51.57	41.53	45.19	42.97	62.34	68.65	64.64	52.7	43.84	0	0	0
Ache	0	0	0	0	0	0	0	0	0	0	0	0	0
Ntpcr	10.29	9.12	10.55	15.09	13.78	30.26	16.29	17.51	4.65	17.41	0	0	0
Pros1	19.86	16.35	11.99	9.12	9.96	53.16	44.85	35.43	35.55	45.35	1	0	0
Sertad3	1.53	6.53	7.22	5.55	6.7	2.18	8.44	5.89	20.84	8.19	0	0	0
Ptbp2	26.92	22.51	25.32	25.4	25.64	22.18	30.16	33.91	21.38	21.05	0	0	0
Slc6a8	20.4	22.57	18.22	23.35	22.51	14.52	11.9	8.58	16.88	19.88	0	0	0
Nell1	0	0	0	0	0	0	0	0	0	0	0	0	0
Dpp9	23.71	20.54	22.37	25.87	28.14	32.21	24.62	23.63	31.26	35.94	0	0	0
Birc2	4.9	4.98	7.37	5.18	5.4	6.09	4.95	5.08	8.3	6.98	0	0	0
Ccr3	0	0	0	0	0	0	0	0	0	0	0	0	0
Oog2	0	0	0	0	0	0	0	0	0	0	0	0	0
Armc9	8.54	7.84	6.82	6.49	7.5	4.97	4.8	5.15	5.29	6.92	0	0	0
Israa	0	0	1.26	0	0	0	0	0	0	0	0	0	0
AA623943	0	0	0	0	0	0	0	0.16	0	0	0	0	0
Chrnb3	0	0	0	0	0	0	0	0	0	0	0	0	0
Zdhhc7	9.97	7.26	7.39	8.45	11.43	10.18	9.19	8.93	15.04	23.45	0	0	0
Pnrc2	10.43	25.83	34.98	38.06	42.64	13.6	21.19	17.47	11.81	6.38	0	0	1
Gpr155	0.98	2.08	1.13	1.16	1.36	2.37	1.69	2.05	1.94	2.74	0	0	0
2010107G12Rik	0	0	0	0	0	0	0	0	0	0	0	0	0
Tmprss11e	0	0	0	0	0	0	0	0	0	0	0	0	0
Snrnp25	25.45	16.15	27.11	21.02	21.96	20.44	13.15	20.84	22.31	34.57	0	0	0
Skint1	0	0	0	0	0	0	0	0	0	0	0	0	0
Ccni	10.21	6.06	3.14	5.04	5.69	15.8	11.79	11.54	7.97	15.81	1	0	0
Pla2g1b	0	0	0	0	0	0	0	0	0	0	0	0	0
Shoc2	30.59	29.16	31.59	27.67	29.14	27.42	33.38	33.65	30.29	32.26	0	0	0
Cpne9	0	0	0	0	0	0	0	0	0	0	0	0	0
Baat	0	0	0	0	0	0	0	0	0	0	0	0	0
Ndfip1	190.5	151.62	154.81	165.42	155.43	204.62	171.98	163.61	202.94	234.85	0	0	0
Spc24	71.86	94.83	111.15	119.47	119.81	74.43	80.91	79.42	133.57	90.1	0	0	0
Zfp623	4.82	8.26	11.61	10.97	9.24	5.26	4.68	6.23	5.18	6.03	0	1	0
Lrrc3b	0	0	0	0	0	0	0	0	0	0	0	0	0
Arhgef11	2.77	3.38	3.14	4.95	5.47	5.6	3.98	3.35	4.94	7.07	0	0	0
Grb7	0	0	0	0.11	0	0	0	0	0	0.16	0	0	0
Zmat3	14.2	10.67	12.08	16.18	17.17	15.09	12.36	11.97	11.48	12.77	0	0	0
Gapt	0	0	0	0	0	0	0	0	0	0	0	0	0
St8sia6	0.21	0	0.72	0.16	0.32	0.14	0	0.12	0	0.37	0	0	0
Ptprn2	0	0	0.13	0	0	0	0	0	0	0	0	0	0
Vmn1r197	0	0	0	0	0	0	0	0	0	0	0	0	0
Rsad2	0	0.51	0	0.16	0.58	1.38	0.63	0.42	0	2.13	0	0	0
Ssb	459.03	302.91	250.82	226.11	231.18	360.12	451.5	503.26	319.39	322.49	1	0	0
Alcam	121.44	54.4	77.98	85.08	75.09	36.53	38.02	36.45	33.15	39.42	1	0	0
Olfr1006	0	0	0	0	0	0	0	0	0	0	0	0	0
Sult2a8	0	0	0	0	0	0	0	0	0	0	0	0	0
Vrtn	0	0	0	0	0	0	0	0	0	0	0	0	0
Gm13290	0	0.04	0	0	0	0	0	0	0	0	0	0	0
Col19a1	0.14	0.23	0	0.1	0.02	0	0.05	0	0	0.11	0	0	0
Atxn3	12.56	7.77	9.3	8.58	10.46	11.52	11.29	13.53	8.74	4.73	0	0	0
Kif18b	22.14	36.29	42.34	34.61	36.37	25.56	15.51	13	31.47	33.4	0	0	0
St8sia4	0	0	0	0	0	0	0	0.24	0.16	0.53	0	0	0
BB287469	0	0	0	0	0	0	0	0	0	0	0	0	0
Gtpbp3	12.85	12.99	21.59	30	23.88	10.27	12.9	11.11	10.77	9.59	0	0	1
Fars2	9.31	9.26	8.75	11.82	13.2	12.9	9.05	7.69	23.47	16.81	0	0	0
Olfr420	0	0	0	0	0	0	0	0	0	0	0	0	0
Ighv14-1	0	0	0	0	0	0	0	0	0	0	0	0	0
Duxbl1	0	0	0	0	0	0	0	0	0	0	0	0	0
Rasl12	0.46	1.18	1.7	1.23	0.62	0.62	1.69	0.33	3.41	0.87	0	0	0
Wnt2b	0	0	1.01	0.76	0.53	0.89	0	0.33	0.21	0	0	0	0
Sorbs2	3.26	2.57	6.21	1.98	2.66	0	0.66	0.73	0	0.27	0	0	0
Cblc	0	0	0	0	0	0	0	0.05	0	0	0	0	0
Ube2v2	203.05	173.62	156.34	130.6	122.87	178.6	220.89	232.44	189.87	125.45	0	0	0
Gmpr	6.44	5.34	5.76	6.13	5.83	12.82	8.75	7.82	12.33	3.43	0	0	0
Ddr2	55.81	60.26	92.34	128.75	137.03	68.49	45.41	46.14	38.52	65.22	0	0	1
Arhgef4	0.11	0	0	0	0.12	0	0	0.04	0	0	0	0	0
Urb2	15.19	15.53	18.34	13.02	13.66	10.82	16.14	10.34	11.63	8.11	0	0	0
Olfr132	0	0	0	0	0	0	0	0	0	0	0	0	0
Olfr467	0	0	0	0	0	0	0	0	0	0	0	0	0
Olfr292	0	0	0	0	0	0	0	0	0	0	0	0	0
Gm7361	0	0	0	0	0	0	0	0	0	0	0	0	0
Csnk2a1	158.9	100.96	100.53	104.23	104.22	173.63	181.38	206.96	199.68	152.2	0	0	0
Arhgap32	2.18	1.62	1.31	1.62	1.73	1.35	1.65	1.11	1.34	1.9	0	0	0
Mettl1	34.47	30.4	59.88	42.48	50.07	31.07	38.86	38.38	39.35	20.75	0	0	0
Cplx1	0	0	0	0	0	0	0	0.75	0	0	0	0	0
Bmp5	0	0	0	0	0	0	0	0	0	0	0	0	0
Tmem70	81.56	68.19	74.05	71.69	67.84	54.65	70.95	58.26	61.72	59.72	0	0	0
Mfge8	286.01	356.58	310.37	366.82	377.92	579.59	429.1	395.55	648.12	700.65	0	0	0
Prkd3	16.66	14.02	11.35	13.06	12.73	12.9	14.2	14.29	15.69	16.64	0	0	0
Abca14	0	0	0	0	0	0	0	0	0	0	0	0	0
Sh3bgrl3	182.34	192.24	191.52	220.46	223.72	247.74	191.64	238.19	240.4	243.44	0	0	0
Bbox1	0	0	0	0	0	0	0	0	0	0	0	0	0
Prdm11	0.34	0.16	0.68	0.41	0.41	0.68	0.23	0.04	0	0	0	0	0
Epha3	4.26	5.13	2.93	2.48	3.05	11.04	7.87	7.35	6.08	9.56	0	0	0
Zfyve28	2.11	17.62	9.31	5.54	7.07	2.9	1.05	1	4.33	3.13	0	1	0
Nono	532.22	478.13	511.44	509.87	508.84	473.43	458.05	470.73	443.93	476.05	0	0	0
Vmn1r45	0	0	0	0	0	0	0	0	0	0	0	0	0
Elmo2	21.62	21.2	23.17	26.98	29.52	26.75	26.05	21.21	33.12	31.78	0	0	0
Serpinb10	0	0	0.42	0.19	0.19	0	0	0	0	0	0	0	0
Olfr464	0	0	0	0	0	0	0	0	0	0	0	0	0
Mturn	1.77	0	1.19	1.08	1.35	0	0	0	0	4.08	0	0	0
Ahsg	0	0	0	0	0	0	0	0	0	0	0	0	0
LOC105247253	49.05	60.77	41.04	45.19	47.62	40.81	44.92	70.62	57.1	38.19	0	0	0
Celsr2	0.55	0.39	0.35	0.44	0.39	0.75	0.22	0.16	0.43	0.55	0	0	0
Gid8	46.44	43.68	43.89	52.65	45.61	48.32	46.82	53.38	50.27	63.66	0	0	0
Vmn1r233	0	0	0	0	0	0	0	0	0	0	0	0	0
Zbed6	16.09	16.69	15.18	10.9	10.87	20	23.12	20.57	20.02	24.37	0	0	0
Dhx34	3.1	4.39	5.27	3.1	3.33	2.99	0.84	1.4	0.07	1.31	0	0	0
Zfp69	0.37	1.67	1.31	0.79	0.89	0.58	1.47	0.4	1.61	0.67	0	0	0
Tctex1d1	0	0	0	0	0	0	0	0	0	0	0	0	0
Gm10681	0	0	0	0	0	0	0	0	0	0	0	0	0
Napa	103.07	129.37	135	154.85	178.37	134.48	136.39	137.64	168.19	178.3	0	0	0
Stt3b	144.85	93.14	89.98	111.95	108.55	158.65	156.55	148.86	179.12	241.58	0	0	0
Ptges	3.32	2.72	0	1.33	0.89	4.06	1.95	1.12	0	11.43	0	0	0
Ttc4	37.07	42.54	40.54	28.37	30.97	32.54	31.43	35.28	43.65	31.64	0	0	0
Agfg2	16.71	18.83	22.15	17.83	18.88	19.04	12.84	13.25	15.72	20.98	0	0	0
LOC108168569	0	0	0	0	0	0	0	0	0	0	0	0	0
C530008M17Rik	5.7	5.75	4.24	5.17	5.27	4.25	3.51	3.38	3.21	3.46	0	0	0
Alox8	0	0	0	0	0	0	0	0	0	0	0	0	0
4932438H23Rik	0	0	0	0	0.14	0	0	0.3	0	0	0	0	0
Eya4	2.63	6.42	6.5	7.72	9.07	10.27	7.99	12.09	11.32	12.68	0	0	1
Tmem214	43.05	45.47	63.94	84.51	77.35	65.18	36.21	38.14	67.89	76.71	0	0	0
Atp2b4	0.53	2.44	1.13	1.32	0.93	4.15	2.77	3.01	5.8	5.29	0	0	0
Tmem230	17.24	19.46	8	15.08	20.57	19.1	15.24	11.53	24.69	32.97	0	1	0
Clcn2	1.96	2.08	1.39	1.36	2.34	4.44	2.94	2.66	4.18	4.23	0	0	0
Olfr919	0	0	0	0	0	0	0	0	0	0	0	0	0
Zfp131	18.82	19.02	27.29	25.35	24.82	20.03	27.1	22.61	15.43	23.04	0	0	0
Olfr672	0	0	0	0	0	0	0	0	0	0	0	0	0
Avp	0	0	0	0	0	0	0	0	0	0	0	0	0
Rnf149	29.9	18.38	24.5	19.2	20.92	27.54	35.29	25.27	22.37	33.82	0	0	0
Lrrc74a	0	0	0	0	0	0	0	0	0	0	0	0	0
Zfp583	0.24	1.1	0	0.41	0.36	2.04	1	0.53	0.92	3.39	0	0	0
Trav10d	0	0	0	0	0	0	0	0	0	0	0	0	0
Trim75	0	0	0	0	0	0	0	0	0	0	0	0	0
Trav13d-1	0	0	0	0	0	0	0	0	0	0	0	0	0
Zfyve21	19.34	30.42	26.38	39.09	39.51	23.9	13.53	13.8	28.69	23.58	0	0	1
Aqp5	0.44	2.15	0	0.23	0.7	7.18	1.41	2.85	1.43	4.77	0	0	0
Smarcd1	15.52	17.2	16.47	14.1	16.24	14.8	16.51	15.91	15.19	14.92	0	0	0
Ighv2-6-8	0	0	0	0	0	0	0	0	0	0	0	0	0
Apbb3	2.2	3.14	3.45	3	4.03	1.6	1.65	1.6	4.67	3.83	0	0	0
Zfp598	11.86	14.26	15.73	20.04	20.6	12.71	9.13	9.75	12.34	13.39	0	0	0
ND4	122.29	311.83	179.98	131.19	126.87	98.17	126.1	139.76	184.25	211.73	0	1	0
Clec1a	0	0	0	0	0	0	0	0	0	0	0	0	0
Gpbp1l1	3.13	6.08	3.01	5.06	5.33	3.51	3.87	3.79	5.23	6.01	0	0	0
Oas3	0	0	0	0	0	0	0	0	0	0	0	0	0
Mt2	160.32	373.14	508.44	578.84	580.93	438.42	222.93	181.5	197.46	374.69	0	0	1
Nkx2-3	0	0	0	0	0	0	0	0	0	0	0	0	0
Zfp729a	3.65	7.15	6.04	2.96	3.26	2.55	2.57	2.8	2.19	6.11	0	0	0
Zfp62	8.26	9.72	7.76	5.82	5.72	6.52	6.11	6.17	5.58	7.22	0	0	0
Vmn1r39	0	0	0	0	0	0	0	0	0	0	0	0	0
Synj2	5.88	7.97	8.79	6.94	6.41	9.18	6.17	6.86	7.01	7.46	0	0	0
Tmem163	0	0	0	0	0	0	0	0	0	0	0	0	0
Fam167a	0	0	0	0.29	0.15	0	0.49	0	0	0	0	0	0
Gnptab	8.06	4.5	3.22	4.64	3.98	8.02	6.46	7	6.82	5.35	0	0	0
Hif1an	19.07	29.01	29.95	27.08	24.32	23.48	24.79	20.21	25.88	30.61	0	0	0
LOC108168530	0	0	0	0	0	0	0	0	0	0	0	0	0
Serinc4	0	1.87	0	0.73	0.49	0	0.4	0.09	0.14	0.68	0	0	0
Ddx4	0	0.38	0	0	0.04	3.88	1.39	1.7	2.45	0.74	0	0	0
Sumo2	790.27	506.92	362.24	366.82	381.3	751.23	826.47	1075.35	809.97	693.67	1	0	0
Ctnna1	199.07	207.07	205.66	192.16	195.36	205.39	214.44	206.66	211.91	195.41	0	0	0
Snapc2	17.48	22.25	29.04	30.08	32.83	31.7	22.52	20.8	21.38	27.4	0	0	0
St7l	21.48	13.23	13.67	12.66	12.8	14.64	9.74	10.91	20.52	17.9	0	0	0
Olfr1230	0	0	0	0	0	0	0	0	0	0	0	0	0
Ccdc108	0.01	0.24	0.07	0.04	0.08	0.1	0.25	0.05	0.21	0	0	0	0
Arpc5	233.04	197.05	166.08	139.42	140.05	192.42	264.43	285.28	180.22	166.34	0	0	0
Rpl10	2739.18	2934	2661.02	2712.02	2645.64	2112.13	2642.38	2939.91	2364.01	2311.29	0	0	0
Krt81	0	0	0	0	0	0	0	0	0	0	0	0	0
Socs7	2.47	3.54	5.07	4.67	3.61	2.66	2.32	1.28	2.86	1.78	0	0	0
H1f0	76.27	99.71	113.23	118.03	121.36	161.2	116.96	132.85	218.42	243.97	0	0	0
Fbxo47	0.63	0.97	0.47	1.85	0.46	1.74	0.86	1.31	1.64	0	0	0	0
Prrxl1	0	0	0	0	0	0	0	0	0	0	0	0	0
Lilra5	0	0	0	0	0	0	0	0	0	0	0	0	0
H2-M3	5.53	6.48	5.98	2.78	5.57	2.49	3.44	2.41	7.97	5.68	0	0	0
Gm5741	0	0	0	0	0	0	0	0	0	0	0	0	0
Zfp26	8.77	12.77	11.93	9.16	8.41	6.47	9.11	6.85	6.2	5.84	0	0	0
Lrrc4	0	0	0	0.09	0.09	0	0	0.03	0	0	0	0	0
Gsn	128.73	181.03	177.46	177.89	191.83	176.95	175.19	163.35	198.68	237.47	0	0	0
Spib	0	0	0	0	0	0	0	0	0	0	0	0	0
Cyp2c38	0	0	0	0	0	0	0	0	0	0	0	0	0
Rpp21	20.41	32.76	27.07	35.37	29.56	30.25	34.88	32.7	33.12	34.78	0	0	0
Vmn2r45	0	0	0	0	0	0	0	0	0	0	0	0	0
Elavl4	0.24	0.52	0.71	0.67	0.68	0.14	0	0.18	0.11	0	0	0	0
Olfr112	0	0	0	0	0	0	0	0	0	0	0	0	0
Fbn2	6.37	4.93	3.54	4.95	5.49	11.97	4.88	3.28	4.88	5.76	0	0	0
Tyw5	16.89	21.21	15.24	20.11	16.48	10.2	20.77	23.7	20.1	19.78	0	0	0
Hoxc13	0	0	0	0	0	0	0.1	0.13	0	0	0	0	0
Slc39a11	15.27	17.1	19.4	18.45	22.5	19.71	15.18	7.12	23.6	26.01	0	0	0
Gm4498	0	0	0	0	0	0	0	0	0	0	0	0	0
Mup3	0	0	0	0	0	0	0	0	0	0	0	0	0
Tdrkh	8.87	9.22	6.85	6.71	6.83	3.02	2.95	3.2	7.06	4.87	0	0	0
Gja5	0	0.26	0	0	0.08	0.14	0	0.06	0	0.89	0	0	0
Pla2g15	23.4	24.88	21.85	21.91	23.06	20.69	12.84	14.9	14.51	15.43	0	0	0
Vstm5	0	0	0	0.33	0	0	0	0	0	0	0	0	0
Mapk10	0	0	0	0	0	0	0	0	0	0	0	0	0
Lrrc61	0.67	1.1	3.16	1.67	1.2	0.6	0.52	0	0	2.36	0	0	0
Ehd1	118.35	138.73	168.09	179.85	180.98	117.86	135.12	118.46	163.7	157.88	0	0	0
Ccnd3	73.65	54.44	47.43	47.13	48.58	89.69	71.74	54.33	91.76	76.72	0	0	0
Npffr2	0	0	0	0	0	0	0	0	0	0	0	0	0
Igkv14-126-1	0	0	0	0	0	0	0	0	0	0	0	0	0
Olfr342	0	0	0	0	0	0	0	0	0	0	0	0	0
Plppr2	1.23	1.86	3.08	1.7	1.89	2.96	0.58	0.99	3.22	3.15	0	0	0
Nxf7	0	0	0	0	0	0	0	0	0	0	0	0	0
Tespa1	0	0	0	0	0	0	0	0	0	0	0	0	0
Olfr1164	0	0	0	0	0	0	0	0	0	0	0	0	0
Zfp292	7.96	13.93	13.98	12.16	10.32	10.78	10.19	12.33	7.53	16.51	0	0	0
Mak	0	0	0	0.21	0	0	0	0	0	0	0	0	0
1700016H13Rik	0	0	0	0	0	0	0	0	0	0	0	0	0
Slc31a2	4.59	4.52	3.25	11.55	6.52	11.03	6.73	8.33	16.05	12.65	1	0	0
Six3	0	0.56	0	0.18	0.54	0	0	0.46	0	0.82	0	0	0
Mapkapk2	60.8	49.38	29.22	37.48	36.66	77.9	69.95	66.87	77.46	63.39	1	0	0
U2af1	338.8	263.61	295.21	329.64	334.26	304	302.85	299.16	235.86	240.52	0	0	0
Mrpl23	50.24	62.29	66.35	70.31	71.22	72.22	58.89	97.94	67.62	79.15	0	0	0
Azin1	45.13	48.91	66.2	47.57	42.09	35.05	50.82	58.78	27.52	27.92	0	0	0
Vnn3	0	0	0	0	0	0	0	0	0	0	0	0	0
Olfr592	0	0	0	0	0	0	0	0	0	0	0	0	0
Exoc7	20.76	26.25	25	27.11	25.48	28.84	18.62	20.33	20.93	26.66	0	0	0
Golga4	6.5	5.93	4.52	6.23	6.01	6.06	5.25	4.77	8.08	10.08	0	0	0
6430590A07Rik	1.56	0.57	0	0.74	2.04	0	0	2.01	0	2.25	0	0	0
Plcl2	0.68	0.54	1.08	2.16	2.05	0.21	0.16	0.18	0.33	0.12	0	0	0
Mthfr	7.27	8.11	16.03	19.37	20.81	6.67	4.94	3.92	5.09	8.2	0	0	1
Fcer1g	0	0	0	0	0	0	0	0	0	0	0	0	0
Usp43	0.12	0.75	0.11	0.28	0.2	0.38	0.33	0.74	0	0.23	0	0	0
Gm10486	0	0	0	0	0	0	0	0	0	0	0	0	0
A630095N17Rik	0	0	0	0	0	0	0	0	0	0	0	0	0
Map2k7	23.09	23.78	29.03	30.49	29.24	25.58	30.82	29.31	32.68	33.37	0	0	0
Gm5136	0	0	0	0	0	0	0	0	0	0	0	0	0
Olfr1022	0	0	0	0	0	0	0	0	0	0	0	0	0
Dok5	1.21	0.61	2.63	2.19	2.48	0	0.55	0.14	1.64	0.61	0	0	0
Serac1	4.96	2.93	6.01	2.8	2.23	4.24	2.48	1.76	2.31	3.34	0	0	0
Spz1	0	0	0	0	0	0	0	0	0	0	0	0	0
Mettl10	26.55	30.92	28.61	33.37	22.04	46.6	44.27	40.62	35.04	81.59	0	0	0
LOC108167989	5.59	6.43	3.05	4.55	3.17	7.2	2.44	4.57	0.31	3.1	0	0	0
LOC108168660	0	0	0	0	0	0	0	0	0	0	0	0	0
Cers2	234.59	187.33	165.2	174.85	175.48	233.88	245.14	200.65	297.96	377.59	0	0	0
Lair1	0	0	0	0	0	0	0	0	0	0	0	0	0
Stra8	0	0	0	0	0	0	0.53	0	0	0	0	0	0
Cfap99	0	0	0	0	0	0	0	0	0	0	0	0	0
Defa22	0	0	0	0	0	0	0	0	0	0	0	0	0
1810013L24Rik	67.29	102.58	124.77	88.96	92.9	77.08	90.96	88.04	81.94	72.68	0	0	0
Olfr911-ps1	0	0	0	0	0	0	0	0	0	0	0	0	0
Ogfod3	23.04	11.21	9.76	11.7	13.56	31.71	18.77	16.32	28.95	28.85	1	0	0
LOC108168669	0	0	0	0	0	0	0	0	0	0	0	0	0
Gm6038	0	0	0	0	0	0	0	0.04	0	0	0	0	0
Neurl2	5.73	8.57	8.53	8.34	12.57	5.37	3.77	6.18	6.73	7.81	0	1	0
Impdh1	30.49	32.62	38.59	46.92	52.92	37.22	38.44	35.16	27.95	47.18	0	0	0
[truncated: 20,408 more rows]

## Sheet: B
Table S5B: TPM values for NIH3T3 cells
Gene_Id	NIH3T3 2h	NIH3T3 8h	NIH3T3 cont	Repression_cluster	Early_cluster	Late_cluster
Itm2a	0	0	0	0	0	0
Sergef	10.93	21.76	12.38	0	0	0
Chil5	0	0	0	0	0	0
Fam109a	0.43	0.21	2.68	0	0	0
Dhx9	75.06	70.91	84.25	0	0	0
Ssu72	80.31	103.83	82.24	0	0	0
Olfr1018	0	0	0	0	0	0
Fam71e2	0	0	0	0	0	0
Eif2b2	67.87	96.57	58.39	0	0	0
Mks1	2.28	0.37	1.15	0	0	0
Hebp2	2.87	0.28	3.61	0	0	0
Vps28	112.77	100.93	124.62	0	0	0
Setd6	12.76	16.13	11.62	0	0	0
Gstm2	68.07	71.69	74.22	0	0	0
Psma4	177.04	196.64	224.63	0	0	0
Pex19	32.22	29.92	52.97	0	0	0
Katnbl1	10.12	10.9	12.8	1	0	0
Tsnaxip1	0.15	0.66	0.08	0	0	0
Bcl7a	2.79	14.37	8.99	1	0	0
Dio1	0	0	0	0	0	0
Bnip3l	107.85	145.64	142.08	0	0	0
Capzb	167.82	171.13	232.09	0	0	0
Dnajc21	12.9	20.86	21.81	1	0	0
Cachd1	4.34	6.31	10.61	0	0	0
Fam205a4	0.2	0.04	0.01	0	0	0
Olfr955	0	0	0	0	0	0
Gm6551	0	0	0	0	0	0
Snip1	33.13	45.19	32.64	0	0	0
Ptgr1	47.89	55.23	61.49	0	0	0
Gm29735	0	0	0	0	0	0
Vmn1r5	0	0	0	0	0	0
Npy	0	0	0	0	0	0
Igkv1-117	0	0	0	0	0	0
B9d2	12.47	17.81	20.19	0	0	1
Ap5s1	15.97	15.21	10.03	0	1	0
Syt2	0	0	0	0	0	0
Ppia	4916.44	4264.33	6420.1	0	0	0
Phax	41.59	39.44	38.83	0	0	0
Lnx2	9.23	16.4	14.29	0	0	0
Itgb7	2.71	2.24	1.34	0	0	0
Rplp2	3306.46	5003.38	4563.52	0	0	0
Strbp	5.51	11.39	12.09	1	0	0
4930444G20Rik	0	0	0	0	0	0
Olfr799	0	0	0	0	0	0
Gm10220	0.21	0	0	0	0	0
Dhrs2	0	0	0	0	0	0
Ankk1	0.3	0	0.04	0	0	0
Ttll11	0.14	0.14	0.15	0	0	0
Fam187b	0	0	0	0	0	0
B3gnt3	0.59	0.14	0.52	0	0	0
4930467E23Rik	0	0	0	0	0	0
Olfr1221	0	0	0	0	0	0
Zdhhc23	0	0	0	0	0	0
Psmg2	52.95	66.38	91.37	0	0	0
2018-09-11	172.96	259.93	228.21	0	0	0
Trav17	0	0	0	0	0	0
Gm5565	0	0	0	0	0	0
Mettl22	1.15	0.52	1.01	0	0	0
Adrb1	0	0	0	0	0	0
Ifi30	76.68	66.75	121.37	0	0	0
Lrrn4cl	16.38	23.83	12.95	0	0	0
Hprt	81.35	104.35	106.49	0	0	0
Gkn1	0	0.32	0.16	0	0	0
LOC108167362	0	0	0	0	0	0
Fabp9	0	0	0	0	0	0
Gm38664	0	0	0	0	0	0
Gm38958	0	0	0	0	0	0
Fignl2	0.33	0.08	0	0	0	0
Gm10910	0	0	0.26	0	0	0
Tlr9	0	0	0	0	0	0
Olfr1466	0	0	0	0	0	0
Kcnh1	0	0	0.06	0	0	0
Spaca7	0	0	0	0	0	0
Lrat	0	0	0	0	0	0
Otop2	0	0	0	0	0	0
Rnf115	29.32	21.15	39.4	0	0	0
Hdgf	180.83	247.31	354.12	0	0	0
Chst12	17.64	16.35	25.28	0	0	0
1700019D03Rik	0	0	0	0	0	0
Sowahc	9.01	5.48	9.05	0	0	0
Gm21663	0	0	0	0	0	0
Nup188	20.47	29.68	31.49	0	0	0
Vmn1r184	0	0	0	0	0	0
Gpx2	0	0	0	0	0	0
Gm21608	0	0	0	0	0	0
Scml1	0	0	0	0	0	0
Olfr1084	0	0	0	0	0	0
Msmb	0	0	0	0	0	0
Pithd1	31.13	15.9	37.14	0	0	0
Ptprb	0.31	0	0.09	0	0	0
Rab9b	0	0	0.15	0	0	0
Ccdc155	0	0	0.09	0	0	0
Vsig8	0	0	0	0	0	0
Tmem88b	0.7	0	0.18	0	0	0
Prkag2	14.47	6.63	14.95	0	0	0
Nmt1	150.36	193.75	143.2	0	0	0
Cd22	0	0	0	0	0	0
Ighv4-2	0	0	0	0	0	0
Slc15a1	0	0	0	0	0	0
Batf3	0	0	0	0	0	0
Slc47a1	0.29	0.14	0.07	0	0	0
Sharpin	36.04	40.32	33.11	0	0	0
Pbx4	1.28	0.15	0.95	0	0	0
Nup210	0.17	0	0.03	0	0	0
Dnaic1	0.3	0.07	0.04	0	0	0
Nos1	0.14	0.07	0.02	0	0	0
Sod2	89.1	112.86	112.44	0	0	0
Cdk6	22.65	38.97	30.03	0	0	0
C1rl	3.13	3.68	6.23	0	0	0
Tcea2	0.41	0.2	0.21	0	0	0
Fam83h	0.43	0.08	0.19	0	0	0
Il17ra	3.77	6.71	2.62	0	0	0
Bdkrb1	43.45	35.22	7.16	0	0	0
Sgk1	254.78	186.53	188.14	1	0	0
Igkv3-9	0	0	0	0	0	0
Aig1	2.79	1.9	1	1	0	0
Atp6v1e1	123.75	96.87	108.48	0	0	0
D430042O09Rik	2.14	4.09	1.79	0	0	0
Gm32234	0	0	0	0	0	0
l7Rn6	71.11	39.74	73.62	0	0	0
Sufu	11.56	14.23	12.56	0	0	0
Iltifb	0	0	0	0	0	0
Zscan22	9.76	9.7	4.13	0	0	0
Olfr902	0	0	0	0	0	0
Gm8994	0	0.19	0	0	0	0
Defa35	0	0	0	0	0	0
Olfr862	0	0	0	0	0	0
Olfr279	0	0	0	0	0	0
Dda1	156.26	141.81	187.83	0	0	0
Ptprk	5.89	14.07	10.35	0	0	0
Mdc1	19.68	20.94	19.11	0	0	0
Kit	0	0	0	0	0	0
Gata1	0	0	0	0	0	0
Cnga4	0	0	0	0	0	0
Apol7c	0	0	0	0	0	0
Neil2	0	0	0	0	0	0
Rad51d	8.25	3.1	7.3	0	0	0
H2-Bl	4.73	8.16	4.5	0	0	0
Cacfd1	19.15	22.81	19.69	1	0	0
Atp7b	0.85	1.65	0.83	0	0	0
Trav15n-1	0	0	0	0	0	0
Grem2	36.38	60.01	39.49	0	0	0
Glt6d1	0	0	0	0	0	0
Gli1	0.84	0.23	0.92	0	0	0
Il10rb	11.31	11.57	12.23	0	0	0
Fstl3	40.11	57.27	48.58	0	0	0
Trav9-4	0	0	0	0	0	0
Ccdc71	17.48	10.17	17.5	0	0	1
Rho	0	0	0	0	0	0
Nt5dc1	13.86	8.46	13.08	0	0	0
Obox5	0	0	0	0	0	0
4931428F04Rik	7.13	4.09	2.33	0	0	0
Rbbp6	8.3	4.2	14.08	0	0	0
Gbf1	26.62	37.77	33.95	0	0	0
Plp1	0	0.23	0.6	0	0	0
Gm7030	0	0.05	0	0	0	0
Slc6a20b	0	0	0	0	0	0
Tst	1.89	2.93	2.56	0	1	0
Bpifb6	0	0	0	0	0	0
1700015E13Rik	0	0	0	0	0	0
Nid2	1.33	1.53	3.24	0	0	0
Fam117b	11.85	23.77	19.64	0	0	0
C1qtnf7	0	0	0	0	0	0
Pcdhga2	0	0.18	0.51	0	0	0
Crabp2	0	0	0.23	0	1	0
Ehmt1	8.3	5.33	11.06	0	0	0
Ubr3	11.99	11.42	10.88	0	0	0
Asic3	0	0	0	0	0	0
Dnajc7	91.11	121.96	92.12	0	0	0
Csn3	0	0	0	0	0	0
Tor3a	20.75	23.28	22.48	0	0	0
Ccdc134	34.25	67.94	22.62	0	0	0
Adgre5	0	0	0	0	0	0
Il4i1	0.17	0	0	0	0	0
Nup37	61.66	66.25	57.58	0	0	0
Trav3-4	0	0	0	0	0	0
Sppl2b	14.65	12.96	17.28	0	0	0
Cxcl13	0	0	0	0	0	0
Aimp1	120.01	162.03	142.99	0	0	0
Rpl24	1118.11	743.36	1203.01	1	0	0
Phospho1	0	0	0.32	0	0	0
Mrpl48	47.8	56.14	39.71	0	0	0
Mlf2	77.03	67.73	161.44	0	0	0
Popdc2	0	0	0	0	0	0
Dock6	4.06	3.2	5.13	0	0	0
Timp1	736.32	603.09	731.03	0	0	0
Mup14	0	0	0	0	0	0
Foxe1	0	0	0.25	0	0	0
Zfp703	25.07	23.7	41.68	0	0	0
Tmigd1	0	0	0	0	0	0
Gm32151	0	0	0	0	0	0
Fam207a	81.99	95.44	78.51	0	0	0
Olfr374	0	0	0	0	0	0
Wls	110.66	148.94	163.71	0	0	0
Wdr3	39.45	47	38.59	0	0	0
Ctbp2	25.68	35.01	36.23	0	0	0
Casp12	31.22	15.22	20.18	0	0	0
Itpripl2	33.59	53.6	39.82	0	0	0
Gm28729	0	0	0	0	0	0
Ankmy1	0	0	0	0	0	0
Zdhhc11	0	0	0	0	0	0
Zbtb22	5.98	4.75	6.01	0	0	0
Ap1s1	239.28	183.93	392.28	0	0	0
Ptprs	11.85	7.92	20.58	0	0	0
Plekhn1	3.82	0.42	2.14	0	0	0
Gprc5b	1.85	3.09	5.47	0	0	0
Tubb4b	554.33	339.4	568.95	0	0	0
Zfp558	0.48	3.26	0.49	0	0	0
Tmc2	0	0	0	0	0	0
Lta4h	79.35	84.68	92.07	0	0	0
Cylc2	0	0	0	0	0	0
Rasa2	4.46	4.16	9.06	1	0	0
Dnah9	0	0	0	0	0	0
Gm33888	0	0	0	0	0	0
Agpat3	2.92	1.55	4.25	0	0	0
Zfp362	7.52	4.54	8.23	0	0	0
Mbl2	0	0	0	0	0	0
Mrc2	9.34	6.5	21.31	1	0	0
1190002N15Rik	24.22	33.76	31.93	0	0	0
Med23	16.83	16.75	19.99	0	0	0
Icmt	8.73	10.19	14.45	0	0	0
D630033O11Rik	0	0	0	0	0	0
Rgl1	4.1	4.36	3.63	0	0	0
H2bfm	0	0	0	0	0	0
Msl3l2	1.48	0	0	0	1	0
Igkv4-69	0	0	0	0	0	0
Cpxm1	0	0	0	0	0	0
Alms1	2.35	1.75	2.57	0	0	0
Nmral1	46.14	32.06	35.36	0	0	0
Klhl31	0	0	0	0	0	0
Vmn1r58	0	0	0	0	0	0
Ppp2ca	257.62	325.65	276.33	0	0	0
Ocrl	2.46	1.14	3.5	0	0	0
Svs1	0	0	0	0	0	0
Spin2-ps1	0	0	0	0	0	0
Il10	0	0	0	0	0	0
D11Wsu47e	7.14	4.59	6.28	0	0	0
Ppp2r5b	2.59	3.88	5.21	0	0	0
Igkv4-62	0	0	0	0	0	0
Olfr103	0	0	0	0	0	0
Rpl27	1038.76	1293.05	1251.8	0	0	0
Il23r	0	0	0	0	0	0
Cuzd1	0	0	0	0	0	0
Tecr	258.12	313.37	396.99	0	0	0
Slc22a16	0	0	0	0	0	0
Gm8754	0	0	0	0	0	0
Caprin1	234.78	314.83	264.99	0	0	0
Olfr876	0	0	0	0	0	0
Ndufb3	177.96	106.71	158.28	0	0	0
Ott	29.44	1.43	25.7	0	0	0
Mdm4	7.9	7.46	5.35	0	0	0
Senp3	21.61	25.29	33.01	0	0	0
Ptpru	0.32	0.15	0.61	0	0	0
LOC102632383	0	0	0	0	0	0
Sytl1	0	0	0	0	0	0
Zdhhc16	13.01	10.39	15.81	0	0	0
Trav8d-1	0	0	0	0	0	0
Arrdc5	0	0	0	0	0	0
Scarb1	44.97	25.86	65.98	0	0	0
Mrpl1	71.51	60.39	52.06	0	0	0
Trav13n-3	0	0	0	0	0	0
Ighv1-24	0	0	0	0	0	0
Olfr193	0	0	0	0	0	0
Eva1b	10.49	5.45	26.83	1	0	0
Fas	24.18	16.11	25	0	0	0
Ube2m	200.06	239.78	289.52	0	0	0
Trim24	18.22	26.11	21.34	0	0	0
Pla2g12a	33.07	60.74	76.86	1	0	0
Pf4	0	0	0	0	0	0
Elavl3	0	0	0	0	0	0
Arfgef3	0.05	0.23	0.08	0	0	0
Gm567	1.16	0	0.29	0	0	0
Olfr869	0	0	0	0	0	0
Bcat1	289.62	435.16	297.56	0	0	0
Ankrd49	24.2	20.89	14.47	1	0	0
Igkv6-13	0	0	0	0	0	0
Gm3376	0	0	0	0	0	0
Npm1	1505.19	1978.01	1856.75	1	0	0
Gm8279	0	0	0	0	0	0
Mboat7	24.84	21.55	48.81	0	0	0
Ppm1h	4.68	6.34	1.16	0	0	0
Rbm25	44.48	53.54	35.72	0	0	0
Gclm	59.05	64.27	65.44	0	0	0
Ran	2244.94	2332.82	2818.49	0	0	0
Cep63	8.01	7.4	10.16	0	0	0
Fcgr4	0	0	0.12	0	0	0
Mtus2	0	0	0.02	0	0	0
Tars2	17.45	27.15	15.55	0	0	0
Mrgprx1	0	0	0	0	0	0
Grik3	0	0	0	0	0	0
Fam173b	22.41	6.98	22.08	0	0	0
Gm21885	0	0	0	0	0	0
Stxbp5	1.23	3.9	3.23	0	0	0
Olfr723	0	0	0	0	0	0
Mcat	29.35	41.64	12.67	0	1	0
Olfr1451	0	0	0	0	0	0
Gcdh	10.65	8.45	11.67	0	0	0
Ccdc68	1.66	0.16	0.25	0	0	0
Dmap1	44.02	43.79	34.44	0	0	0
Hr	0.18	0.09	0.35	0	0	0
Rufy1	8.1	10.35	7.42	0	0	0
Wasf3	0	0	0	0	0	0
Olfr1504	0	0	0	0	0	0
Gtse1	56.56	46.08	71.83	0	0	0
Snap29	23.21	20.81	24.31	0	0	0
5730455P16Rik	14.45	24.39	12.84	0	0	0
Olfr160	0	0	0	0	0	0
Sfrp1	0	0	0	0	0	0
Gm11544	0	0	0	0	0	0
Gbas	32.52	31.92	39.83	0	0	0
LOC105242449	0	0	0	0	0	0
Rhag	0	0	0	0	0	0
Olfr685	0	0	0	0	0	0
Tmem255b	0	0	0	0	0	0
Efhc1	0.33	0.87	0.25	0	0	0
Prss36	2.57	0.24	2.62	0	0	0
Smok3b	0	0	0	0	0	0
Mab21l3	0.25	0.25	0.06	0	0	0
AI593442	0	0	0	0	0	0
Sfxn2	8.55	6.3	8.33	0	0	0
Bglap2	0.77	2.23	0.19	0	0	0
Kctd15	2.39	4.06	5.5	0	0	1
Paf1	35.19	27.43	29.07	0	0	0
Ssxb1	0	0	0	0	0	0
Rfx3	3.48	0.71	1.94	0	0	0
Luzp2	0	0	0	0	0	0
Ccdc30	1.41	0	0	0	0	0
Tmco1	180.04	246.86	264.99	1	0	0
LOC108168045	0	0	0	0	0	0
Gm29716	1.75	0	0.44	0	0	0
E2f5	7.45	15.86	13.34	0	0	0
Cfap46	0.39	0.53	0.25	0	0	0
Qtrt1	34.18	60.31	23.79	0	0	0
Fam89b	20.23	27.79	39.92	0	0	0
Adgrg3	1.26	0	0.08	0	0	0
Taf6l	20.29	19.32	26.06	0	0	0
LOC108168155	0	0	0	0	0	0
Gm5148	729.83	1597.77	906.89	0	0	0
Gm15142	0	0	0	0	0	0
Kctd16	0	0	0	0	0	0
Htt	3.64	4.44	5.15	0	0	0
Gm29986	0	0	0	0	0	0
Gm9507	0	0	0	0	0	0
Gm3636	4.92	17.63	5.74	0	1	0
Rbm43	9.72	10.21	8.16	0	0	0
Rbm12b1	3.03	9.08	7.73	0	0	0
Got1	122.78	292.35	117.65	0	0	1
Nufip2	68.9	51.66	47.14	0	0	0
Zfp688	9.59	6.5	4.2	0	0	0
Terb1	0	0	0	0	0	0
Pmel	0.34	0.08	0.34	0	0	0
Nelfa	28.68	60.98	33.83	0	0	0
Tmprss13	0	0	0	0	0	0
Cphx2	0	0	0.11	0	0	0
B3galnt2	12.78	14.08	18.99	0	0	0
Grin2b	0	0	0	0	0	0
Efs	0.19	0	0	0	0	0
1110065P20Rik	16.23	38.79	29.47	0	0	1
Serpina3n	5.45	1.76	4.49	0	0	0
Crispld2	0.87	0	0.22	0	0	0
Srp68	56.7	96.02	55.46	0	0	0
Cd46	0	0	0	0	0	0
Akr1c18	0	0	0.17	0	0	0
Alg1	24.49	37.08	29.48	0	0	0
Tfeb	0.63	2.97	2.22	0	0	0
Slc5a8	3.13	0.17	2.36	0	0	0
Ppp4r1	21.9	41.91	31.62	0	0	0
Sh2d4a	3.36	1.5	1.56	0	0	0
Pgm2	41.19	42.51	52.72	0	0	0
Spink10	5.19	6.71	0.21	0	0	0
Tmem180	0	0	0	0	0	0
Ptgir	0	0	0	0	0	0
Gpr3	0.67	0	0	0	0	0
Dusp7	33.47	23.34	66.2	0	0	0
Gpr137	5.45	7.26	7.81	0	0	0
Zfp760	2.49	7.25	1.93	0	0	0
Ms4a6c	0	0	0	0	0	0
Mfn1	11.51	13.84	15.99	0	0	0
Atp7a	9.2	6.7	9.33	0	0	0
Vegfa	78.89	183.21	60.17	0	1	0
Asph	72.16	108.73	106.19	0	0	0
Cysltr2	0	3.33	0.27	0	0	0
Olfr30	0	0	0	0	0	0
Olfr921	0	0	0	0	0	0
Trafd1	12.69	19.92	16.68	0	0	0
Kir3dl2	0	0	0	0	0	0
Il1f10	0	0	0	0	0	0
Crip2	0	0	0.28	0	0	0
Cacng2	0	0	0	0	0	0
Cyp3a57	0	0	0	0	0	0
Srsf3	750.73	814.55	536.33	0	0	0
Olfr62	0	0	0	0	0	0
Sox10	0	0	0.12	0	0	0
Chchd2	998.5	1067.4	1062.59	0	0	1
Olfr553	0	0	0	0	0	0
Olfr270	0	0	0	0	0	0
Ggcx	95.25	127.7	75.26	0	0	0
Sgk3	0	0	0	0	0	0
Mipol1	7.52	10.23	12.49	0	0	0
Hist1h4i	1361.34	846.01	858.86	0	1	0
Slc24a3	0	0	0	0	0	1
Cers6	100.89	177.25	98.92	0	0	0
Ighv1-19	0	0	0	0	0	0
Adamts4	6.45	2.28	8.37	0	1	0
Akr1b8	117.13	134.28	114.86	0	0	0
Otud6b	69.72	75.73	75.71	0	0	0
Il2ra	0	0	0	0	0	0
Cpt1a	27.39	17.41	22.56	0	0	1
Kbtbd4	25.59	9.66	22.33	0	0	0
Arl6ip5	244.29	314.75	232.23	0	0	0
Rab2b	14.06	11.6	11.6	0	0	0
Olfr1026	0	0	0	0	0	0
Gga3	10.35	8.12	6.16	0	0	0
Yes1	9.68	9.58	9.88	0	0	0
Gm7257	0	0	0	0	0	0
Diaph3	22.24	18.98	23.83	0	0	0
Pld3	18.06	21.34	46.16	0	0	0
Dedd	20.3	30.38	26.46	0	0	0
Mcm10	25.46	22.48	20.41	0	0	0
LOC105244034	0	0	0	0	0	0
Gm12253	0	0	0	0	0	0
Chp2	0	0	0	0	0	0
Oser1	81.47	132.17	36.95	0	0	0
Tmem47	37.27	71.02	39.46	0	0	0
Gm6713	0	0	0	0	0	0
Ccdc28b	10.65	2.3	11.29	1	0	0
AW146154	2.76	0.23	1.54	0	0	0
Otor	0	0	0.26	0	0	0
Dpyd	0	0	0.05	0	0	0
Lypd8	0.45	3.04	0.11	0	0	0
Abcb6	2.24	4.89	3.58	0	0	0
Tbc1d14	8.02	4.35	9.19	0	0	0
Ms4a6d	0	0	0	0	0	0
Cdca7	50.7	61.01	47.24	0	0	0
Ccnl2	28.65	15.11	27.06	0	0	0
Wdr47	7.39	7.77	7.38	0	0	0
Glipr1l3	0	0	0	0	0	0
Atp1a2	0.31	0	0	0	0	0
Tas2r136	0	0	0	0	0	0
Ptpn11	30.86	40.61	52.69	0	0	0
Vmn1r32	0	0	0	0	0	0
Slc5a5	0.54	0	0.09	0	0	0
Pbk	49.74	43.51	88.21	1	0	0
Ctdnep1	25.41	30.12	36.76	0	0	0
Clec4d	0	0	0	0	0	0
Lyzl6	0	0	0	0	0	0
Cyp2t4	0	0	0	0	0	0
Zik1	12.82	4.86	6.21	0	0	0
Oaz3	0	0	0	0	0	0
Spata7	6.4	12.16	3.1	0	0	0
Ppargc1b	1.26	1.79	2.09	0	0	0
Lig1	42.92	29.16	40.43	0	0	0
Pqbp1	101.99	129.75	108.54	0	0	0
Kcna4	4.05	2.59	2.97	0	0	0
Bean1	0	0	0	0	0	0
Kdm5d	0	0	0	0	0	0
Ovol2	0	0	0	0	0	0
Haao	0	0	0	0	0	0
Cux1	50.08	21.99	27.75	0	0	0
Creb3l2	61.9	96.09	53.14	0	0	1
Phf11b	0.37	0	0.9	0	0	0
Alg8	41.53	37.89	31.9	0	0	0
Magee1	1.93	0.66	2.11	0	0	0
Ssfa2	8.99	12.01	11.92	0	0	0
Gtpbp1	12.83	19.55	21.89	0	0	0
Cdca2	14.24	9.03	14.94	0	0	0
Prok1	0	0	0	0	0	0
Vmn1r73	0	0	0	0	0	0
BC068281	10.03	8.3	6.73	0	0	0
Zfp386	5.11	0.97	3.17	0	0	0
Stk38l	13.76	12.29	13.96	0	0	0
Cox15	25.29	11.75	25.61	0	0	0
AW549877	34.36	29.25	21.48	0	0	0
Olfr796	0	0	0	0	0	0
Coro1b	74.27	92.16	98.95	0	0	0
Uts2r	0	0	0	0	0	0
Pdgfa	32.99	14.29	25.07	0	0	0
Fbxo4	10.8	22.59	12.2	0	0	0
Uba1	203.5	263.65	262.52	0	0	0
Pcsk4	2.03	5.85	1.74	0	0	0
Rabl2	0.52	0.63	1.9	1	0	0
Rad54l2	3.52	3.22	4.54	0	0	0
Tsen34	80.41	82.4	90.83	0	0	0
Gjb2	0	0	0.13	0	0	0
Itgb2	0.68	0.15	0.19	0	0	0
Zfp513	8.14	7.08	6.24	0	1	0
Olfr1443	0	0	0	0	0	0
LOC108168541	0	0	0	0	0	0
Igkv17-134	0	0	0	0	0	0
Pcdha5	0.74	0	0.08	0	0	0
Ighv1-2	0	0	0	0	0	0
Ccno	0	0	0	0	0	0
Trbv2	0	0	0	0	0	0
Dhdds	28.29	29.69	33.85	0	0	0
Zyg11b	14.43	38.63	20.43	0	0	1
Man1a2	6.77	10.26	20.34	1	0	0
Sim1	0	0	0	0	0	0
Samhd1	32.62	50.52	41.13	0	0	0
Pde4d	5.28	2.95	2.89	0	1	0
Nubp1	63.97	81.24	90.72	0	0	0
Olfr1380	0	0	0	0	0	0
Hlx	1.36	0.33	1.82	0	0	0
Olfr328	0	0	0	0	0	0
Gm8212	0	0	0	0	0	0
Olfr403	0	0	0	0	0	0
Slc25a25	11.84	11.4	6.47	0	0	0
Ctdspl2	13.72	11.72	21.01	0	0	0
Six5	1.03	3.57	2.35	0	0	0
Sel1l	65.52	138.03	60.42	0	0	1
Obp2a	0	0	0	0	0	0
Pomc	0	0	0	0	0	0
Nhlrc1	0	0	0	0	0	0
Per3	1.2	1	0.87	0	0	0
Nkiras2	21.23	35.13	22.59	0	1	0
Gm8764	0.24	0	0.07	0	0	0
Copg2	34.49	46.82	39.95	0	0	0
Ddx26b	1.82	1.83	1.56	0	0	0
Apoa1bp	57.58	83.95	75.13	0	0	0
Zfp236	0.92	1.99	0.99	0	0	0
Ighv1-10	0	0	0	0	0	0
Lrrc10b	0	0	0	0	0	0
Ube2d2a	80.63	113.56	157.83	0	0	0
Mthfd1	77.73	92.12	88.05	0	0	0
Chd2	7.65	12.93	4.58	0	0	1
Vmn1r78	0	0	0	0	0	0
Noxo1	0	0	0	0	0	0
Ighv5-9-1	0	0	0	0	0	0
LOC102635992	0	0	0	0	0	0
Ints1	13.8	12.53	21.4	0	0	0
1700093K21Rik	0	0	0	0	0	0
Itih3	0	0	0	0	0	0
Gm2042	0	0	0	0	0	0
Olfr127	0	0	0	0	0	0
Nxf2	0	0	0	0	0	0
Krt1	0	0	0	0	0	0
Hoxb5	0.84	0	0	0	0	0
Amdhd2	4.53	12.39	4.41	0	0	1
Scyl1	18.49	23.59	26.09	0	0	0
Olfr57	0	0	0	0	0	0
Elmod3	0.57	2.09	1.23	0	0	0
Gm42031	0	0	0	0	0	0
Capn3	0	0	0	0	0	0
Ighv13-2	0	0	0	0	0	0
Crb3	0	0	0	0	0	0
Lama1	0	0	0	0	0	0
Fanca	7.29	10.7	10.46	0	0	0
Tmem86a	3.82	8.56	3.24	0	1	0
C87499	0	0	0	0	0	0
Xaf1	9.64	12.86	8.7	0	0	0
Gm35586	0	0	0	0	0	0
Josd1	2.92	7.37	7.05	0	1	0
Cpne2	9.16	13.13	23.25	0	0	0
AI464131	1.62	1.5	5.95	0	0	0
LOC108168642	0	0	0	0	0	0
Ly6c2	0	0	1.39	0	0	0
Crygn	0	0	0.17	0	0	0
Olfr774	0	0	0	0	0	0
Chmp2a	104.93	91	123.06	0	0	0
Dnase1	0	0	0	0	0	0
Olfr659	0	0	0	0	0	0
Zfand1	18.2	20.11	17.57	0	1	0
Rnf208	0	0	0	0	0	0
Igkv13-73-1	0	0	0	0	0	0
1700066C05Rik	1.23	19.76	0.62	0	0	0
Olfr352	0	0	0	0	0	0
Shisa4	52.99	94.91	89.85	0	0	0
Polr2l	196.76	210.86	362.11	0	0	0
Acacb	0.94	1.29	0.4	0	0	0
Vgll3	13.37	19.46	5.57	0	0	1
Glra2	0	0	0	0	0	0
Khdc1b	0	0	0	0	0	0
En1	7.2	9.46	10.06	0	0	0
Shank2	0	0	0	0	0	0
Rell1	29.97	47.84	38.69	0	0	0
Irak3	1.21	1.62	0.83	0	0	0
Pgrmc2	71.56	91.33	94.75	0	0	0
Prkcdbp	68.76	81.12	125.73	0	0	0
Map4k2	4.09	5.02	5.5	0	0	0
Olfr497	0	0	0	0	0	0
Mpc1	141.73	119.53	142.35	0	0	0
Gm6583	0	0	0	0	0	0
LOC108169201	3.3	0.27	1.38	0	0	0
LOC102642386	3.59	0.84	3.14	0	0	0
Pbdc1	93.63	108.64	117.11	0	0	0
Tcrg-V7	0	0	0	0	0	0
Urb1	7.44	12.82	5.74	0	0	0
Meis2	9.04	6.03	11.06	0	0	0
Asrgl1	15.33	27.25	29.94	0	0	0
LOC108168511	0	0	0	0	0	0
Slc7a10	0	0	0	0	0	0
Robo2	0	0	0	0	0	0
Vmn1r129	0	0	0	0	0	0
Fam26e	11.56	5.26	6.81	0	0	0
Gm9328	0	0	0	0	0	0
Cacna2d1	9.96	11.34	11.74	1	0	0
Gtf3c1	13.77	14.06	18.44	0	0	0
Thoc7	58.75	42.87	70.93	0	0	0
Frmpd4	0	0	0	0	0	0
Cyp4a14	0	0	0	0	0	0
Alg14	61.34	53.49	60.52	0	0	0
Nom1	25.58	30.31	21.26	0	0	0
Lman2	91.95	187.24	126.58	0	0	0
Pla1a	13.51	2.87	13.25	0	0	0
Jade1	24.6	48.94	23.95	0	0	0
Tsen54	5.31	5.25	8.64	0	0	0
Nat8f1	0.5	0	1.5	0	0	0
Tcf12	17.67	29.05	33.89	0	0	0
Smoc2	1.95	4.34	1.04	0	0	0
Proser3	3.05	1.63	4.71	0	0	0
BC017643	29.71	28.75	20.46	0	0	0
Hes2	0	0	0	0	0	0
Mybpc3	0	0	0	0	0	0
Tbc1d30	0	0	0.09	0	0	0
Taf12	30.65	35.93	35.42	1	0	0
Chst8	0	0	0	0	0	0
Lenep	0	1.54	2.39	0	0	0
Ept1	119.54	188.6	109.42	0	0	0
Clptm1	89.42	96.39	146.37	0	0	0
Sox15	0	0	0	0	0	0
Igkv20-101-2	0	0	0	0	0	0
Gm16505	0	0	0	0	0	0
Srek1ip1	8.97	5.54	8.4	1	0	0
Arhgdib	50.28	65.42	70.29	0	0	0
Tmem179	0	0	0	0	0	0
LOC108168225	5.8	0.4	4.58	0	0	0
Aasdh	2.92	0.95	1.26	0	0	0
LOC108167848	4.94	0.48	0.53	0	0	0
Ints8	18.33	23.3	22.55	0	0	0
Ighv1-31	0	0	0	0	0	0
Vps50	29.43	25.25	26.28	0	0	0
Apbb1ip	24.31	28.61	14.23	0	0	0
Agxt	0	0	0	0	0	0
Stx6	13.88	12.31	15.85	1	0	0
Alkbh6	20.33	13.85	13.13	0	0	1
Fam104a	58.98	55.48	77.65	0	0	0
Dock10	0	0	0	0	0	0
Luc7l3	82.85	89.88	74.64	1	0	0
Pigz	0.69	4.04	0.17	0	0	0
Ect2l	0	0	0	0	0	0
Lsmem1	0	0	0	0	0	0
Slc22a6	0	0	0	0	0	0
Cog8	40.74	41.25	33.39	0	0	0
Igkv2-107	0	0	0	0	0	0
Uprt	12.24	17.11	9.49	0	0	0
Fthl17f	0	0	0	0	0	0
Cd200r1	0	0	0	0	0	0
Cypt12	0	0	0	0	0	0
Gm20878	0	0	0	0	0	0
Plekhj1	45.03	57.44	40.87	0	0	0
Prkcz	0	0	0.07	0	0	0
Hira	4.58	2.82	7.83	0	0	0
Arfgap1	35.48	35.15	29.92	0	0	0
Olfr728	0	0	0	0	0	0
Ccdc122	1.16	1.75	2.13	0	0	0
R3hdm4	23.9	15.49	38.78	0	0	0
Olfr172	0	0	0	0	0	0
Psmd10	72.29	38.68	73.1	0	0	0
Pus7l	13.83	25.68	12.19	0	0	0
Zfp57	34.85	55.85	15.09	0	1	0
Gm694	0	0	0	0	0	0
Rps27a	1433.56	2064.16	1703.39	0	0	0
Akip1	4.09	2.97	0.51	0	0	0
Rgs16	56.46	51.34	33.69	0	1	0
Slc23a1	0	0	0.04	0	0	0
Dcst1	0	0	0	0	0	0
Txndc8	0	0	0	0	0	0
Vmn2r60	0	0	0	0	0	0
Hnrnpdl	268.84	184.76	121.13	0	0	0
Esyt1	22.18	42.48	34.44	0	0	0
LOC108169150	0	0	0	0	0	0
Lix1	0	0	0	0	0	0
Rpf1	81.24	99.87	70.86	0	0	0
Mapkbp1	1.22	1.87	1.87	0	0	0
Mettl2	44.57	70.81	24.11	1	0	0
Matn1	0	0	0	0	0	0
Hamp	0	0	0	0	0	0
Slfn2	0	0	0	0	0	0
Opn1sw	0	0	0	0	0	0
Nadsyn1	4.07	9.17	1.92	0	0	0
Olfr459	0	0	0	0	0	0
Ndrg4	39.92	36.92	58.13	0	0	0
Pyhin1	0	0.5	0	0	0	0
9230113P08Rik	0	0	0	0	0	0
Fancf	12.24	4.22	8.74	0	0	0
Rdh16	0	0	0	0	0	0
Lamtor3	87.29	80.6	85.62	0	0	0
Defb30	0	0	0	0	0	0
Bst2	15.56	8.24	16.71	0	1	0
Serpinb1a	8.67	7.29	5.95	0	0	0
Man1c1	0	0	0.06	1	0	0
Acaa1b	2.13	0	0.96	0	0	0
Dip2c	3.42	5.23	4.04	0	0	0
Zfp668	15.26	12.05	9.22	0	0	0
Tead3	7.8	8.27	9.9	0	1	0
Ighv1-51	0	0	0	0	0	0
Hps3	10.43	20.6	10.92	0	0	0
Tssk2	0	0	0	0	0	0
Snd1	181.79	292.18	216.14	0	0	0
Nacc2	4.2	5.28	11.84	0	0	0
Ms4a8a	0	0	0	0	0	0
Klhl13	0	0	0	0	0	0
Fbxw27	0	0	0	0	0	0
Cand1	63.78	77.53	93.27	0	0	0
Ankrd27	6.59	5.93	10.3	0	0	0
Atg5	24.56	24.46	31.2	0	0	0
Zscan2	3.98	0.34	1.56	0	0	0
Mta2	38.48	60.17	59.19	0	0	0
Sbk1	2.87	2.53	9.17	0	0	0
Pts	13.19	12.38	14.14	0	1	0
Cdc123	138.34	99.55	132.51	0	0	0
Rangap1	150.41	117.47	180.19	0	0	0
Vmn1r172	0	0	0	0	0	0
Rabggtb	625.62	330.52	197.54	0	1	0
Ccdc24	0	0	0.87	0	0	0
Ctf1	7.92	5.39	9.64	0	0	0
Ear14	0	0	0	0	0	0
Gm14351	0	0	0	0	0	0
Olfr804	0	0	0	0	0	0
Mmadhc	52.32	93.99	61.76	0	0	0
Mybbp1a	120.65	178.43	130.72	0	0	0
4930521O11Rik	0	0	0.2	0	0	0
Gm11744	1.7	7.01	5.12	0	0	0
Elovl2	0	0	0	0	0	0
Cndp2	17.24	23.75	18.34	0	0	0
Map7d1	17.67	17.1	33.56	0	0	0
Lin54	7.61	4.97	8.62	0	0	0
Tshz3	2.21	1.22	3.82	0	0	0
Pcna	566.86	415.05	493.31	0	0	0
Ifi44	0.64	0	0.24	0	0	0
Arhgap6	0	0	0	0	0	0
Clec4f	0	0	0	0	0	0
Hectd2	6.08	12.62	4.45	0	0	0
Gm13124	0	0	0	0	0	0
Gucy2c	0	0	0.02	0	0	0
Dhtkd1	2.16	1.05	1.92	0	0	0
Nfyb	36.65	45.75	28.55	0	0	0
Ammecr1l	18.8	19.07	12.55	0	0	0
Catsper3	0	0	0.08	0	0	0
C030039L03Rik	0.82	0.36	0.48	0	0	0
Tmem39b	22.24	26.18	32.05	0	0	0
St6gal2	0	0	0	0	0	0
Gm12963	0	0	0	0	0	0
LOC108169054	0	0	0	0	0	0
Serp1	521.56	1464.58	543.78	0	0	1
Lias	44.44	48.66	31.7	0	0	0
Ipo13	37.7	69.25	54.73	0	0	1
Pdha1	237.38	380.13	270.63	0	0	0
Postn	3.76	3.28	4.92	0	0	0
Nploc4	30.06	38.12	47.78	0	0	0
Cd2ap	21.69	30.92	44.83	1	0	0
Ighv8-12	0	0	0	0	0	0
Gm4981	0	0	0	0	0	0
A130010J15Rik	7.35	7.76	5.43	0	0	0
Tomm7	178.64	153.39	189.89	0	1	0
Krt6b	0	0	0	0	0	0
Cd244	0	0	0	0	0	0
Skor2	0	0	0	0	0	0
Pbp2	0	0	0	0	0	0
Trav12-3	5.9	0.57	0	0	0	0
Smg5	10.53	8.94	17.35	0	0	0
Rab3b	0.53	0	0	0	0	0
H2-M11	0	0	0	0	0	0
Zcchc12	0	0	0	0	0	0
Mpp3	0	0	0	0	0	0
Lrrc4b	0.15	0	0.26	0	0	0
Gm13212	15.99	9.2	6.32	0	0	0
H6pd	8.89	8.13	17.54	0	0	0
LOC108168610	0	0	0	0	0	0
Cyp3a13	0.64	0.1	0.48	0	0	0
Ensa	109.35	85.9	106.64	0	0	0
Jmy	4.03	7.35	4.9	0	0	0
Golm1	36.41	54.7	63.31	1	0	0
Lag3	0	0.1	0.21	0	0	0
Gm40902	0	0	0	0	0	0
Enthd2	8.64	9.2	5.75	0	0	0
Iglv1	0	0	0	0	0	0
Vps26b	28.01	37.54	39.07	0	0	0
Psg27	0	0	0	0	0	0
4931431F19Rik	0	0	0	0	0	0
Gm30196	0	0	0	0	0	0
Chst3	5.63	1.64	3.51	0	0	0
Trav15d-2-dv6d-2	0	0	0	0	0	0
Smarca2	12.11	13.47	14.73	0	0	0
Vmn2r82	0	0	0	0	0	0
Themis	0.42	1.32	0	0	0	0
Xrra1	0.27	0.06	0.27	0	0	0
Retsat	5.06	3.3	4.99	0	0	0
Zfp950	3.49	0.66	6.97	0	0	0
Fcnb	0	0	0	0	0	0
Ppp2r1a	221.5	243.21	265.64	0	0	0
Ripply3	0	0	0	0	0	0
Wdr34	2.79	5.12	2.05	0	0	0
Trim44	7.36	9.62	11.58	0	0	0
Pde1a	0	0	0	0	0	0
Gm36448	0.72	0	0	0	0	0
Nudt10	0	0	0	0	0	0
Zfp281	9.95	5.9	11.79	0	0	0
Apela	0	0	0	0	0	0
Mtmr11	12.82	2.46	4.28	0	1	0
Mup11	0	0	0	0	0	0
Zmym2	1.97	3.89	2.27	0	0	0
Lpar3	0	0	0	0	0	0
Psg20	0	0	0	0	0	0
Mcee	19.02	2.07	12.79	0	0	0
Enkd1	9.92	29.95	12.18	0	0	1
Pdcd10	80.7	78.82	76.93	0	0	0
Ppp1r3g	0	0	0	0	0	0
Olfr787	0	0	0	0	0	0
Gsg2	6.14	6.56	10.41	0	0	0
Kcnq2	0	0	0	0	0	0
Gm6121	0.25	0.32	0	0	0	0
1810009A15Rik	195.8	138.38	236.6	0	0	0
Zfp933	9.76	0.73	2.03	0	0	0
Kif21a	6.96	9.12	12	0	0	0
Olfr622	0	0	0	0	0	0
Nek7	34.53	19.39	51.51	1	0	0
Cdipt	41.45	40	65.84	0	0	0
1700112E06Rik	0	0	0.92	0	0	0
Fkbp8	76.83	78.84	158.62	0	0	0
Acsl3	13.76	11	22.29	0	0	0
Isoc2b	0	0	0.28	0	0	0
Aplp1	0	0	0.08	0	0	0
Gm3667	1.46	0	0.5	0	0	0
Cct6b	0	0.11	0.12	0	0	0
Olfr1274-ps	0	0	0	0	0	0
Ighv5-12-4	0	0	0	0	0	0
Gm33726	0	0	0	0	0	0
Gm14137	11.98	0	5.68	0	0	0
Olfr1331	0	0	0	0	0	0
Gm11595	0	0	0	0	0	0
Gm21245	0	0	0	0	0	0
Mgme1	25.87	9.05	13.07	0	0	0
Usp3	17.31	21.86	14.23	0	0	0
Olfr1182	0	0	0	0	0	0
Gm20823	0	0	0	0	0	0
Olfr639	0	0	0	0	0	0
Pgbd5	0.61	4.13	1.91	0	0	0
Zp3	0.51	0.37	0.26	0	0	0
Mat2b	66.43	67.09	86.99	0	0	0
Igsf11	0	0	0	0	0	0
Ftmt	0	0	0	0	0	0
Trav7n-5	0	0	0	0	0	0
Pcdh9	0	0	0	0	0	0
Igkv13-87	0	0	0	0	0	0
Cdk19	3.47	1.02	4.08	0	0	0
Kcnmb3	0	0	0	0	0	0
Amz2	5.15	5.14	3.27	0	0	0
Gstp2	5.86	0	2.4	0	0	0
Ear2	0	0	0	0	0	0
Gm20831	0	0	0	0	0	0
Ccng2	8.35	6.7	15	0	0	0
Rlf	14.68	16.77	11.86	0	0	0
Cct8	320.49	422.09	377.69	0	0	0
Gbp6	2.87	12.41	2.11	0	0	0
Scgb2b19	0	0	0	0	0	0
Phlda3	169.6	215.77	115.97	0	0	0
Mical3	2.76	2.9	4.18	0	0	0
Map3k13	3.48	1.53	1.07	0	0	0
Mrs2	5	6.3	5.27	0	0	0
Cyp4f13	11.78	23.63	3.87	0	0	0
Khsrp	54.88	72.57	102.97	0	0	0
Ifna5	0	0	0	0	0	0
Vmn1r100	0	0	0	0	0	0
Cd300lb	10.37	2.6	13.49	0	0	0
Pa2g4	404.12	396.26	412.66	0	0	0
Ttc19	27.7	29.17	25.18	0	0	0
Trp53inp2	7.42	4.52	14.37	0	0	0
Pym1	118.72	81.9	58.42	0	0	0
Clec2i	2.03	0.93	3.29	0	0	0
Acbd5	14.15	9.93	16.75	0	0	0
Sh2b3	4.48	3.37	1.22	0	0	0
Gm5945	0	0	0	0	0	0
Pole4	124.08	124.32	218.78	0	0	0
Gm3159	0	0	0	0	0	0
Cnot11	18.28	18.85	32.03	0	0	0
Msx3	0	0	0	0	0	0
Gm1322	0	0	0	0	0	0
Wdyhv1	49.21	37.34	40.51	0	0	0
Gm14484	0	0	0	0	0	0
Treml4	0	0	0	0	0	0
Plpp6	2.31	5.97	2.9	0	0	0
Znrf1	10.9	8.58	18.48	0	0	0
Ighv6-3	0	0	0	0	0	0
LOC108168653	0	0	0	0	0	0
E330021D16Rik	0	0	0	0	0	0
Plod1	40.82	36.52	86.8	0	0	0
Pcif1	3.74	2.32	6.42	0	0	0
Pcdh17	0	0	0	0	0	0
2310002L09Rik	0	0	0	0	0	0
Naif1	8.49	4.44	5.97	0	0	0
Olfr480	0	0	0	0	0	0
Lrrc75a	2.25	0.65	3.81	0	0	0
Tex33	0	0	0	0	0	0
Olfr1318	0	0	0	0	0	0
Znrf2	6.78	16.43	7.9	0	0	0
Tmem151a	0.46	0.11	0.64	0	0	0
Shf	7.99	7.5	7.05	0	0	0
Gm2030	0	0	0	0	0	0
4930447C04Rik	0	0	0	0	0	0
Gm3500	0	0	0	0	0	0
Tspan4	265.88	324.53	277.52	0	0	0
Pigq	9.38	8.18	11.42	0	0	0
Dennd6a	2.11	4.36	4.16	1	0	0
Ccdc33	0	0	0	0	0	0
Mapre2	38.58	32.42	34.92	0	0	0
Gsdma2	0	0	0	0	0	0
Hax1	190.71	314.9	153.53	0	0	0
Matr3	93.38	90.75	89.25	0	0	0
Gm13272	9.7	7.64	1.38	0	0	0
Gm13242	13.12	14.55	10.95	0	0	0
Ccl21a	0	0	0	0	0	0
F10	0	0	0	0	0	0
Pax2	0	0	0	0	0	0
Lox	1851.73	1750.16	3262.2	0	0	0
Cacna1c	0.9	0.4	1.03	0	0	0
LOC108168601	0	0	0	0	0	0
Galnt11	0.35	0.42	1.62	0	0	0
Tctn2	2.27	2.63	4.66	0	0	0
Klk1b9	0	0	0	0	0	0
Ighv3-7	0	0	0	0	0	0
Cox6c	1025.73	989.14	1317.46	0	0	0
Gm38699	4.89	0.16	5.41	0	0	0
Adgrf4	0	0	0.04	0	0	0
Olfr1271	0	0	0	0	0	0
Prdm14	0	0.09	0	0	0	0
Fbxl16	0	0	0	0	0	0
Plagl1	2.1	3.63	3.75	0	0	0
Ccdc91	10.3	12.48	15.3	0	0	0
Kif2a	22.52	21.15	28.75	0	0	0
Gjd3	0	0	0	0	0	0
Mthfsd	19.31	22.65	19.5	0	0	0
Ceacam12	0	0	0	0	0	0
Aga	67.34	55.08	86.25	0	0	0
Ociad1	251.51	285.78	335.23	0	0	0
Gm94	0	0	0	0	0	0
Fam175a	18.2	9.37	11.88	0	0	0
Eif3b	135.82	202.04	183.99	0	0	0
Cpe	161.16	227.44	271.53	0	0	0
Zswim2	0	0	0	0	0	0
Lrrc10	0	0	0	0	0	0
Igfbp5	0	0	0	0	0	1
Zfp786	1.49	3.59	0.46	0	0	0
3632451O06Rik	0	0	0	0	0	0
Nphp1	2.56	3.56	3.66	0	0	0
Olfr1204	0	0	0	0	0	0
Fam50a	53.2	90.66	46.15	0	0	0
Gm6408	0	0	0	0	0	0
Etv2	0	0	0	0	0	0
Naalad2	1.62	0.41	1	0	0	0
Ankrd36	0.34	0	0	0	0	0
Actr1a	71.15	50.88	93.94	0	0	0
Irgm1	15.22	12.17	9.44	0	0	0
Rab11a	143.35	159.77	176.49	0	0	0
Rnf167	9.54	10.8	8.55	0	0	0
Kdelr3	121.94	177.65	172.53	0	0	0
Pira6	0	0	0	0	0	0
Pot1a	17.47	4.92	8.54	0	0	0
Gorab	44.47	38.34	22.41	0	0	0
Tmem106c	14.45	16.99	13.08	0	1	0
Dmrtc1a	0	0	0	0	0	0
Trav12d-1	0	0	0	0	0	0
Stil	15.17	10.59	8.76	0	0	0
Gypc	137.82	78.57	104.3	0	0	0
Ly6g6c	0	0	0	0	0	0
Cdv3	131.55	273.7	192.67	0	0	0
Zfp957	0.19	0.09	0	0	0	0
Gstt1	13.03	3.49	9.39	0	0	0
Nkx1-2	0	0	0	0	0	0
Limk1	6.22	7.94	11.59	0	0	0
Gsc	0	0	0	0	0	0
Tstd3	36.35	31.05	40.5	0	0	0
Olfr1412	0	0	0	0	0	0
LOC102638515	0	0	0.4	0	0	0
Lrrc73	0	0	0.09	0	0	0
Foxo6	0	0	0	0	0	0
LOC108168358	0	0	0	0	0	0
Bend3	3.94	7.58	4.21	0	0	0
Zfp276	6.39	6.04	4.31	0	0	0
Sp6	0	0	0	0	0	0
Ap2a1	42	55.3	75.84	0	0	0
Ppp2r5c	69.4	61.43	64.93	0	0	0
Vmn2r16	0	0	0	0	0	0
Serpinb9	11.71	9.58	13.28	0	0	0
Helz2	5.77	6.03	2.77	0	0	0
Lrrc7	0.46	0	0.03	0	0	0
Vmn2r69	0	0	0	0	0	0
6030468B19Rik	0	0	0	0	0	0
Prkar2a	13.02	9.07	31.4	1	0	0
Ndst3	0	0	0	0	0	0
Slc25a54	0	0	0	0	0	0
Hnrnpa2b1	944.83	1095.07	1069.04	0	0	0
Tns2	31.04	25.61	23.54	0	0	0
Magea2	0	0	0	0	0	0
Tmem40	0	0	0.45	0	0	0
Kcne1	0	0	0	0	0	0
Olfr1095	0	0	0	0	0	0
Kif22	33.35	21.29	51.9	0	0	0
Adap1	0.37	0	0.47	0	0	0
Pias4	23.28	33.55	24.56	0	0	0
Fam32a	129.11	115.93	168.75	0	0	0
Sema3d	0	0	0	0	0	0
Zfp943	3.88	3.91	2.32	0	0	0
Igkv12-40	0	0	0	0	0	0
Tmem59l	0	0	0	0	0	0
Plscr2	5.93	8.89	3.52	0	0	0
Spata22	0	0	0	0	0	0
Pkn3	2.34	0.34	1.81	0	0	0
Gpr21	0	0	0	0	0	0
Lcorl	13.4	7.97	10.82	0	0	0
Gabra2	0	0	0	0	0	0
9130011E15Rik	8.52	9.82	7.55	0	0	0
Rsl1	6.08	2.34	1.63	0	0	0
Adar	21.52	13.79	13.64	0	0	1
Tomm40l	11.97	20.39	8.01	0	0	0
Nosip	91.5	66.36	69.52	0	1	0
Gm4846	0	0	0	0	0	0
Irx5	3.11	1.26	3.6	0	0	0
Gpr33	0	0	0	0	0	0
Noxa1	0	0	0	0	0	0
Knstrn	50.41	15.08	59.78	0	0	0
Serhl	28.34	37.66	36.04	0	1	0
Oosp2	0	0	0	0	0	0
Plvap	0	0	0	0	0	0
Plin4	0.6	1.91	1.41	0	0	0
Stk25	9.17	13.47	13.95	0	0	0
Pex3	21.24	25.88	21.11	0	0	0
Hck	0.64	0.41	0.21	0	0	0
Galnt5	0	0	0	0	0	0
Phlda2	0	0	0	0	0	0
1700011E24Rik	0	0	0	0	0	0
Zmynd15	0	0	0	0	0	0
Prl2c5	0	0	0.63	0	0	0
Olfr733	0	0	0	0	0	0
Usp37	8.52	8.35	9.18	0	0	0
Vsig10	4.97	3.99	6.15	0	0	0
Ppp1r1a	0	0	0	0	0	0
Tarm1	0	0	0	0	0	0
Olfr1	0	0	0	0	0	0
Gm2001	0	0	0	0	0	0
Defb18	0	0	0	0	0	0
Dennd2c	0.92	0.73	1.45	0	0	0
Spag6l	0.24	2.13	0	0	0	0
P4ha2	50.36	44.17	79.98	0	0	0
Rem1	0	0	0	0	0	0
Pramel	0	0	0	0	0	0
Ifi35	40.94	22.33	15.42	0	1	0
Snrpa1	107.43	121.98	104	0	0	0
Hist1h2ag	0	43.37	178.86	0	0	1
Fth1	105.12	117.69	188.85	0	1	0
Rai14	12.4	22.36	19.56	0	0	0
Adcy3	0.45	0	0.05	0	0	0
Zfp616	0	0	0	0	0	0
Gm7714	0	0	0	0	0	0
Gm14851	0	0	0	0	0	0
LOC108167735	0	0	0	0	0	0
Cmpk1	112.4	114.22	126.03	0	0	0
Bbs12	4.43	2	2.59	0	0	0
Vmn1r101	0	0	0	0	0	0
Umod	0	0	0	0	0	0
Tmem5	13.31	30.42	19.99	1	0	0
9330182O14Rik	0	0	0	0	0	0
Foxp4	6.29	3.93	15.31	0	0	0
Tex19.2	0	0	0	0	0	0
Ccar1	38.49	39.68	36.32	0	0	0
Abracl	184.66	215.43	223.46	0	0	0
Rnf44	9.72	14.01	15.2	0	0	0
Slc30a8	0	0	0	0	0	0
Lrp12	9.28	12.63	14.91	0	0	0
Rabep2	18.69	29.38	19.96	0	0	0
Gm4925	0	0	0	0	0	0
Mfhas1	2.68	4.71	3	0	0	0
Ociad2	0	0	0	0	0	0
Mrvi1	0	0.08	0	0	0	0
Pask	5.68	6.37	5.01	0	0	0
Gemin7	47.53	46.63	64.3	0	0	0
Tpbpa	0	0	0	0	0	0
Rad21	132.07	121.61	183.39	0	0	0
Pvr	160.7	243.8	158.02	0	0	0
Prex1	0.31	1.15	0.17	0	0	0
Tgfb1i1	107.76	113.51	94.09	0	1	0
Defa3	0	0	0	0	0	0
Rnf34	20.59	18.69	21.11	0	0	0
Fam149a	1.06	0.39	1.68	0	0	0
4933413G19Rik	0	0	0	0	0	0
Wnt3	0	0	0	0	0	0
Lysmd4	3.83	4.79	2.32	0	0	0
Rtca	17.53	17.81	36.59	0	0	0
Lipe	3.41	3.16	2.14	0	0	0
Klk15	0	0	0	0	0	0
AW551984	0	0	0	0	0	0
Gm5771	0	0	0	0	0	0
Gm21698	0	0	0	0	0	0
Glis3	3.31	5.31	3.27	0	0	0
Olfr702	0	0	0	0	0	0
Trpv2	0	0.07	0.03	0	0	1
LOC108168727	0	0	0	0	0	0
Dnaja2	170.91	252.14	207.45	0	0	0
Gm8708	0	0	0	0	0	0
Igf2	0	0	0	0	0	1
Lsm6	93.15	66.48	159.05	1	0	0
Kmt2b	4.16	4.6	4.68	0	0	0
Rpl31-ps12	530.48	787.95	931.01	0	0	0
Evi2b	0.12	0.12	0.03	0	0	0
Hnrnpa0	116.2	191.76	227.94	0	0	0
Dbnl	60.81	98.16	72	0	0	0
Anapc5	28.57	31.23	51.7	1	0	0
Dlk1	0	0	0	0	0	0
Sybu	0.24	0	0.24	0	0	0
Cyb5r4	10.18	12.69	19.55	0	0	0
Gatc	61.01	109.83	58.29	0	0	1
Cd209a	0	0	0	0	0	0
Btn2a2	1.87	3.81	0.27	0	0	0
Slc39a4	0	0	0	0	0	0
Rraga	305.28	396.02	239.06	0	0	0
Efna3	8.87	3.09	14.48	0	0	0
Gtf2a2	69.45	55.97	95.32	1	0	0
Hsd17b3	0	0	0	0	0	0
Eif1b	44.54	65.46	38.73	0	0	0
Fam193a	8.5	9.16	8.72	0	0	0
Picalm	101.13	144.39	141.18	0	0	0
Stx18	24.49	35.86	23.14	0	0	0
Bhmt	0	0	0	0	0	0
Itgal	0	0	0.04	0	0	0
Gm7995	3.37	13.99	1.05	0	0	0
Irgq	12.24	14.96	10.27	0	0	1
Itga9	0	0	0	0	0	0
Crocc	0.61	0.3	0.44	0	0	0
Vdac1	134.71	172.52	169.08	0	0	0
Sipa1l2	1.05	1.32	1.12	0	0	0
Nhsl2	0	0	0	0	0	0
Ces1b	0	0	0	0	0	0
Gja8	0.49	0	0	0	0	0
Ccdc109b	27.7	32.32	43.18	0	0	0
Ppp1r32	0	0	0	0	0	0
Hacd2	49.32	61.92	83.02	0	0	0
Zfp318	1.91	1.76	3.33	0	0	0
Tmem198b	13.87	3.51	9.89	0	0	0
Ankrd13c	7.71	6.34	9.43	0	0	0
Trim5	0	0	0	0	0	0
Hspd1	572.28	680.88	736.87	0	0	0
Bmper	3.55	4.63	3.52	1	0	0
Ppif	21.72	23.28	34.6	0	0	0
Srrm3	0	0	0	0	0	0
Ufl1	22.51	36.2	21.68	0	0	0
Olfr8	0	0	0	0	0	0
Nrsn2	0	0	0	0	0	0
LOC102640673	28.21	8.87	5.35	0	0	0
LOC108168525	0	0	0	0	0	0
Itgbl1	2.9	4.43	2.84	0	0	0
Sestd1	19.53	25.19	20.04	0	0	0
Oxa1l	62.61	39.09	49.81	0	0	0
Snhg11	0	0	0	0	0	0
Gm10499	6.76	11.15	7.53	0	0	0
Nr0b1	0	0	0	0	0	0
Samd8	14.41	29.85	16.71	0	0	0
Nup107	34.63	37.03	46.45	0	0	0
Glt8d1	15.09	12.05	15.68	0	0	0
Stat5b	4.46	6.79	7.85	0	0	0
Pcdhb13	0	0	0.08	0	0	0
Skint2	0	0	0	0	0	0
Prss3	0	0	0	0	0	0
Gm15816	0	0	0	0	0	0
Atg10	5.54	9.82	8.03	0	0	0
Stag1	17.57	18.27	21.56	0	0	0
Mlc1	0	0	0	0	0	0
Rhox2d	0	0	0	0	0	0
Tshb	0	0	0	0	0	0
Klk9	0	0	0	0	0	0
Hist1h2ap	0	43.37	178.86	0	0	1
Trub1	21.45	28.33	17.4	0	0	0
Tmem254b	6.81	2.26	3.61	0	0	0
Kars	192.18	261.76	226.75	0	0	0
Nudt2	53.14	39.93	64.18	0	0	0
Gm6637	18.13	18.94	30.06	0	0	0
Ighv2-4	0	0	0	0	0	0
Babam1	31.95	43.08	53.09	0	0	0
Cabp5	0	0	0	0	0	0
Sema3a	10.76	6.6	9.54	0	0	0
Olfr183	0	0	0	0	0	0
Tanc1	8.04	4.56	9.07	0	0	0
Taf5	5.9	4.95	7.7	0	0	0
Kif1b	12.96	15.15	21.89	0	0	0
Gm5141	7.44	1.3	1.5	0	0	0
Acpt	0.42	0	0.11	0	0	0
Atp5c1	317.42	335.69	425.11	0	0	0
Mfsd7a	0	0.13	0.34	0	0	0
Mtmr2	20.96	21.66	24.89	0	0	0
Ubac1	15.9	13.16	24.56	0	0	0
Terf1	38.96	30.46	34.88	0	0	0
Olfr474	0	0	0	0	0	0
4930563D23Rik	0	0	0	0	0	0
Tiam2	5.55	6.15	7.94	0	0	0
Rap2a	8.09	5.83	14.53	0	0	0
Zc3h11a	15.12	13.63	14.58	0	0	0
Olfr1040	0	0	0	0	0	0
Dcun1d4	13.39	8.67	16.48	0	0	0
Spns3	0.74	0	0	0	0	0
Hoga1	1.04	0.5	0.87	0	0	0
Fbxo34	3.54	4.51	3.17	0	0	0
Ralbp1	10.66	11.93	18.85	0	0	0
Gm6763	0.24	0	0.07	0	0	0
Vmn2r96	0	0	0	0	0	0
Mdm2	69.63	126.17	76.98	0	0	0
Iws1	25.81	40.08	28.03	0	0	0
Zfp91	29.81	32.06	44.59	0	0	0
Cdh9	0	0	0	0	0	0
Kif13a	0.59	0.83	1.57	0	0	0
Olfr111	0	0	0	0	0	0
Stat4	0	0	0	0	0	0
Ppp1r13b	0.38	0.09	1.06	0	0	0
Proc	0	0	0	0	0	0
Pcgf6	19.36	11.34	9.59	0	0	0
Zic5	0	0	0	0	0	0
Klkb1	0	0	0	0	0	0
Tax1bp1	54.57	86.48	61.94	0	0	0
Olfr1141	0	0	0	0	0	0
Mug1	0	0	0	0	0	0
Trav12-4	0	0	0	0	0	0
Nipal4	0	0	0	0	0	0
Mrpl12	159.38	122.94	227.23	0	0	0
Tulp4	15.39	17.15	20.09	0	0	0
S1pr3	23.19	12.93	17.04	0	0	0
Svs4	0	0	0	0	0	0
AI429214	11.5	1.11	6.35	0	0	0
Nlrp1b	0	0	0.05	0	0	0
T2	0	0	0.28	0	0	0
Pklr	0	0	0	0	0	0
Crat	3.66	9.12	8.47	0	0	0
Uba6	29.84	32.08	33.57	0	0	0
Odf3	0	0	0	0	0	0
Gm14434	0	0	0	0	0	0
LOC108168393	0	0	0	0	0	0
Kyat1	4.14	1.75	1.74	0	0	0
Inhba	247.68	165.51	114.37	0	0	0
Clip2	8.65	6.94	14.6	0	0	0
Mmp12	0	0	0	0	0	0
Nfkb2	34.08	58.16	32.09	0	0	0
Utf1	0	0	0	0	0	0
Tlx3	0	0	0	0	0	0
Mep1b	0	0	0	0	0	0
Fsd1	0	0	0	0	0	1
Vmn2r114	0	0	0	0	0	0
Atxn7l3	5.1	0.93	7.23	0	0	0
Ptpn9	2.33	0.43	3.15	0	0	0
Smim11	7.77	22.72	44.05	0	0	0
Zufsp	9.51	11.1	4.02	0	0	0
Sh2d7	0	0	0	0	0	0
Ift81	4.13	3.34	2.72	0	0	0
LOC105245043	0	0	0	0	0	0
Entpd7	5.96	8.41	7.18	0	0	0
Trim12c	14.27	4.87	10.26	0	0	0
Olfr494	0	0	0	0	0	0
Cyp2d26	0	0	0	0	0	0
Vmn2r89	0	0	0	0	0	0
Gm25380	302.56	79.31	178.77	0	1	0
Cadps2	0	0	0.06	0	0	0
Kif5a	0	0	0	0	0	0
Gpr55	0.34	0	0.09	0	0	0
Dctn5	81.32	58.36	85.69	0	0	0
Trav4n-3	0	0	0	0	0	0
Cst7	0	0	0	0	0	0
Wfdc6a	0	0	0	0	0	0
Asb6	37.97	27.86	33.18	0	0	0
Cyp24a1	0	0	0	0	0	0
Syndig1	0	0	0	0	0	0
Parp11	2.66	5.12	2.55	0	0	0
Hist1h2aa	102.98	224.22	28.98	0	1	0
Gsto1	282.39	434.06	307.34	0	0	0
Ptpn18	0.25	0.25	0.66	0	0	0
Gm21466	0	0	0	0	0	0
Gm21064	0	0	0	0	0	0
Adcyap1	0	0	0	0	0	0
Slc35f3	4.49	3	1.21	0	0	0
Ncoa2	4.84	4.38	8.5	0	0	0
Tbce	53.86	53.06	20.38	0	0	0
Slc16a9	0	0	0.16	0	0	0
Reck	3.33	3.48	5.85	0	0	0
Has2	0	0	0	1	0	0
4930480E11Rik	0	0	0	0	0	0
Mycs	0	0	0	0	0	0
Olfr745	0	0	0	0	0	0
Gtpbp10	0	0	0	0	0	0
Ubald2	47.2	55.25	70.94	0	0	1
Cspp1	10.72	5.78	6.94	0	0	0
Tigd2	0.41	2.37	1.79	0	0	0
Txn2	149.87	219.91	213.51	0	0	0
Rrp12	32.28	65.52	28.02	0	0	0
Fam98a	59.75	55.4	50.66	0	0	0
Triap1	66.66	46.01	69.8	0	1	0
Mcph1	11.65	17.85	13.12	0	0	0
Ier5	96.34	97.35	39.81	0	0	0
Tnfsf13b	2.71	0	0.68	0	0	0
Hjurp	70.07	51.13	48.31	0	0	0
Cpsf6	44.21	32.22	55.03	0	0	0
Trim43c	0	0	0	0	0	0
Ece2	82.94	105.11	89.68	0	0	0
Tfip11	20.51	26.67	27.86	0	0	0
Ccdc47	109.42	151.77	119.48	0	0	0
D2Wsu81e	18.47	11.16	18.84	0	0	0
Rftn1	0.77	0.11	0.53	1	0	0
Capns2	0	0	0	0	0	0
Acsm2	0	0	0	0	0	0
Ifng	0	0	0	0	0	0
Clp1	20.69	13.87	19.89	0	0	0
Olfr1415	0	0	0	0	0	0
Prdm8	0	0	0	0	0	0
Pgam2	0	0	0.11	0	0	0
Cops7a	95.65	102.53	158.49	0	0	0
Zfp771	17.9	15.94	28.83	0	0	1
Lmx1a	0	0	0	0	0	0
Slc6a1	0	0	0	0	0	0
Olfr1031	0	0	0	0	0	0
Eml6	0.69	1.93	0.66	0	0	0
Vmn2r120	0.12	0	0	0	0	0
Arhgap20	0	0	0	0	0	0
Arsi	0	0	0	0	0	0
Ighv1-85	0	0	0	0	0	0
Rnase1	0	0	0	0	0	0
LOC105244413	2.6	11.54	3.36	0	0	0
Dcp1a	22.15	22.91	14.96	0	0	0
Itln1	0.36	0	0.09	0	0	0
Adamts3	0	0	0	0	0	0
Olfr382	0	0	0	0	0	0
Ahrr	0	0.36	0.05	0	0	0
Nipsnap3a	0	0	0	0	0	0
Gnb1	113.62	134.84	236.73	0	0	0
Dmrtc1c2	0	0.12	0	0	0	0
Dmkn	0.22	0	0	0	0	0
Gstt2	0	0	0	0	0	0
Ccdc125	0	0	0	0	0	0
Olfr1121	0	0	0	0	0	0
Gm16442	0	0	0	0	0	0
Ndufs6	120.88	116.8	130.31	0	0	0
Tmem266	0	0	0	0	0	0
Ino80e	94.85	131.18	86.14	0	0	0
Ighg2b	0	0	0	0	0	0
Vmn2r65	0	0	0	0	0	0
Igkv3-4	0	0	0	0	0	0
Copb2	113.42	189.26	126.69	0	0	0
Il34	10.41	2.14	7.21	0	0	0
Pet2	0	0	0	0	0	0
Psat1	436.43	411.06	513.62	0	0	1
Jph2	0	0.07	0.04	0	0	0
Rdh5	1.4	0	1.02	0	0	0
Psme3	143.88	142.37	175.73	0	0	0
Hdhd3	30.53	12.59	9.96	0	0	0
Cthrc1	0	0	0	1	0	0
Vmn2r121	0	0	0	0	0	0
Ebpl	3.43	0.83	8.76	1	0	0
Cd79a	0	0	0	0	0	0
Elac1	1.82	1.62	1.83	0	0	0
Sbds	68.2	69.03	56.46	0	0	0
Grm3	0	0	0	0	0	0
LOC108169061	0	3.18	0.85	0	0	0
Vmn1r51	0	0	0	0	0	0
Trove2	41.74	36.32	46.42	0	0	0
Tfap2e	0	0	0	0	0	0
Spint3	0	0	0	0	0	0
Ighv12-2	0	0	0	0	0	0
Daxx	12.81	9.59	9.23	0	0	0
Tspyl2	28.84	45.86	17.91	0	0	1
Ctnnb1	210.84	233.38	275.66	0	0	0
Tnk1	0	0	0	0	0	0
Prpf4b	13.64	13.23	17.22	0	0	0
Rxfp3	0	0	0	0	0	0
Tagap	0	0	0	0	0	0
Olfr519	0	0	0	0	0	0
4933402D24Rik	0	0	0	0	0	0
Sugct	0.57	0.36	0.43	0	0	0
Acvr1b	7.86	5.87	8.43	0	0	0
Ptov1	65.64	113.6	111.93	0	0	0
N6amt1	17.69	18.56	24.97	0	0	0
Mis12	44.58	34.92	24.41	0	0	0
Fscn3	0	0	0	0	0	0
Dscaml1	0	0	0	0	0	0
E130012A19Rik	0	0	0	0	0	0
Adam6a	0	0	0	0	0	0
Olig2	0	0	0	0	0	0
Armcx4	5.35	5.06	5.47	0	0	0
Crisp2	0	0	0	0	0	0
Slc9b2	0	0	0	0	0	0
Fnip1	12.75	24.26	12.17	0	0	0
Trib3	139.77	295.34	68.49	0	0	1
Pcbp1	289.97	457.55	386.73	0	0	0
Gm30411	0	0	0	0	0	0
Svil	4.06	7.54	4.24	0	0	0
LOC108168565	0	0	0	0	0	0
Uts2	0	0	0	0	0	0
Mier1	15.82	9.04	16.39	0	0	0
Gm4988	0	0.12	0.18	0	0	0
Epg5	4.46	5.34	3.96	0	0	1
Ropn1	0	0	0	0	0	0
N4bp2l2	72.71	43.91	34.01	0	0	0
Gm39566	0	0	0	0	0	0
Dnaaf2	7.77	2.12	6.6	0	0	0
Cd84	0	0	0	0	0	0
Pde11a	0	0	0	0	0	0
Nrg4	0	0	0	0	0	0
Lrrc27	7.91	1.25	5.69	0	0	0
Gm7325	0	0	0	0	0	0
Tacc1	8.63	8.44	8.44	0	0	0
Krt10	1.59	4.12	2.68	0	0	0
Trav10n	0	0	0	0	0	0
Pth2r	0	0	0	0	0	0
Lyve1	0	0	0	0	0	0
Hint2	52.84	71.04	55.97	0	0	0
Atrip	11.79	19.18	6.8	0	1	0
Thoc3	32.68	47.52	49	0	0	0
Sec14l3	0	0	0	0	0	0
Zfp438	4.49	1.95	1.21	0	0	0
Stk33	0	0	0	0	0	0
Hint3	38.36	53.76	34.82	0	0	0
Tmem114	0	0	0	0	0	0
Cbx7	5.49	2.28	3.74	0	0	0
Defb13	0	0	0	0	0	0
Tmem194	7.44	2.82	11.78	0	0	0
Pycr1	73.63	80.8	91.36	0	0	1
Polr2a	38.94	40.14	59.02	0	0	0
Olfr930	0	0	0	0	0	0
Rprd1b	42.93	24.83	24.81	0	0	0
Gsta3	0	0	0.26	0	0	0
Cyp2w1	0	0	0	0	0	0
L3mbtl2	14.38	10.56	17.28	0	0	0
Rassf2	3.75	4.13	4.96	0	0	0
Strap	122.29	170.06	199.87	0	0	0
Ikbke	2.38	0.31	0.89	0	0	0
Adam28	0	0	0	0	0	0
Cyth1	2.24	1.36	3.05	0	0	0
Crbn	30.89	23.34	27.37	0	0	0
Gm40853	0	0	0.43	0	0	0
L3mbtl1	0	1.29	0.24	0	0	0
Ngef	2.05	1.33	0.73	0	0	0
Chmp6	31.35	40.17	33.73	0	0	0
Serpinb6d	0	0.14	0.37	0	0	0
Brinp3	0	0	0	0	0	0
Gpr179	0.16	0.55	0.04	0	0	0
Sh3kbp1	36.17	33.71	41.39	0	0	0
Obp1a	0	0	0	0	0	0
Vmn2r100	0	0	0	0	0	0
Bet1	83.1	54.05	80.32	0	0	0
Kdsr	23.95	19.76	38.19	0	0	0
Usp11	3.4	6.98	3.1	0	0	1
Haus7	24.86	17.42	34.71	0	0	0
Iqcd	1.89	2.86	0.53	0	0	0
Nutf2	501.52	429.24	735.54	0	0	0
Gadd45b	1541.1	763.03	325.34	0	1	0
Olfr1458	0	0	0	0	0	0
Hbq1b	0	0	0	0	0	0
Nlrp4g	0	0	0	0	0	0
Hdac9	4.23	5.11	1.9	0	0	0
Trbv26	0	0	0	0	0	0
Slc45a2	0	0	0	0	0	0
Gucy1a2	0.72	0.08	1.08	0	0	0
Ccdc154	0	0	0	0	0	0
Actl6b	0	0	0	0	0	0
Atp6v0a1	24.06	35.33	38.56	0	0	0
Klk1b27	0	0	0	0	0	0
Cox10	15.4	31.39	24.49	0	0	0
Pfdn2	141.31	228.27	176.24	0	0	0
Cyp4f15	0	0	0	0	0	0
Sap18b	154.2	168.99	165.9	0	0	0
Gm13286	0	0	0	0	0	0
Synpo	4.81	3.81	4.68	0	0	0
Jund	53.02	99.82	83.36	0	0	1
Ina	0	0	0	0	0	0
Gm20736	0	0	0	0	0	0
Tnni1	0	0	0.32	0	0	0
Tmem233	0	0	0	0	0	0
Ulk1	2.18	3.02	3.72	0	0	0
Cyp2f2	0	0	0	0	0	0
Cfap126	0	0	0	0	0	0
Gm32204	0	0	0	0	0	0
A630001G21Rik	7.97	9.52	3.54	0	0	0
Zfp354b	0	0	0.17	0	0	0
Galnt9	0	0	0	0	0	0
Gdf1	0	0	0	0	0	0
Rnh1	146.64	270.81	176.32	0	0	0
Mrps31	89.49	104.57	41.43	0	0	0
Syne3	6.31	1.14	1.4	0	0	0
Srcin1	0	0	0	0	0	0
S100a13	0	0	0.19	0	0	0
Afm	0	0	0	0	0	0
Klrb1	0	0	0	0	0	0
Haus2	53.23	44.27	47.35	0	0	0
Trav15-2-dv6-2	0	0	0	0	0	0
Acad12	4.28	4.13	2.67	0	0	0
Tmem190	0	0	0	0	0	0
Spa17	9.12	17.18	3.08	0	0	0
Alppl2	0	0	0	0	0	0
Olfr1426	0	0	0	0	0	0
Zfp606	11.92	15.07	2.25	0	0	0
Lelp1	0	0	0	0	0	0
Ufd1l	43.67	30.46	37.75	0	0	0
Prkab1	55.41	59.43	42.6	0	0	0
Ap2m1	131.8	175.4	228.97	0	0	0
Gm7950	0	0	0	0	0	0
Supt16	54.87	48.6	61.44	0	0	0
Cts6	0	0	0	0	0	0
Nmnat3	2.95	0.51	0.35	0	0	0
Ncbp3	17.44	19.13	18.78	0	0	0
Gm6745	0	0	2.55	0	0	0
Hhipl2	0	0	0	0	0	0
Snx2	46.46	58.45	52.73	0	0	0
LOC108168395	6.25	2.63	1.97	0	0	0
Col4a2	18.51	10.46	37.47	0	0	0
Ttc32	13.6	8.66	12.81	0	0	0
Polr1d	150.48	125.22	164.22	0	0	0
Ace2	0.52	0.06	0.2	0	0	0
Vpreb3	0	0	0	0	0	0
Papd5	17.55	17.5	17.6	0	0	0
Guca2a	1.16	0	3.21	0	0	0
LOC108168630	0	0	0	0	0	0
Gm933	0	0	0	0	0	0
Etv3	26.6	18.14	13.36	0	0	0
Pes1	155.32	138.28	126.6	0	0	0
Lrrc30	0	0	0	0	0	0
LOC108168543	0	0	0	0	0	0
Wbscr27	1.45	5.51	3.77	0	0	0
Foxd2	0	0	0	0	0	0
Klk11	0	0	0	0	0	0
Il4ra	11.92	10.32	17.76	1	0	0
Tcrg-V3	0	0	0	0	0	0
Csta1	0	0	0	0	0	0
BC089491	0	0	0	0	0	0
Skiv2l	10.66	15.98	19.78	0	0	0
Trim37	3.84	1.78	6.23	1	0	0
Zfp526	11.04	4.82	5.74	0	0	0
Tbpl2	0	0	0	0	0	0
Klf9	30.58	80.31	36.76	0	0	0
Fbxw11	30.95	40.5	35.68	0	0	0
Ccdc13	0	0	0.17	0	0	0
Adgra2	2.4	2.71	4.23	0	1	0
Amn	0.47	0.11	0.06	0	0	0
Mrgpra2a	0	0	0	0	0	0
Ppib	643.73	1024.72	836.47	0	0	0
Igkv3-10	0	0	0	0	0	0
Hba-a1	3.13	0	5.4	0	0	0
Rnf122	13.76	22.7	16.37	0	0	0
Map9	2.95	0.24	2.02	0	0	0
Pitpnm1	4.08	1.61	5.19	0	0	0
Atxn10	222.54	277.76	247.81	0	0	0
Katna1	19.84	22.83	17.08	0	0	0
Gm9936	0	0	0	0	0	0
Taar2	0	0	0	0	0	0
Stk10	15.23	18.37	18.76	0	0	0
Ctsh	0	0	0	0	0	0
Cdadc1	2.61	1.26	2.21	0	0	0
Olfr538	0	0	0	0	0	0
Serpinb9f	0.38	1.13	0.03	0	0	0
Gm21657	0	0	0	0	0	0
Olfr898	0	0	0	0	0	0
Prdx2	220.87	147.48	272.49	0	0	0
Nat10	35.08	57.17	28.59	0	0	0
Slc7a2	0	0.68	0.08	0	0	0
Sap30l	1.98	3.21	7.64	1	0	0
2510009E07Rik	0	0	0	0	0	0
Slit2	0.14	0.26	0.27	0	0	0
Gzmb	0	0	0	0	0	0
Olfr1253	0	0	0	0	0	0
Idua	3.76	3.55	3.59	0	0	0
Ccdc7b	0	0	0	0	0	0
Cwc27	10.51	13.03	14.81	0	0	0
Olfr301	0	0	0	0	0	0
Tubb1	0	0	0	0	0	0
Ermard	9.19	1.01	6.14	0	0	0
Ncs1	15.71	16.15	25.41	0	0	0
Ugt3a1	0.33	3.39	0.25	0	0	0
Igkv1-88	0	0	0	0	0	0
Tenm4	1.72	4.51	1.25	0	0	0
Lpar6	8.35	7.47	6.61	1	0	0
Tas2r103	0	0	0	0	0	0
Gle1	15.86	15.74	29.01	0	0	0
Ucn3	0	0	0	0	0	0
Olfr171	0	0	0	0	0	0
Dvl1	7.92	5.12	5.33	0	0	0
Prop1	0	0	0	0	0	0
Mcl1	131.78	127	89.57	0	0	0
Prmt1	312.25	386.6	375.13	0	0	0
Vsig1	0	0	0	0	0	0
Uevld	28.4	18.94	23.46	0	1	0
Por	43.5	48.43	56.06	0	0	0
Gm10142	0	0	0	0	0	0
Sirt1	0	0	0	0	0	0
Nt5m	15.22	31.16	15.68	0	0	1
Gins3	32.46	32.27	19.98	0	0	0
Dnajc13	12.2	15.88	22.82	0	0	0
Fam163b	0	0	0	0	0	0
Rsph1	0	0	0	0	0	0
Grwd1	60.9	96.69	72.2	0	0	0
Gm9327	0	0	0	0	0	0
Chka	87.46	258.81	44.54	0	0	0
1600002K03Rik	3.84	27.97	9.65	0	1	0
Ptger1	0.25	0	0.19	0	0	0
Hmgn5	15.03	17.82	25.14	1	0	0
Rnf185	42.93	39.51	27.13	0	0	0
Cercam	0.82	0	0.36	0	0	0
Clasp1	14.15	20.67	16.75	0	0	0
Hmcn2	0.2	0.11	0.06	0	0	0
Narf	10.51	10.08	12.91	0	0	0
Saxo1	0	0	0	0	0	0
Aspa	0	0	0	0	0	0
Ulk4	0.76	0.64	0.9	0	0	0
Scp2	51.66	42.41	70.04	0	0	0
Olfr449	0	0	0	0	0	0
Sox1	0	0	0	0	0	0
Krt88	0	0	0	0	0	0
Olfr850	0	0	0	0	0	0
Csrp3	0	0.3	0	0	0	0
Sstr4	0	0	0	0	0	0
Mapk3	40.93	34.79	72.9	0	0	0
Magea3	1.31	0	2.14	0	0	0
Vgf	14.11	21.18	26.79	0	0	0
Syvn1	124.61	197.92	62.45	0	0	1
LOC108167370	0	0.24	0.12	0	0	0
Ptk6	0	0	0	0	0	0
Pfkfb3	5.56	4.64	4.31	0	0	0
Hsp90b1	1497.29	3139.9	1501.54	0	0	0
Paxip1	6.93	3.72	7.93	0	0	0
Nnt	25.48	32	40.06	0	0	0
Car5a	2.25	2.18	0.66	0	0	0
Cbr4	26.39	22.51	11.42	0	0	0
Olfr1406	0	0	0	0	0	0
Olfr486	0	0	0	0	0	0
Emc9	0	0	0	0	0	0
Ssmem1	0	0.29	0.46	0	0	0
Phf5a	237.19	335.18	222.18	0	0	0
Prl4a1	0	0	0	0	0	0
Ddx5	586	609.56	542.01	0	0	0
Tnfrsf11b	97.62	54.05	109.01	0	0	1
Adgb	0	0	0	0	0	0
Zfp811	10.75	1.38	1.45	0	0	0
Fam13c	2.66	0.43	2.49	0	0	0
Ces2g	105.15	106.47	130.68	0	0	0
Arf4	466.23	460.11	422.93	0	0	0
Rplp0	907	1444.72	1034.46	0	0	0
Lpcat2b	0	0	0	0	0	0
Gm8232	0	0	0	0	0	0
Fbxl22	0	0	0	0	0	0
Calcrl	13.05	10.06	4.62	0	0	0
Vmn2r107	0	0	0	0	0	0
Usp29	0	0	0	0	0	0
Olfr152	0	0	0	0	0	0
Myl4	2.47	0	2.01	0	0	0
Pebp4	0	0	0	0	0	0
Ivd	17.79	14.67	17.48	0	0	0
Akap10	8.96	10.64	9.49	0	0	0
Rabgef1	22.31	33.5	25.75	0	0	0
Gstk1	3.08	2.74	8.64	0	0	0
Trav14-2	0	0	0	0	0	0
Nabp2	39.79	13.09	55.15	0	0	0
Murc	21.57	22.09	9	0	0	0
Zfyve9	4.01	10.72	5.64	0	0	0
Pcdhb18	2.76	1.42	1.81	0	0	0
Esp1	0	0	0	0	0	0
Agap3	5.07	6.34	8.25	0	0	0
Xpo6	7.95	7.3	12.85	0	0	0
Fbll1	0	0	0	0	0	0
Gm4737	116.68	56.36	156.03	0	0	0
Mrps7	69.34	104.1	119.9	0	0	0
Vim	1697.54	1871.68	1549.49	0	0	0
Pla2g4c	0	0	0.04	0	0	0
Hpgds	0	0	0	0	0	0
Plaur	255.64	207.71	408.59	0	0	0
Upf3b	11.65	11.07	12.99	0	0	0
Hykk	1.75	0.71	3.66	0	0	0
3830403N18Rik	34.97	38.42	51.21	0	0	0
Olfr1218	0	0	0	0	0	0
Wdr31	0.41	0.2	0.61	0	0	0
Calca	0	4.59	0.24	0	0	0
Slc38a3	0	0	0	0	0	0
Lzts3	1.86	0.63	3.28	0	0	0
Casc5	7.02	4.79	9.2	0	0	0
Flot2	17.08	14.63	28.19	0	0	0
Fignl1	31.39	15.77	23.4	0	0	0
Ccdc171	12.2	10.73	4.28	0	0	0
Adamts12	2.19	1.06	3.51	0	0	0
Ptgs2	187.4	279.31	72.55	0	1	0
Aknad1	1.41	0.15	0.28	0	0	0
Lce1h	0	0	0	0	0	0
Irak1bp1	11.2	25.81	13.7	1	0	0
Prl6a1	0	0	0	0	0	0
Hoxd13	0	0	0	0	0	0
Tgfb3	2.91	1.41	3.98	0	0	0
Gm10229	0	0	0	0	0	0
Gpc5	0	0	0	0	0	0
Olfr616	0	0	0	0	0	0
Otud3	1.38	3.34	3.32	0	0	0
Fgf1	0	0	0	0	0	0
Arhgap27	0.16	0	0.04	0	0	0
Hyou1	165.75	450.07	143.72	0	0	1
Psmb5	201.9	274.28	267.83	0	0	0
LOC108167789	0	0	0	0	0	0
Gm15881	0	0	0	0	0	0
Ankra2	2.88	1.32	3.85	0	0	0
4930430F08Rik	21.76	45.23	16.78	0	0	0
Spata13	1.71	1.29	1.49	0	0	0
Eri1	80.68	79.47	89.41	0	0	0
Olfr691	0	0	0	0	0	0
Nectin4	0.22	1.62	0.11	0	0	0
Gps2	15.06	18.06	14.83	0	0	0
Ccdc81	0	0	0	0	0	0
Slc25a13	15.48	9.94	22.13	1	0	0
Gch1	0	0.23	0.84	0	0	0
Ryr3	0	0	0	0	0	0
Arhgef7	16.72	19.71	20.61	0	0	0
Nat1	0.39	0	0.1	0	0	0
Pdia5	51.83	60	73	0	0	0
Tmprss5	0	0	0	0	0	0
Aldh3a1	0.24	0.12	0.48	0	0	0
Wfdc17	0	0	0	0	0	0
Zfp369	26.4	18.94	13.07	0	0	0
Foxk1	15.97	18.9	23.43	0	0	0
Hcst	0	0	0	0	0	0
4932414N04Rik	0	0	0	0	0	0
Bpifa2	0	0	0	0	0	0
Cldn34c1	0	0	0	0	0	0
Cep78	8.68	7.12	9.39	0	0	0
Aurkc	0	0.4	0	0	0	0
Rab3il1	0	0	0	0	0	1
Nog	0	0	0	0	0	0
Lsm2	94.39	63.54	146.66	0	0	0
Gna14	1.86	4.81	2.18	0	0	0
Tacr3	0	0	0	0	0	0
Pappa2	0.06	0.06	0.12	0	0	0
Abhd12	21.07	10.86	25.52	1	0	0
LOC101055630	0	0	0	0	0	0
Ighv5-9	0	0	0	0	0	0
Il1f9	0	0	0	0	0	0
Gm21149	3.79	0	0	0	0	0
Olfr1231	0	0	0	0	0	0
Shc4	1.22	1.64	1.39	0	0	0
Epb41l4a	22.44	15.25	7.32	0	0	0
Ano4	0.13	0.09	0.03	0	0	0
Otop1	0	0	0	0	0	0
H2afy2	7.06	10.09	8.74	0	0	0
Slc22a3	0	0	0	0	0	0
Gpr149	0	0	0	0	0	0
Aldh3b2	0	0	0	0	0	0
Pate1	0	0	0	0	0	0
Slc5a10	0	0	0	0	0	0
Psors1c2	0	0	0	0	0	0
Krit1	7.58	8.69	12.76	0	0	0
Ifi27	95.91	167.96	91.46	0	1	0
Tmem161a	25.57	47.8	38.49	0	0	1
Ssxb8	0	0	0	0	0	0
Peli1	13.83	7.76	13.85	0	0	0
Arfip1	42.59	72.85	46.74	0	0	0
Gm14124	13.54	2.78	2.54	0	0	0
Heatr5b	9.17	9.66	11.36	0	0	0
Smarcc2	20.94	20.88	30.99	0	0	0
Cacng6	0	0	0	0	0	0
LOC108168556	0	0	0	0	0	0
Zp3r	0	0	0	0	0	0
Ighv1-42	0	0	0	0	0	0
Ebna1bp2	176.77	251.8	196.12	0	0	0
Ccdc142	0.86	1.38	1.25	0	0	0
Traf5	0.61	0.1	1.08	0	0	0
Cyp4v3	0.41	0.3	1.13	0	0	0
Icosl	0.35	0.17	0.09	0	0	0
Bcam	0	0	0	0	0	0
Nrk	0	0	0	0	0	0
Ccdc187	0	0	0	0	0	0
Gm38704	0.87	0	0	0	0	0
Ighv1-8	0	0	0	0	0	0
Xbp1	290.05	438.41	104.09	0	1	0
Ktn1	21.12	25.15	20.84	0	0	0
Ache	0.17	0	0	0	0	0
Ntpcr	21.04	20.24	22.83	0	0	0
Pros1	28.21	24.44	50.13	1	0	0
Sertad3	33.12	17.23	21.63	0	0	0
Ptbp2	48.24	49.24	27.2	0	0	0
Slc6a8	9.68	27.16	11.82	0	0	0
Nell1	0	0	0	0	0	0
Dpp9	19.02	23.18	41.1	0	0	0
Birc2	8.68	14.64	4.8	0	0	0
Ccr3	0	0	0	0	0	0
Oog2	0	0	0	0	0	0
Armc9	5.78	5.09	5.12	0	0	0
Israa	0	0	0	0	0	0
AA623943	0	0	0	0	0	0
Chrnb3	0	0	0	0	0	0
Zdhhc7	7.98	11.6	8.74	0	0	0
Pnrc2	42.82	8.4	3.89	0	0	1
Gpr155	6.53	8.49	8.96	0	0	0
2010107G12Rik	1.45	0	0.55	0	0	0
Tmprss11e	0	0	0.06	0	0	0
Snrnp25	25.82	21.93	48.4	0	0	0
Skint1	0	0	0	0	0	0
Ccni	0.29	1.27	3.65	1	0	0
Pla2g1b	0	0	1.31	0	0	0
Shoc2	17.93	20.13	14.52	0	0	0
Cpne9	0	0	0	0	0	0
Baat	0	0	0	0	0	0
Ndfip1	40.04	30.15	43.15	0	0	0
Spc24	63.36	66.39	75.3	0	0	0
Zfp623	6.03	17.01	7.68	0	1	0
Lrrc3b	0	0	0	0	0	0
Arhgef11	1.76	1.74	2.71	0	0	0
Grb7	0	0	0	0	0	0
Zmat3	42.64	54.5	47.51	0	0	0
Gapt	0	0	0	0	0	0
St8sia6	0	0	0	0	0	0
Ptprn2	0	0	0	0	0	0
Vmn1r197	0	0	0	0	0	0
Rsad2	0	0	0	0	0	0
Ssb	153.86	187.03	176.08	1	0	0
Alcam	16.46	20.63	23.57	1	0	0
Olfr1006	0	0	0	0	0	0
Sult2a8	0	0	0	0	0	0
Vrtn	0	0	0	0	0	0
Gm13290	5.68	7.64	0.15	0	0	0
Col19a1	0.18	0.8	0.02	0	0	0
Atxn3	27.62	17.75	17.38	0	0	0
Kif18b	16.47	12.49	24.68	0	0	0
St8sia4	0	0	0	0	0	0
BB287469	0	0	0	0	0	0
Gtpbp3	33.15	28.58	30.05	0	0	1
Fars2	3.6	8.22	5.78	0	0	0
Olfr420	0	0	0	0	0	0
Ighv14-1	0	0	0	0	0	0
Duxbl1	0	0	0	0	0	0
Rasl12	0	0	0	0	0	0
Wnt2b	0	0	0	0	0	0
Sorbs2	3.34	3.48	3.75	0	0	0
Cblc	0	0	0	0	0	0
Ube2v2	145.32	142.76	168.68	0	0	0
Gmpr	0.41	3.94	0	0	0	0
Ddr2	71.38	136.77	76.31	0	0	1
Arhgef4	0	0	0	0	0	0
Urb2	21.93	26.67	21.11	0	0	0
Olfr132	0	0	0	0	0	0
Olfr467	0	0	0	0	0	0
Olfr292	0	0	0	0	0	0
Gm7361	0	0	0	0	0	0
Csnk2a1	79.37	98.36	119.04	0	0	0
Arhgap32	1.55	1.42	1.97	0	0	0
Mettl1	64.05	82.67	56.48	0	0	0
Cplx1	0	0	0	0	0	0
Bmp5	0	0	0.06	0	0	0
Tmem70	69.55	86.06	46.71	0	0	0
Mfge8	388.98	452.61	528.83	0	0	0
Prkd3	3.37	4.96	5.11	0	0	0
Abca14	0.91	0.83	0.2	0	0	0
Sh3bgrl3	97.94	143.5	180.74	0	0	0
Bbox1	0	0	0	0	0	0
Prdm11	0	0	0.09	0	0	0
Epha3	0	0	0	0	0	0
Zfyve28	11.15	1	3.17	0	1	0
Nono	203.47	199.61	247.42	0	0	0
Vmn1r45	0	0	0	0	0	0
Elmo2	10.98	3.34	19.08	0	0	0
Serpinb10	0	0	0	0	0	0
Olfr464	0	0	0	0	0	0
Mturn	16.86	16.36	17.42	0	0	0
Ahsg	0	0	0	0	0	0
LOC105247253	29.25	11.55	37	0	0	0
Celsr2	0.34	0.33	0.09	0	0	0
Gid8	47.28	62.12	52.35	0	0	0
Vmn1r233	0	0	0	0	0	0
Zbed6	4.15	6.81	7.21	0	0	0
Dhx34	5.05	7.38	3.65	0	0	0
Zfp69	0.51	0.37	1.2	0	0	0
Tctex1d1	0	0	0	0	0	0
Gm10681	0	0	0	0	0	0
Napa	77.2	122.44	93.32	0	0	0
Stt3b	75.57	101.22	133.75	0	0	0
Ptges	22.02	48.28	18.24	0	0	0
Ttc4	57.63	41.65	48.97	0	0	0
Agfg2	19.56	20.98	28.29	0	0	0
LOC108168569	0	0	0	0	0	0
C530008M17Rik	0.25	0.12	0.51	0	0	0
Alox8	0	0	0.08	0	0	0
4932438H23Rik	0	0	0	0	0	0
Eya4	0.36	1.2	0.18	0	0	1
Tmem214	47.67	98.64	55.08	0	0	0
Atp2b4	3.56	2.88	4.49	0	0	0
Tmem230	35.56	61.5	70.11	0	1	0
Clcn2	0.92	0.08	0.75	0	0	0
Olfr919	0	0	0	0	0	0
Zfp131	23.29	23.64	17.52	0	0	0
Olfr672	0	0	0	0	0	0
Avp	0	0	0	0	0	0
Rnf149	19.2	14.65	32.6	0	0	0
Lrrc74a	0	0	0	0	0	0
Zfp583	0	0	0	0	0	0
Trav10d	0	0	0	0	0	0
Trim75	0	0	0	0	0	0
Trav13d-1	0	0	0	0	0	0
Zfyve21	29.91	23.7	29.29	0	0	1
Aqp5	28.72	33.46	38.22	0	0	0
Smarcd1	8.54	4.14	20.96	0	0	0
Ighv2-6-8	0	0	0	0	0	0
Apbb3	6.2	3.65	3.06	0	0	0
Zfp598	11.91	17.9	13.71	0	0	0
ND4	644.05	221.49	164.52	0	1	0
Clec1a	0	0	0	0	0	0
Gpbp1l1	7.29	1.88	3.38	0	0	0
Oas3	0.46	0.04	0.25	0	0	0
Mt2	31.57	1.54	6.36	0	0	1
Nkx2-3	0	0	0	0	0	0
Zfp729a	11.11	2.05	2.89	0	0	0
Zfp62	7.26	6.53	6.28	0	0	0
Vmn1r39	0	0	0	0	0	0
Synj2	9.82	14.9	8.73	0	0	0
Tmem163	0	0.18	0.1	0	0	0
Fam167a	0	0	0	0	0	0
Gnptab	5.13	3.9	9.1	0	0	0
Hif1an	21.81	22.68	26.04	0	0	0
LOC108168530	0	0	0	0	0	0
Serinc4	0	0	0.11	0	0	0
Ddx4	0	0	0	0	0	0
Sumo2	491.72	356.42	607.06	1	0	0
Ctnna1	83.34	112.4	91.69	0	0	0
Snapc2	52.24	29.73	52.29	0	0	0
St7l	11.86	27.09	8.41	0	0	0
Olfr1230	0	0	0	0	0	0
Ccdc108	0	0	0	0	0	0
Arpc5	198.97	156.88	259.77	0	0	0
Rpl10	2449.07	2546.14	2439.74	0	0	0
Krt81	0	0	0	0	0	0
Socs7	0.86	1.99	1.85	0	0	0
H1f0	343.31	351.17	352.08	0	0	0
Fbxo47	0.96	0.27	1.04	0	0	0
Prrxl1	0	0	0	0	0	0
Lilra5	0	0	0.12	0	0	0
H2-M3	29.34	51.55	25.94	0	0	0
Gm5741	0	0	0	0	0	0
Zfp26	13.64	13.13	7.33	0	0	0
Lrrc4	0	0.08	0.12	0	0	0
Gsn	197.79	221.55	286.77	0	0	0
Spib	0	0	0	0	0	0
Cyp2c38	0	0	0	0	0	0
Rpp21	10.87	21.49	15.54	0	0	0
Vmn2r45	0	0	0	0	0	0
Elavl4	0	0	0	0	0	0
Olfr112	0	0	0	0	0	0
Fbn2	0.21	0.05	0.09	0	0	0
Tyw5	26.86	34.61	21.65	0	0	0
Hoxc13	0	0	0	0	0	0
Slc39a11	26.45	57.26	32.08	0	0	0
Gm4498	0	0	0	0	0	0
Mup3	0.65	2.85	0.16	0	0	0
Tdrkh	13.53	23.88	14.4	0	0	0
Gja5	0	0	0	0	0	0
Pla2g15	19.81	14.64	19.44	0	0	0
Vstm5	0	0.3	0.92	0	0	0
Mapk10	1.12	2.99	1.35	0	0	0
Lrrc61	3.96	11.09	2.1	0	0	0
Ehd1	101.87	140.3	130.71	0	0	0
Ccnd3	23.85	22.57	54.47	0	0	0
Npffr2	0	0	0	0	0	0
Igkv14-126-1	0	0	0	0	0	0
Olfr342	0	0	0	0	0	0
Plppr2	2.87	1.74	5.04	0	0	0
Nxf7	1.04	2.11	0.17	0	0	0
Tespa1	0	0	0	0	0	0
Olfr1164	0	0	0	0	0	0
Zfp292	13.39	9.15	9.05	0	0	0
Mak	0	0	0.15	0	0	0
1700016H13Rik	0	0	0	0	0	0
Slc31a2	11.74	19.28	8.03	1	0	0
Six3	0	0	0	0	0	0
Mapkapk2	25.79	33.11	51.17	1	0	0
U2af1	212.92	312.09	220.23	0	0	0
Mrpl23	88.93	108.43	113.97	0	0	0
Azin1	77.99	48.81	21.12	0	0	0
Vnn3	0	0	0	0	0	0
Olfr592	0	0	0	0	0	0
Exoc7	19.34	25.01	23.83	0	0	0
Golga4	4.35	5.02	5.66	0	0	0
6430590A07Rik	0	0.33	1.55	0	0	0
Plcl2	0	0	0	0	0	0
Mthfr	7.29	3.39	4.31	0	0	1
Fcer1g	0	0	0	0	0	0
Usp43	0	0	0	0	0	0
Gm10486	0.09	0.31	0.12	0	0	0
A630095N17Rik	4.13	0	0.29	0	0	0
Map2k7	37.51	47.15	33.56	0	0	0
Gm5136	0	0	0	0	0	0
Olfr1022	0	0	0	0	0	0
Dok5	0	0	0	0	0	0
Serac1	3.46	0.69	3.46	0	0	0
Spz1	0	0	0	0	0	0
Mettl10	8	19.61	9.98	0	0	0
LOC108167989	4	2.94	4.81	0	0	0
LOC108168660	0	0	0	0	0	0
Cers2	98.29	156.78	154.84	0	0	0
Lair1	0	0	0	0	0	0
Stra8	0	0.14	0.22	0	0	0
Cfap99	0	0	0	0	0	0
Defa22	0	0	0	0	0	0
1810013L24Rik	125.84	116.45	82.84	0	0	0
Olfr911-ps1	0	0	0	0	0	0
Ogfod3	14.15	20.07	24.52	1	0	0
LOC108168669	0	0	0	0	0	0
Gm6038	0	0	0	0	0	0
Neurl2	3.56	4.02	2.88	0	1	0
Impdh1	64.93	123.43	84.66	0	0	0
[truncated: 20,408 more rows]
